# Supplementary material for: Integrative transcriptomic analysis for linking acute stress responses to squamous cell carcinoma development
Source: Sci Rep. 2020 Oct 14;10:17209. doi: 10.1038/s41598-020-74051-7 (PMC7560606; doi:10.1038/s41598-020-74051-7)
Supplement: Supplementary file 1 — Supplementary Table 1. [file 41598_2020_74051_MOESM1_ESM.xlsx]

## Sheet: miRNA.1h.over.0h
miRNA	log2FC_miRNA_G4.over.G8
hsa-mir-668-3p	0.594605
hsa-mir-23a-5p	-0.542394
hsa-mir-145-5p	-0.546886
hsa-mir-143-5p	-0.575467
hsa-mir-133a-3p	-0.611682

## Sheet: miRNA.24h.over.1h
miRNA	log2FC_miRNA_G6.over.G4
hsa-mir-223-3p	2.43619
hsa-mir-21-3p	1.96919
hsa-mir-665	1.71824
hsa-mir-212-3p	1.59638
hsa-mir-132-3p	1.4815
hsa-mir-132-5p	1.46771
hsa-mir-142-3p	1.24286
hsa-mir-212-5p	1.12076
hsa-mir-3182	1.10649
hsa-mir-3614-5p	0.967167
hsa-mir-155-5p	0.964108
hsa-mir-142-5p	0.878716
hsa-mir-431-5p	0.869401
hsa-mir-21-5p	0.859539
hsa-mir-363-3p	0.825661
hsa-mir-485-3p	0.811843
hsa-mir-6724-5p	0.777355
hsa-mir-185-5p	0.759547
hsa-mir-432-5p	0.756704
hsa-mir-451a	0.673689
hsa-mir-371b-5p	0.658097
hsa-mir-146b-5p	0.651424
hsa-mir-652-3p	0.641756
hsa-mir-144-5p	0.636871
hsa-mir-144-3p	0.603769
hsa-mir-301b-3p	0.602303
hsa-mir-431-3p	0.601534
hsa-mir-1343-5p	0.599713
hsa-mir-550a-3p	0.598865
hsa-mir-18a-5p	0.579258
hsa-mir-4443	0.562775
hsa-mir-4508	0.557263
hsa-mir-486-5p	0.556467
hsa-mir-486-3p	0.554545
hsa-mir-324-5p	0.545388
hsa-mir-424-3p	0.539969
hsa-mir-584-5p	0.535359
hsa-mir-15a-5p	0.533753
hsa-mir-146b-3p	0.522265
hsa-mir-31-5p	0.51118
hsa-mir-484	0.501117
hsa-mir-1275	0.496942
hsa-mir-20b-5p	0.494309
hsa-mir-106b-3p	0.482843
hsa-mir-1307-3p	0.482704
hsa-mir-7974	0.477747
hsa-mir-340-5p	0.471545
hsa-mir-1185-1-3p	0.465525
hsa-mir-543	0.460496
hsa-mir-3615	0.456474
hsa-mir-130b-3p	0.445988
hsa-mir-16-5p	0.44475
hsa-mir-4732-3p	0.441303
hsa-mir-941	0.435789
hsa-mir-15b-3p	0.43558
hsa-mir-18a-3p	0.431293
hsa-mir-2355-3p	0.42959
hsa-mir-106b-5p	0.426991
hsa-mir-16-2-3p	0.423855
hsa-mir-93-5p	0.418931
hsa-mir-378a-5p	0.403429
hsa-mir-107	0.398898
hsa-mir-150-5p	0.386728
hsa-mir-301a-3p	0.382637
hsa-mir-548k	0.382138
hsa-mir-548av-5p	0.382138
hsa-mir-1285-3p	0.378818
hsa-mir-454-3p	0.37802
hsa-mir-410-3p	0.355502
hsa-mir-629-5p	0.327652
hsa-mir-1247-5p	-0.337353
hsa-mir-125b-5p	-0.350575
hsa-mir-125a-5p	-0.370862
hsa-mir-335-3p	-0.371521
hsa-mir-181a-2-3p	-0.385075
hsa-mir-26b-3p	-0.395865
hsa-mir-125b-2-3p	-0.400409
hsa-mir-514a-3p	-0.400811
hsa-mir-146a-5p	-0.405198
hsa-mir-221-5p	-0.416677
hsa-mir-25-5p	-0.417667
hsa-mir-6836-3p	-0.429029
hsa-mir-1260b	-0.433667
hsa-mir-1247-3p	-0.434886
hsa-mir-1269a	-0.440474
hsa-mir-191-3p	-0.443748
hsa-mir-1271-5p	-0.445126
hsa-mir-653-5p	-0.477984
hsa-mir-141-5p	-0.482925
hsa-mir-4662a-5p	-0.483892
hsa-mir-2116-3p	-0.492651
hsa-mir-6765-3p	-0.495277
hsa-mir-511-5p	-0.501595
hsa-mir-27b-5p	-0.522865
hsa-mir-4454	-0.524726
hsa-mir-7975	-0.530671
hsa-mir-210-5p	-0.550686
hsa-mir-7846-3p	-0.634019

## Sheet: miRNA.24h.over.0h
miRNA	log2FC_miRNA_G6.over.G8
hsa-mir-223-3p	2.27798
hsa-mir-665	1.61436
hsa-mir-21-3p	1.57146
hsa-mir-132-5p	1.36867
hsa-mir-212-3p	1.3352
hsa-mir-3182	1.29939
hsa-mir-142-3p	1.2377
hsa-mir-132-3p	1.23
hsa-mir-212-5p	1.03991
hsa-mir-3614-5p	0.967167
hsa-mir-142-5p	0.781091
hsa-mir-155-5p	0.770891
hsa-mir-431-5p	0.761483
hsa-mir-21-5p	0.752102
hsa-mir-1343-5p	0.695
hsa-mir-363-3p	0.694112
hsa-mir-146b-5p	0.580447
hsa-mir-4508	0.568126
hsa-mir-451a	0.562478
hsa-mir-2355-3p	0.557876
hsa-mir-144-5p	0.55621
hsa-mir-432-5p	0.553632
hsa-mir-144-3p	0.542085
hsa-mir-9-5p	0.541116
hsa-mir-129-5p	0.526229
hsa-mir-15a-5p	0.511346
hsa-mir-301b-3p	0.509578
hsa-mir-550a-3p	0.493987
hsa-mir-486-3p	0.47499
hsa-mir-486-5p	0.465156
hsa-mir-18a-5p	0.461144
hsa-mir-6826-5p	0.44783
hsa-mir-16-2-3p	0.43175
hsa-mir-6724-5p	0.430487
hsa-mir-185-5p	0.424949
hsa-mir-424-3p	0.420372
hsa-mir-146b-3p	0.418943
hsa-mir-4492	0.414096
hsa-mir-6820-5p	0.404632
hsa-mir-340-5p	0.390766
hsa-mir-106b-5p	0.388475
hsa-mir-454-3p	0.385364
hsa-mir-485-3p	0.373049
hsa-mir-652-3p	0.37233
hsa-mir-301a-3p	0.366201
hsa-mir-941	0.364022
hsa-let-7i-5p	0.353469
hsa-mir-130b-3p	0.335858
hsa-mir-93-5p	0.333147
hsa-mir-16-5p	0.328393
hsa-mir-125b-5p	-0.325553
hsa-mir-1538	-0.34251
hsa-mir-509-3-5p	-0.343452
hsa-mir-4662a-5p	-0.347524
hsa-mir-193b-5p	-0.356198
hsa-mir-25-5p	-0.358836
hsa-mir-99b-5p	-0.361349
hsa-mir-514a-3p	-0.367866
hsa-mir-574-3p	-0.369056
hsa-mir-615-3p	-0.373806
hsa-mir-181a-2-3p	-0.375899
hsa-mir-125a-5p	-0.377464
hsa-mir-335-3p	-0.378067
hsa-mir-200b-3p	-0.380922
hsa-mir-566	-0.393976
hsa-mir-148a-5p	-0.395224
hsa-mir-615-5p	-0.398044
hsa-mir-218-1-3p	-0.403788
hsa-mir-671-3p	-0.404818
hsa-mir-204-5p	-0.405549
hsa-mir-1271-5p	-0.405732
hsa-mir-874-5p	-0.409969
hsa-mir-133a-3p	-0.414016
hsa-mir-141-5p	-0.414707
hsa-mir-221-5p	-0.430282
hsa-mir-143-5p	-0.444635
hsa-mir-383-5p	-0.470014
hsa-mir-1260b	-0.490831
hsa-mir-139-3p	-0.498902
hsa-mir-210-5p	-0.510595
hsa-mir-365a-5p	-0.534829
hsa-mir-874-3p	-0.543342
hsa-mir-125b-2-3p	-0.561519
hsa-mir-27a-5p	-0.564844
hsa-mir-30c-1-3p	-0.572402
hsa-mir-152-5p	-0.598226
hsa-mir-2116-3p	-0.629165
hsa-mir-23a-5p	-0.664881
hsa-mir-27b-5p	-0.689057

## Sheet: mRNA.1h.over.0h
Gene	log2FC_mRNA_G4.over.G8
ING1	5.15861
EIF5A	5.02378
MIR3191	4.84976
C1orf116	4.61685
2019-09-09	4.57107
KRT42P	4.26678
DGKH	4.24126
YWHAZ	4.12335
ETS2	4.05659
KRT17P5	4.00284
TCP11L1	4.00114
NDUFAF3	3.94097
LOC286059	3.93444
OR4M2	3.9135
C10orf91	3.89335
TMBIM6	3.87725
ZFP36	3.81674
BTBD16	3.81096
LINC00696	3.77969
IER2	3.77367
RBBP8	3.74764
GART	3.71707
LINC00514	3.69566
WEE1	3.68868
CRY2	3.64861
TMPRSS13	3.61971
PLEKHG5	3.57084
DUSP1	3.54834
ZDHHC18	3.53919
FAM212B	3.52542
EGR3	3.48808
LOC647323	3.44929
TUBA4B	3.44523
SLC25A45	3.4337
SDCBP2-AS1	3.42613
PHLDA2	3.42241
MNT	3.36355
CSNK1E	3.35866
LINC01003	3.34945
LOC100507140	3.31888
BBIP1	3.27482
ADPRH	3.27118
RNF19A	3.23312
METTL21A	3.22517
LINC00880	3.19566
KLK1	3.17657
ANG	3.15826
MCF2L	3.11773
VSIG10L	3.11561
PIGP	3.10908
LTB4R	3.10788
ZFP36L1	3.09386
HOXB1	3.06366
GRB7	3.05762
DUSP2	3.04676
EGR1	3.04524
LOC401324	3.04389
UBE2D3	3.02612
HRH1	3.01961
SERF2	3.00515
GOSR2	2.97641
MIR203A	2.96552
AMZ2P1	2.95817
NFKB2	2.94721
PPP1R13L	2.94375
GJB3	2.93656
LINC01578	2.91494
ADGRB2	2.91174
CDKN1A	2.86677
TBX10	2.85905
LINC01220	2.83071
C12orf80	2.81009
TRIM3	2.79204
LEKR1	2.768
NUP62	2.76612
DUSP7	2.74475
PEF1	2.72213
RSG1	2.71988
SSH3	2.69432
C14orf183	2.68183
FOXO3	2.67565
LOC284009	2.61518
PCBP1-AS1	2.60259
C19orf81	2.60193
MED29	2.59286
LTBP3	2.59018
VDAC2	2.58922
NFE2L2	2.58645
JUN	2.57035
NFKBIZ	2.56767
BBS7	2.56543
TXNL4B	2.55917
JUNB	2.55915
CDK16	2.5585
FAM109B	2.55551
NRARP	2.55095
CYP51A1	2.54521
TIPARP	2.54315
SERTAD1	2.53471
ADPGK	2.53452
KMT2E-AS1	2.5103
TOM1	2.49033
BAG6	2.4848
C22orf24	2.4772
MGLL	2.47275
CAST	2.46986
THAP7	2.44646
HNRNPF	2.44377
MIDN	2.44179
CEBPA-AS1	2.435
RDH12	2.41644
HIST2H2AB	2.41454
STK16	2.40879
FYTTD1	2.40566
DPY19L3	2.39907
TPP1	2.39581
LBR	2.39153
PIGV	2.38769
SRSF5	2.38321
CPNE5	2.36136
DLGAP4	2.35518
CPEB2-AS1	2.35462
FLJ10038	2.35295
PIGU	2.34438
TTC24	2.34173
EIF4G1	2.33865
FGR	2.33774
EIF5	2.33608
LOC100272217	2.32932
CATSPERG	2.32304
AP5B1	2.31896
CIRBP-AS1	2.28813
SERPINB2	2.2852
LINC00271	2.27885
SMG1P3	2.25674
ANKRD9	2.25668
MIR203B	2.24888
WRAP53	2.24516
FAM138B	2.2272
DKFZP434A062	2.19991
TMEM105	2.19786
MIR4322	2.19783
FAM131A	2.1918
CLEC5A	2.17839
FBXO7	2.17711
ARID4B	2.16577
SSPO	2.16504
MATN1	2.16461
ATF4	2.163
SOCS3	2.15332
PGAP3	2.1521
GPSM3	2.14995
ATP5D	2.13027
FOS	2.12701
C12orf66	2.1256
DDAH1	2.12252
NBR1	2.1216
SUN2	2.12144
ZNF19	2.10984
PODXL2	2.10912
PPP1R18	2.10241
TREX2	2.09348
ARL6IP6	2.09251
RDH13	2.08686
RASAL3	2.0819
LOC100289230	2.07754
PPP1R27	2.07511
TLCD1	2.06828
LRRC8A	2.06383
TERC	2.0632
SCAND1	2.06306
ODF3B	2.06229
OLMALINC	2.05526
SH3TC2	2.05488
ZBTB4	2.05157
OTOP3	2.04489
CA5BP1	2.03226
TGIF1	2.02464
KLHL6	2.02163
RNF103-CHMP3	2.02155
PCBP1	2.01011
TOB1-AS1	2.00975
LOC100505658	2.00763
HNRNPL	2.00515
PPCDC	2.0028
BAG5	1.98734
ANXA2	1.98463
CACYBP	1.97756
GNAO1	1.97596
RRAS2	1.97354
LINC01004	1.96886
ID3	1.94285
MTHFS	1.94084
MIR1281	1.94077
PHF8	1.93496
LINC01089	1.9345
SNORA71A	1.93402
HNRNPK	1.93185
RARA	1.91721
PSMB2	1.91584
LINC00959	1.91066
FAM65A	1.90539
KIFC1	1.90256
HK1	1.90145
URB1-AS1	1.9007
LINC00115	1.89875
SPG20	1.89607
GNA15	1.89131
SARS	1.88688
SNCA-AS1	1.88561
SETDB2	1.88234
TCTEX1D2	1.88107
ZDHHC1	1.87337
ARL4D	1.87288
LOC100133985	1.86354
ADAT3	1.86144
SGMS2	1.85647
LGALS7B	1.85109
SEC14L5	1.8461
CLK3	1.84603
EIF6	1.8356
FLJ13224	1.83352
PABPN1	1.82775
KCNK1	1.82662
MMP9	1.82385
SMG1P5	1.82031
BTBD19	1.81871
NARF	1.81633
FOXN1	1.80537
UBAC2	1.80377
PICALM	1.80086
ITGA10	1.79805
CCNL1	1.79513
RGL2	1.78574
HYMAI	1.78476
MIR219A1	1.78333
CCDC85B	1.77229
SENP3-EIF4A1	1.77176
MIR4530	1.77029
KCTD11	1.76566
LOC100288748	1.76429
IER5	1.75617
CHI3L1	1.7557
N4BP3	1.75372
FOSL1	1.74402
C6orf1	1.74168
USP11	1.73281
LOC100499489	1.73005
MIB2	1.7283
LOH12CR1	1.7209
PTDSS2	1.72068
CYP2E1	1.712
SERPINB9P1	1.71075
ISL1	1.71045
CRY1	1.70017
SLC1A4	1.69804
UBLCP1	1.69659
B4GALNT3	1.6893
LIN7B	1.67749
FNDC3A	1.67663
MARVELD1	1.67483
REEP4	1.6717
ADRB2	1.66807
TIGD6	1.65708
ILF3-AS1	1.6566
FBXO36	1.6562
DEFB1	1.65574
LINC-PINT	1.65298
KLF2	1.65295
FBXO34	1.64707
NBL1	1.64438
PLS3	1.64099
FLJ37453	1.63765
C19orf12	1.62409
JUND	1.62159
LGALS7	1.6197
SLC7A5P2	1.61567
MRPL2	1.61266
LINC00908	1.60982
MDC1	1.60911
PDLIM2	1.60433
RNASEK	1.59227
PGLS	1.59197
MYC	1.59118
DDX59	1.58514
LINC00963	1.58062
LINC00921	1.5797
SENP3	1.57455
EXD3	1.5725
WDR74	1.57118
MEPCE	1.57094
ACYP2	1.57092
MFSD8	1.56913
TMEM30B	1.5618
LINC00673	1.55961
C11orf91	1.55421
CBWD2	1.54558
CHCHD5	1.53674
HES1	1.53024
IER3	1.52836
PEX14	1.52735
AIMP1	1.51527
RABIF	1.51495
THAP8	1.51439
CYB5R1	1.51413
CKS2	1.51201
PCIF1	1.50834
TULP1	1.50563
UAP1L1	1.50254
BAK1	1.50115
ETV2	1.49808
GADD45B	1.49778
COG8	1.4968
CASZ1	1.49354
WBP2	1.49214
LINC00235	1.49127
USP1	1.48958
ORM2	1.48936
LY6G6C	1.48202
FER	1.47368
HIST2H2AC	1.46715
DDX56	1.46632
STK19	1.46356
ALOX12B	1.46083
TET3	1.44442
FPR3	1.44207
ZC3H6	1.43465
C19orf57	1.43264
C6orf132	1.43165
SFRP5	1.42905
ATP5G2	1.42861
HIST1H2BG	1.4281
UBAP2L	1.4273
UBE2Q2	1.4194
CYB5D2	1.41114
LONRF1	1.4068
C19orf70	1.40289
CYR61	1.3989
FAM43A	1.38893
NRM	1.38871
DRAM1	1.38712
ADM	1.37062
THEM4	1.36929
BTG2	1.35089
DCTN1-AS1	1.35076
GPD2	1.34904
ATF5	1.34597
OTUD5	1.34322
HSCB	1.34196
TOPORS-AS1	1.34072
LOC389332	1.3379
SHF	1.33676
MAN1B1-AS1	1.33659
GLTSCR1	1.33629
SLC25A32	1.33585
CATIP	1.32945
HES2	1.32383
PANK4	1.31819
DUSP22	1.31736
C2orf47	1.3111
RHOV	1.30028
TULP2	1.2916
DSE	1.28686
GAL3ST4	1.28647
MED17	1.2854
PLK3	1.28291
THG1L	1.27819
PMAIP1	1.26912
RPSAP58	1.26582
ZBTB24	1.25977
ZNF276	1.25301
PHLDB3	1.24978
EVA1C	1.24943
GPATCH3	1.24856
RDH14	1.24794
UCA1	1.24487
TEAD3	1.23884
KRT78	1.23531
PER2	1.23189
APOF	1.22874
LOC285847	1.22835
ZNF672	1.22797
SECISBP2	1.22563
NOTCH4	1.21764
AP4S1	1.21679
MED23	1.20862
RILP	1.20839
LINC00933	1.20732
C4orf36	1.20614
MAN2C1	1.20401
RAB26	1.2001
PPFIA3	1.19769
HIST1H3A	1.19579
ZNF503-AS2	1.18463
CELSR2	1.18262
LOC730668	1.18147
TIPARP-AS1	1.17161
MIR3184	1.17146
CEP85	1.17116
BIN3	1.16418
H2AFX	1.1625
LUC7L2	1.15928
EMC2	1.15762
ZC3H12A	1.15263
SLC35E2	1.15165
HIST2H3D	1.14892
ACTA2	1.14241
AJUBA	1.14179
ADM5	1.14012
LMTK3	1.13951
GBE1	1.12742
KDM6B	1.11843
ZFC3H1	1.11176
TBC1D22B	1.11077
KLHL17	1.11012
PSORS1C1	1.10998
FAS-AS1	1.10536
OARD1	1.10454
PSMB8	1.10355
CA11	1.1017
NAT9	1.09676
ST7-OT4	1.0967
ACTRT3	1.09546
FAM177A1	1.09325
RNF138	1.09234
NKPD1	1.0909
LEMD2	1.08788
LOC728613	1.08339
ASPG	1.07377
CDC20	1.07244
KMT2D	1.07086
SMIM5	1.06681
FUT11	1.06616
KLF3-AS1	1.06319
TMEM102	1.05781
RXRB	1.05187
TSC22D2	1.0511
HDAC1	1.04371
ZNF606	1.04164
NAGK	1.03115
ADAMTS9	1.0226
LOC100130992	1.01645
KIFC2	1.01571
ZNF800	1.00647
PTP4A1	1.00463
SNX32	1.00424
MESDC1	1.00186
ARHGAP23	1.00104
LINC01465	1.00063
TMEM141	1.00056
CMC2	0.996921
PDPR	0.986197
PPP1R37	0.985664
MIR4505	0.984243
B3GALT4	0.982356
UBE2S	0.98064
SIK1	0.978565
HOXD-AS2	0.968564
HEXIM2	0.966198
TSPYL2	0.963034
OVOL1	0.955322
POLR2A	0.953564
ODF3	0.950768
SHB	0.946822
PI4K2B	0.94638
ADAMTSL4	0.945661
HDDC3	0.942344
ERCC6L2	0.942116
ADCY1	0.938997
LNP1	0.935011
SS18L1	0.933522
SMG1P1	0.927759
TP53RK	0.925699
C11orf80	0.914843
SF3B4	0.914121
RAB33B	0.912723
RPL23AP53	0.900334
RHOB	0.893347
SRSF8	0.884306
STK35	0.88032
ITPKC	0.878919
LINC00899	0.87777
SPIDR	0.876169
FAM69A	0.874725
CTSW	0.871145
HIST2H2BE	0.865274
C9orf142	0.860001
CHRNB2	0.857993
RPA3	0.845069
MAP3K6	0.843464
KLF13	0.836776
CLDN4	0.83369
MED26	0.82821
FAM208A	0.827381
BRE-AS1	0.824675
CHMP4A	0.811007
LYPD3	0.806354
LOC100289511	0.806097
ARIH2OS	0.795695
EPC1	0.79361
CEBPD	0.789902
GAPDHS	0.772746
RIOK3	0.771443
LOC100132356	0.770585
PPP1R2	0.769571
PPP1R3E	0.768059
PAN3	0.766641
TRAF4	0.754489
ADIRF	0.74924
CABLES2	0.747621
ZFP36L2	0.73866
RPS6KB2	0.734436
DLG1-AS1	0.733733
PPP1R35	0.72681
KLF9	0.721769
SFN	0.719364
BHLHE40	0.716907
LOC100133091	0.715323
PHYKPL	0.713593
GNL1	0.711185
MAFB	0.691798
MARS	0.687328
TCTEX1D4	0.685657
RIC8A	0.683398
RRN3P3	0.673894
ARRDC3-AS1	0.660601
MTHFR	0.647834
VPS51	0.64488
TFAP2A-AS1	0.642091
TCF25	0.620835
LENG8	0.615962
DCAF13	0.61563
PMS2P1	0.599646
LAMB2	0.595294
PSAPL1	0.591916
ADGRF3	0.59024
MFSD11	0.589942
UCKL1-AS1	0.573706
MMP24	0.572747
FBXO8	0.570563
CENPT	0.563342
C19orf33	0.552763
GSTP1	0.552606
LBHD1	0.542079
ST20-AS1	0.530983
RPPH1	0.503136
ZBTB11	0.499413
RMRP	0.491545
RPL35	0.491114
RPS5	0.485476
GJB5	0.435164
FAM120AOS	0.407266
CLTC	-0.39411
ORMDL2	-0.412158
MIA3	-0.420324
MLK7-AS1	-0.43735
NR2C2	-0.438166
METTL5	-0.448727
EIF2S1	-0.451176
TMEM184A	-0.453897
GLIPR1	-0.454782
AP1G2	-0.461236
KIF24	-0.465978
LOC649133	-0.466347
DCBLD1	-0.469622
LOC646214	-0.474356
PYROXD1	-0.475737
TAF9B	-0.481388
MKNK1-AS1	-0.483303
ZCCHC14	-0.488166
MRPS25	-0.491965
CAPN12	-0.498738
SH2B3	-0.499438
MTSS1L	-0.505009
LOC100129148	-0.505017
SLC4A5	-0.511654
CCNE2	-0.513759
ADCY7	-0.513832
XRRA1	-0.527508
FAN1	-0.528727
LRP4-AS1	-0.529745
CEP295	-0.534749
MSH6	-0.537819
OPHN1	-0.540635
FDPSP2	-0.543044
PCGF3	-0.544145
SPTB	-0.546405
C18orf8	-0.546968
PRICKLE2-AS1	-0.548127
IL17RB	-0.548218
SLC3A1	-0.551118
MTMR7	-0.553371
LINC00657	-0.553751
SPTY2D1-AS1	-0.555056
FRMD4A	-0.558272
TLDC2	-0.558612
FAM208B	-0.561127
TMEM123	-0.562195
GNB4	-0.562399
COX11	-0.562629
SBF2-AS1	-0.564191
BBS5	-0.564216
CCT8	-0.565526
STARD4-AS1	-0.568492
KIF20A	-0.572387
NPY4R	-0.583993
NID2	-0.58604
B3GALNT2	-0.591286
USP3-AS1	-0.596239
LOC550113	-0.596621
TEAD1	-0.597366
EXOSC8	-0.59837
USP47	-0.605258
LRRC37A4P	-0.606143
GPR132	-0.607577
MDM2	-0.609385
ANKRD36BP1	-0.613957
TOMM70A	-0.616624
FAR2	-0.619322
SLC18A2	-0.626001
EIF3J	-0.630006
RAB3GAP2	-0.636008
ABI2	-0.639863
LOC100128361	-0.641451
SPDYE1	-0.642458
MYLK-AS1	-0.644285
PMPCB	-0.644824
FAM53B	-0.646
ITGA5	-0.647009
SEMA4D	-0.651326
ACVR2A	-0.654325
POM121L10P	-0.655831
PCSK7	-0.656297
PMCH	-0.660687
NEMF	-0.663391
WDR33	-0.66636
COX20	-0.671376
CP	-0.676284
ATP10D	-0.679259
FMNL2	-0.681091
ERO1LB	-0.687783
UHRF1BP1	-0.705313
GNPDA2	-0.71178
RBM25	-0.716708
CXCR6	-0.718907
DES	-0.719543
PPID	-0.720386
PARD6G-AS1	-0.72708
NMD3	-0.736223
LMOD1	-0.739032
LGALS2	-0.743579
LOC100129046	-0.746799
SLC31A2	-0.748476
LRRTM2	-0.753541
TUBB1	-0.760463
MAB21L2	-0.763577
GNPNAT1	-0.763852
ZNF711	-0.765147
AKT3	-0.767418
HIF1A-AS2	-0.76845
HAUS6	-0.770117
GCNT7	-0.771546
SPTY2D1	-0.773299
CTC1	-0.787189
MPP5	-0.790012
EML5	-0.792951
DCBLD2	-0.794487
GPR183	-0.811905
SLC2A12	-0.812025
LOC154761	-0.815276
GPM6B	-0.815497
C6orf62	-0.822368
LCMT1-AS2	-0.826516
PP14571	-0.827354
DNM1P41	-0.829328
TM9SF3	-0.839882
SPTBN1	-0.84286
PRKG1-AS1	-0.848972
FGF7	-0.856636
SLC24A5	-0.857227
TMEM194B	-0.857722
UBXN2B	-0.858098
GZF1	-0.862332
RGMB-AS1	-0.864287
CDC26	-0.870793
NUTM2G	-0.873075
RAD52	-0.879474
RUFY2	-0.887574
GLS	-0.905206
PPAT	-0.910175
TMEM243	-0.913747
LXN	-0.918289
CORIN	-0.9196
ELMOD3	-0.919857
STRN	-0.926983
LRP2BP	-0.928448
USP35	-0.930345
LEAP2	-0.933892
HSBP1L1	-0.942211
IAH1	-0.949954
AZI2	-0.953662
PLCZ1	-0.954244
TBL1XR1	-0.957247
EIF5B	-0.960037
PDSS1	-0.963063
RAVER2	-0.969268
PBDC1	-0.975247
HEPHL1	-0.9779
PSMD5	-0.988445
NKIRAS1	-0.991566
MIR3074	-1.01437
CRYBA1	-1.01975
NCSTN	-1.02533
GLT8D2	-1.0337
TMEM39A	-1.03903
MYH3	-1.04051
C11orf42	-1.06253
RBP2	-1.0656
LRRC18	-1.07413
NME9	-1.07563
JAZF1	-1.07898
ALKBH3-AS1	-1.0889
RPL31	-1.10024
PIGW	-1.11819
SASS6	-1.12431
LOC100507091	-1.14603
TMEM167A	-1.14937
ITGB3	-1.17625
SYNPO2	-1.17659
USH2A	-1.1782
OR10AD1	-1.18527
PRO0611	-1.18531
CXADR	-1.2161
ZC3HAV1	-1.22355
GYLTL1B	-1.22602
GPR160	-1.22776
CNOT7	-1.2762
KDELR3	-1.28669
TSPAN16	-1.29164
FAM169A	-1.29222
MCM9	-1.36103
LMOD3	-1.36241
KRT37	-1.39772
SLC7A11-AS1	-1.40415
ARL17A	-1.40695
SPCS2	-1.51044
F2RL2	-1.51549
C3orf84	-1.52667
JRKL	-1.57689
CTNNB1	-1.5819
EML6	-1.59255
TMEM99	-1.59956
BCCIP	-1.65918
MAP3K14-AS1	-1.66396
PLEKHG7	-1.70775
ALDH1B1	-1.71776
C15orf56	-1.75054
POM121L9P	-1.77516
LOC100128573	-1.78025
DTNBP1	-1.82341
LINC01136	-1.8822
LDHAL6B	-1.89316
MIR4746	-1.97928
MIR328	-2.04825
VWC2L	-2.14701
SETD9	-2.17433
MIR302D	-2.23438

## Sheet: mRNA.24h.over.1h
symbol	log2FC_mRNA_G6.over.G4
WTAPP1	6.90204
SNHG3	6.7051
S100A9	6.6766
SERPINB4	6.47936
MIR3925	6.40603
IL20	5.33052
CXCL8	5.13613
ZNF107	5.08903
THBS1	5.05731
LOC643770	4.88668
CD300E	4.8842
S100A8	4.69133
KIFC3	4.64446
S100A7	4.49328
TNC	4.4901
NIM1K	4.42283
FGF23	4.40056
CDKN1A	4.33753
MEDAG	4.25833
SERPINB3	4.21677
HIST2H2BF	4.21501
LINC00881	4.15542
G0S2	4.14292
LOC100130950	4.06353
CXCL2	4.04909
LINC00602	4.0122
RHCG	4.00866
TRNAU1AP	4.00813
ANKRD18DP	4.00359
NUP210L	3.91727
KLKP1	3.90556
MSS51	3.86822
KRT16	3.86497
PI3	3.86043
FCN1	3.81577
SPRR2A	3.81433
TNFAIP6	3.81079
NAMPT	3.79428
MILR1	3.77839
TIMP1	3.76582
FAM83A-AS1	3.69337
LINC00200	3.64241
CCDC85B	3.64232
LINC01426	3.61122
HBEGF	3.57882
SLC7A11-AS1	3.55446
UNC5A	3.50031
SPINK9	3.49113
SYT11	3.46067
SPRR2D	3.45661
FGR	3.44026
FGF7	3.43789
METTL23	3.43162
S100A7A	3.41933
MMP3	3.40938
CCR1	3.40135
SRGN	3.35856
CXCL3	3.33971
IQCG	3.32602
KRT6A	3.30763
ADAMTSL4	3.30305
AREG	3.29224
SOWAHD	3.29198
ING1	3.2912
PTGDR	3.28965
UGT2B11	3.28896
TMEM234	3.28462
SCRT2	3.26737
KRT6C	3.2629
CFAP53	3.23763
GAST	3.21992
LOC730159	3.21342
INHBA	3.21024
ZFC3H1	3.20985
LOC388692	3.20759
CLIC6	3.19813
GYS2	3.19242
SELE	3.19194
CLEC4E	3.17916
CCR7	3.15684
JHDM1D-AS1	3.1566
TRIB1	3.14871
PRMT2	3.14114
SRSF10	3.1401
RGS20	3.10876
MIR4750	3.10624
CD48	3.09774
ADAMTS4	3.09195
ST6GALNAC2	3.09134
CRKL	3.08421
SOD2	3.07179
S100A12	3.0608
CXCL1	3.02688
LINC01531	3.01235
GLT8D1	3.01149
PTGER2	3.00335
SLC6A14	2.99409
MIR549A	2.98963
OR2B11	2.98536
GALM	2.98434
GCNT3	2.97932
ZNF804A	2.97904
CEACAM6	2.97195
ADORA2A-AS1	2.95459
CCDC71L	2.93727
C17orf85	2.93193
ODF4	2.89426
S1PR4	2.87494
HK3	2.87398
GDPD5	2.87232
LOC646999	2.86596
TNFRSF10C	2.86376
KCNA3	2.85883
ARL10	2.85861
ACOT13	2.8574
RNF175	2.85579
PNP	2.83857
IL6	2.83759
EIF6	2.81994
SMU1	2.80227
MUL1	2.79287
PHLDA1	2.77905
IKBIP	2.77451
NNMT	2.76174
LIPG	2.75674
GPA33	2.75165
ZBTB3	2.74787
CLDN9	2.73916
HHAT	2.73752
TNFRSF10D	2.73327
TMED6	2.73278
EPGN	2.7264
SLC38A6	2.72627
RSAD2	2.72327
ALAD	2.72203
LY6G5C	2.6957
OR7E14P	2.68603
B3GNT4	2.68155
SPRR1B	2.68128
SLC39A8	2.67317
PROB1	2.66189
LYZ	2.65623
C16orf59	2.6562
KRT17	2.65591
THNSL1	2.64258
C9orf173-AS1	2.63876
GLIS3-AS1	2.63165
GPRC5A	2.62213
SLC26A3	2.6217
AEN	2.60367
ANKHD1	2.60233
NANOG	2.5981
IL10	2.59281
BIRC3	2.58461
IVL	2.5826
C5orf56	2.58076
MT2A	2.57652
HIF1A-AS2	2.57175
SPG11	2.56732
HLA-DOA	2.56305
MSANTD3	2.56055
STC1	2.55285
C9orf89	2.55226
CFAP43	2.54783
DUOX2	2.5473
ABCB11	2.53358
CCR5	2.53118
SALL2	2.52608
GALE	2.52411
TEX26-AS1	2.51921
ANKHD1-EIF4EBP3	2.51915
FAM168A	2.51733
JMJD6	2.48607
IFNAR2	2.48339
CDCP1	2.4693
LINC01554	2.44972
SOCS2	2.44936
ISG15	2.44071
OR5K2	2.43486
GLA	2.42653
C6orf141	2.42369
COL4A1	2.41973
CYBB	2.41732
FAM83C	2.41696
FAM183A	2.40277
GPR171	2.40113
AOX2P	2.3921
TBC1D17	2.37771
ATG9B	2.377
F2RL2	2.37384
CTHRC1	2.37177
LHFPL3	2.3706
TNFAIP3	2.36332
ADAMTS1	2.35297
KMT2E	2.31373
RND1	2.31032
MZB1	2.30907
SLC30A4	2.3014
GSPT1	2.29746
CNGB1	2.29522
IL12RB1	2.27983
HK2	2.27612
PMAIP1	2.27495
HTRA3	2.27165
ZNF697	2.27007
IL10RB-AS1	2.26256
IFI30	2.25788
JAK3	2.25399
RTL1	2.25305
ADAM28	2.23878
JOSD1	2.23738
CEACAM3	2.234
SNAPIN	2.23329
DHRS1	2.22247
LINC00884	2.22175
C12orf5	2.2188
MIR4257	2.21439
CNIH2	2.21222
ZNF398	2.20618
CEACAM16	2.2035
PPP3R1	2.20257
CT83	2.20235
LRRC75A	2.20005
OPN3	2.19598
SLC4A5	2.19065
REXO1L1P	2.18423
SPACA4	2.18327
ZNF224	2.17247
TLCD1	2.16912
COA1	2.16704
CRYBA1	2.16628
SOCS3	2.16537
C11orf91	2.16263
IGFBP4	2.15516
2019-03-09	2.14993
TTLL13P	2.14778
ATXN7	2.14455
GJB2	2.14445
GPR39	2.14312
MARCKS	2.13925
COTL1	2.13226
FAHD2CP	2.13103
CRISPLD2	2.12946
LMO1	2.11747
MXRA7	2.11578
GREB1	2.09986
ICAM1	2.09898
SRM	2.09707
SMURF2	2.09349
BASP1	2.09238
PTX3	2.09214
LOC100287042	2.08984
C17orf82	2.08967
KDELR3	2.08895
TVP23C	2.08826
CXCL10	2.08559
C20orf195	2.08308
SETD9	2.0821
LGR5	2.08041
OR7E12P	2.08003
PSD	2.07829
FZD5	2.07711
ADRA1D	2.06856
DAPP1	2.06735
C7orf57	2.0596
MAP1LC3C	2.05838
SESN2	2.058
S1PR1	2.05795
MMP12	2.05785
AURKAIP1	2.05342
RNF144A-AS1	2.05217
KRT6B	2.04915
LRRC25	2.04778
PKN2	2.04719
CYTH4	2.04323
JAKMIP2-AS1	2.04185
PTGDR2	2.04096
MRPL49	2.04042
SLAMF7	2.03739
GMIP	2.0352
FAM101B	2.03076
ITGB3	2.03035
LOC100272217	2.02845
LAMA1	2.02516
FCRL6	2.02063
ATP1A4	2.01833
MIR548Z	2.01729
CCR2	2.01267
CYBA	2.01174
SH3TC1	2.00925
TADA2B	2.00402
RNF183	2.0001
PTGIR	1.99742
CMPK2	1.99388
LRRC59	1.99186
C12orf10	1.99002
PGS1	1.98932
APLN	1.98296
ATP13A3	1.98227
IGF2BP2-AS1	1.98031
HSPH1	1.97965
GRAPL	1.97848
C11orf96	1.97649
CD24	1.97622
MTMR9LP	1.97511
LINC00184	1.97415
LINC01270	1.97313
CAMK2N2	1.9698
NKRF	1.96429
MSC-AS1	1.96183
EPHA2	1.96086
HNRNPK	1.95918
DNALI1	1.95537
TMEM173	1.94875
ADGRG5	1.94266
LSMEM2	1.937
PLEKHG1	1.93603
LOC100506178	1.92977
CCL3	1.92923
PRSS22	1.92542
ZNF469	1.92331
FAM27C	1.91924
C1orf194	1.91924
TNFRSF1B	1.91759
LINC00910	1.91729
ENAM	1.91678
RAB22A	1.91575
C8orf86	1.9135
MRPS30	1.91315
DDX21	1.91194
ZPR1	1.91013
GFPT2	1.90699
ID2B	1.9048
AKR7A2P1	1.9042
ISG20	1.90086
NKIRAS2	1.89804
ULK4	1.89376
MICB	1.89288
HENMT1	1.88902
ZCCHC3	1.88681
CTSW	1.88606
NUDCD1	1.88377
KLHL35	1.88022
TRMT6	1.87945
CLIC4	1.87931
UHRF1BP1	1.87809
IL4R	1.87653
KDM7A	1.87584
SLC2A3	1.87524
ARPC2	1.87497
DNAH2	1.87426
MIR302D	1.87365
PLSCR1	1.86916
LOC389641	1.86386
CD2BP2	1.85909
SF3B3	1.85851
ANXA3	1.85577
LOC286059	1.8533
HAR1A	1.8524
TULP2	1.85222
CCL2	1.84939
LOC100272216	1.84756
EPHA10	1.84646
CD180	1.84466
RRN3P2	1.84464
FAM169A	1.84048
ARF4	1.83714
COL15A1	1.83665
FXYD7	1.83497
FAM196B	1.83495
MCMBP	1.82989
RAD9B	1.82958
MIR4746	1.82867
CXorf21	1.82623
SND1-IT1	1.82277
TRAF3IP2-AS1	1.82051
MX2	1.82036
GAPT	1.81701
CYCS	1.81048
CXCR1	1.80703
MRPS17	1.80541
PRORSD1P	1.80134
SEMA4D	1.79933
TSC22D2	1.79339
BCYRN1	1.79315
BCAS1	1.79112
LPIN2	1.7876
TNFAIP1	1.78571
CPEB1-AS1	1.78504
CDC37	1.78441
PAK1IP1	1.78439
TYMP	1.78422
NPTX2	1.78208
NTN3	1.78147
IL12RB2	1.77872
LDHAL6B	1.77576
PLEKHG2	1.77503
RAN	1.77035
HDAC1	1.76885
S100A2	1.7659
LOC285593	1.76356
PCYOX1	1.7635
RSPH4A	1.75892
HSPA8	1.75734
POM121L9P	1.75596
PDCD2L	1.75285
PTCD2	1.75208
ARHGAP22	1.75145
FAM216B	1.75073
OPA3	1.74972
KPNA2	1.74958
FNDC9	1.74615
BMP6	1.74418
PPP5D1	1.73914
PCK2	1.73853
NLRP6	1.736
CNDP1	1.73419
ST8SIA4	1.73194
ERRFI1	1.72742
LAPTM5	1.72675
UBE2D3	1.72573
S100P	1.7249
MTF1	1.72316
PIN4	1.7225
MTHFD2L	1.72178
GCNT4	1.71427
HEPHL1	1.71287
SNORD95	1.71095
SLC43A2	1.7109
CARD11	1.71089
TMEM242	1.71078
PCSK1	1.7052
ANPEP	1.70463
ALDH1B1	1.70403
SRSF12	1.70068
HCLS1	1.69851
PLA2G2F	1.69788
PP2D1	1.69775
LOC100507091	1.69661
TUBA1C	1.69648
GPR65	1.69598
GGN	1.69593
DRAP1	1.69261
EFHD2	1.69115
TPRX1	1.69103
MARCO	1.691
ZZEF1	1.68967
LPCAT1	1.68887
MC1R	1.6881
NOLC1	1.68676
LY9	1.68502
CEP68	1.68308
AQP4-AS1	1.68181
NBL1	1.68136
KRTAP5-2	1.68052
SLC10A1	1.67989
TLDC2	1.67871
ABHD16B	1.6755
MIR1539	1.6721
FRMD7	1.67137
LRP11	1.67103
MXD3	1.66275
ANXA5	1.66263
BCCIP	1.65979
TERF2	1.65572
BEST4	1.65427
AMMECR1L	1.65351
SPTY2D1-AS1	1.65212
GGA1	1.65107
METRN	1.64965
NES	1.64812
LOC401320	1.64333
STX11	1.64305
LHCGR	1.64263
TMEM41A	1.64176
S1PR2	1.6392
TBX2	1.63584
GBP6	1.6351
FAM86HP	1.63257
LOC100128239	1.63159
VIMP	1.62874
MSANTD2	1.62792
LRG1	1.62596
HS3ST3A1	1.62536
MUC16	1.62236
CHST2	1.62215
ABCA4	1.62001
CRACR2B	1.61965
MARCKSL1	1.61899
WTAP	1.61899
DCUN1D3	1.6185
LYRM1	1.61808
APBB1IP	1.61403
FLT1	1.6102
PGPEP1	1.60797
RBBP8NL	1.60706
SLC2A5	1.60645
CD93	1.60278
LINC01000	1.60143
LXN	1.60111
C17orf96	1.5971
FNDC3A	1.59536
LINC00574	1.59497
C12orf75	1.59265
MIRLET7DHG	1.58717
2019-09-11	1.58454
RUFY2	1.58433
CLDN6	1.5803
NELFCD	1.57913
EPB41L3	1.57792
ZEB1-AS1	1.57328
TLR2	1.57068
VAV1	1.56294
ZNF736	1.56253
APOA1BP	1.56058
DARS2	1.56012
KLB	1.56004
ARAP3	1.55959
XPO5	1.55904
C8orf74	1.55866
GTPBP4	1.55824
LRRN4	1.55619
BARX2	1.55463
IL1B	1.5525
GALNT15	1.55067
RFTN2	1.55062
TNFAIP2	1.54976
GPX3	1.5487
IGSF9B	1.54845
CEP164	1.54807
CSF2RB	1.54543
EMP3	1.54499
RIOK3	1.5437
POLG2	1.54341
CBLB	1.5426
MPZL2	1.53815
TLR9	1.53375
ZNF79	1.53365
TES	1.53319
SERPINB1	1.5316
C6orf226	1.52706
RNF19A	1.52552
GLS	1.52502
HLA-F-AS1	1.52375
MSN	1.52286
ATP8B4	1.51953
NFKBIE	1.51791
C12orf66	1.51418
TFAM	1.5128
ITPK1-AS1	1.51057
POM121L8P	1.509
KRT8	1.50734
SEL1L3	1.50706
YRDC	1.50686
RASSF4	1.50673
SURF1	1.50614
RPL26L1	1.50601
ZNF485	1.5048
TOR3A	1.50383
SGK494	1.50313
FTH1	1.5015
GNAI1	1.50061
LOC727710	1.50041
PIM2	1.49805
STEAP1	1.49759
RPS2P32	1.49698
CSNK1G2-AS1	1.49197
CABLES2	1.49194
TNFRSF21	1.48837
RARRES1	1.48617
JMJD1C	1.48278
MIR194-1	1.48165
FOXK1	1.48157
HSPA9	1.47985
UTP3	1.478
TAF13	1.47751
PINX1	1.47638
SLC9A1	1.47631
PKD1L3	1.47275
PRELID1	1.46998
PTCH2	1.46765
H2AFV	1.46572
CCER2	1.46461
IDI2	1.46342
PTP4A2	1.46286
ZNF561-AS1	1.46191
LDOC1L	1.46111
IL21R-AS1	1.46034
PPIL1	1.45979
CELF2-AS2	1.45842
PBDC1	1.45728
LOC644656	1.45673
KIAA1045	1.45494
SPAG17	1.44768
FANK1	1.4476
CYP27B1	1.44759
ZCCHC14	1.44329
MAP3K14-AS1	1.44187
RRS1	1.44176
NCLN	1.44079
CRX	1.43984
RAB8B	1.43924
LOC100507250	1.43815
PTGER4	1.43781
FAM49A	1.43756
CCT5	1.43673
PLEK2	1.43531
CCDC38	1.43486
PFDN2	1.43476
PPRC1	1.43443
IDO1	1.42995
ZNF789	1.4283
ZNF622	1.42633
DONSON	1.42418
LCP1	1.42401
MRPL32	1.42318
DNAJA1	1.42212
MIR3918	1.42095
LOC100507634	1.42088
DUSP12	1.42065
LOC100506801	1.42018
SAMD4B	1.41904
TUBB1	1.41887
LOC100130880	1.41844
ARID5A	1.41794
SRR	1.41597
PANX1	1.41538
BIN2	1.41446
EHD1	1.41386
IL7R	1.41145
TIMMDC1	1.41043
MAP3K19	1.41031
PSTPIP2	1.40965
EGFEM1P	1.40932
SNX22	1.40761
GMFG	1.40205
VASN	1.40119
UPP1	1.39969
SMIM18	1.39965
THY1	1.3984
C10orf55	1.3971
FBXO41	1.39513
RYBP	1.39442
PLEK	1.39383
ZNF646	1.39323
ARHGAP30	1.39237
PIK3CD-AS1	1.39114
FLJ43879	1.39105
TNFRSF10A	1.38981
ORAOV1	1.3895
CSRNP1	1.38924
PLEKHO1	1.38612
NIFK-AS1	1.38445
BZRAP1-AS1	1.38359
PSMD11	1.38114
DUSP6	1.37984
TCTEX1D4	1.37907
SRFBP1	1.37891
ACAT2	1.37771
MAST2	1.37669
GRIK1	1.37636
GNL2	1.37569
C16orf72	1.37449
ELAVL1	1.37419
RRP9	1.37376
C10orf10	1.37225
PPP1R3F	1.37077
P2RX5-TAX1BP3	1.37043
LSM7	1.3694
SLC35A4	1.36914
ZCWPW1	1.36911
FCGR1A	1.36815
TM4SF1	1.36792
TCF7	1.36697
POLR2D	1.36694
MIR548G	1.36554
COQ10B	1.36217
CHPF2	1.36216
STRADA	1.36082
SLC20A1	1.35993
SMA5	1.35698
GTPBP2	1.35673
ZNF483	1.35616
RNASEH1	1.35176
TUBB6	1.35129
CD274	1.35081
ATP1A1-AS1	1.3505
POU5F1P3	1.34853
GMFB	1.34627
DHX37	1.34347
CTNNB1	1.34341
CASQ1	1.34274
PTPN1	1.34076
PSMD6-AS2	1.33944
HEG1	1.33934
LINC01547	1.3382
RNF113B	1.33745
ZNF584	1.33198
SELM	1.33187
HNRNPAB	1.33148
EIF4EBP3	1.33146
GTF3C6	1.33061
DOCK2	1.32779
UBXN8	1.32403
MRPL28	1.32345
PDAP1	1.32265
LOC100507412	1.32198
TRIAP1	1.32145
COG7	1.31731
MGAT4A	1.31702
DNAJB11	1.31693
SNORA70G	1.31678
LLPH	1.31596
IMP4	1.31401
LOC100129027	1.31396
NFKBIA	1.31359
GABPA	1.31328
EAF1	1.31156
C1orf204	1.30954
LACTB	1.30881
ODC1	1.30739
RRP15	1.30184
LZTS1	1.30174
BEST1	1.30121
NRBF2	1.3009
SMIM19	1.29989
COL4A2	1.29971
RPL31	1.2996
TUSC2	1.299
MTCP1	1.29886
SFRP1	1.29658
RPTN	1.29535
ZC3HAV1	1.29472
LPPR3	1.29386
AGPAT5	1.29192
NCL	1.29022
RPL15	1.2899
KLHL21	1.28284
FEM1C	1.28017
FBXO40	1.27955
LMNB2	1.27877
APOL6	1.27661
NFE2L3	1.27627
SEC61B	1.27526
POLR2J	1.27218
NAP1L2	1.26932
RAB31	1.26872
RBM25	1.26833
RGP1	1.26678
ZMYM1	1.26654
CLN5	1.26467
MFAP1	1.26448
PMPCB	1.26417
FTSJ2	1.2632
DUSP18	1.26282
RPS6KA3	1.26281
FOSL1	1.26231
SERTAD1	1.26197
GLIS2	1.26191
ELOF1	1.26173
TRIM41	1.25623
PREX1	1.25531
TWIST2	1.25479
ATP13A1	1.25441
LRRC18	1.25423
PRSS23	1.25097
DHX32	1.25
C15orf40	1.24945
FAM65C	1.249
ZBTB11-AS1	1.24786
RPF2	1.24729
NUS1	1.24606
PTGES	1.24546
BMS1P20	1.24526
EDEM1	1.24448
NOC3L	1.24318
COG5	1.23871
IGSF6	1.238
IL17RA	1.23797
E4F1	1.2365
PYDC1	1.23645
KRR1	1.2357
HAS1	1.23566
LINC00954	1.23347
PDE12	1.23319
IFRD2	1.23242
FBXO22-AS1	1.23024
FSD2	1.2284
SNRPF	1.22669
SASS6	1.22637
WDR77	1.22593
TRMT10C	1.22561
MCCD1	1.22561
DNAJC14	1.22556
ZNF668	1.22533
CEP295	1.22483
SPATA18	1.22299
NUP153	1.2228
NAALAD2	1.22239
SERPINB13	1.22135
GCNT7	1.22096
MIR4482	1.22011
NFIL3	1.22005
UAP1	1.21617
SLC4A7	1.21584
WDR12	1.21515
GRPEL1	1.21273
PNO1	1.21091
C5AR1	1.21037
CNOT7	1.21022
PTCHD4	1.20987
HSP90B1	1.20826
FAM49B	1.20675
TM7SF2	1.20612
TIRAP	1.20568
RAB7A	1.20328
RANBP1	1.20157
CREB3	1.19992
C18orf8	1.19955
DIO2-AS1	1.19857
CCDC117	1.19737
DYNLT3	1.19733
VTN	1.19717
F5	1.19673
TPM4	1.19556
GOLGA1	1.19511
ZMYM6	1.19502
P2RY1	1.19314
LOC643542	1.18852
FAM110C	1.18769
ATP6V1B2	1.18737
C11orf16	1.18714
PHC1	1.18678
RBM8A	1.18136
STK38L	1.18107
CHRNA3	1.18075
FGFBP1	1.18073
SAMD11	1.1778
CLOCK	1.17726
CFLAR-AS1	1.17654
S100A11	1.17355
TIMM17A	1.1728
GPR108	1.17266
WWC2	1.17082
LINC00483	1.16933
LILRA6	1.16894
KIF9-AS1	1.1687
CLMN	1.16591
GRPEL2	1.16581
RBM4B	1.16323
GRWD1	1.16187
TNFRSF12A	1.16147
TMEM167A	1.16107
NADSYN1	1.15775
PLGRKT	1.15763
MPLKIP	1.15482
HSP90AB1	1.15428
GNA11	1.1515
TMSB10	1.15135
PTGS2	1.15065
HSPA5	1.14954
YIF1A	1.14681
ENO1-AS1	1.14608
ERO1L	1.14598
SPNS2	1.14477
TRAF3IP3	1.14261
SNIP1	1.14092
FBXO10	1.1374
LOC100507564	1.13716
MLEC	1.13686
LAP3	1.13675
ZNF416	1.13276
NNAT	1.13015
MIR155HG	1.12989
GADD45B	1.12913
C12orf73	1.12669
HTR2B	1.12577
EXOSC4	1.11981
C11orf24	1.11948
EIF1AX	1.11528
ZNF526	1.1148
PPP6R1	1.11401
DTX4	1.11364
COL23A1	1.1133
RPA2	1.10987
MAPRE1	1.10523
VPS9D1	1.10516
ZMPSTE24	1.10484
METTL5	1.10403
SIPA1L2	1.10373
YBX1	1.10347
DOCK3	1.10301
SERPINB9	1.1
SLC7A5P2	1.09836
PNRC2	1.0969
FZD4	1.09536
OPN1SW	1.09467
KIAA1549L	1.09365
NOP10	1.09291
GLT8D2	1.09153
ALG1	1.09128
FAM150B	1.09042
IPO4	1.08917
HOXA2	1.08733
PITRM1-AS1	1.08542
GPR61	1.0846
NID2	1.08396
RNF123	1.08182
VAT1	1.07787
GNS	1.07445
OTUD4	1.07352
RNMTL1	1.07136
ZNF649	1.07049
NQO2	1.06974
CENPBD1P1	1.06886
CDC42EP3	1.06866
MANF	1.06851
LOC100294362	1.06806
ZNF738	1.06603
FAM118B	1.06522
UQCRBP1	1.06067
KLHL42	1.0579
UFM1	1.05773
KHSRP	1.05769
SHF	1.05728
TOMM34	1.05689
CRTAC1	1.05337
ANKRD42	1.05242
RUVBL1	1.05161
YWHAG	1.05109
PPIF	1.05058
ATRAID	1.0486
MRGPRX3	1.04855
LOC285740	1.04836
C19orf83	1.04834
SMEK1	1.04775
ARRDC1	1.04615
NOP14-AS1	1.04476
APOBR	1.04276
SPON1	1.0369
AUP1	1.03611
SNRPD3	1.03594
ZNFX1	1.03531
POM121L10P	1.0336
PDCD1	1.03033
AASS	1.0286
CAB39	1.02844
ZNF347	1.0283
AKAP8	1.02551
S100A1	1.02511
HN1L	1.02353
DSG3	1.02349
CFL1	1.02245
PCSK7	1.02235
SLC35E1	1.02219
UQCC3	1.0213
MAP2K1	1.02054
VASP	1.01963
CTSZ	1.01697
STRAP	1.01403
LOC389906	1.01353
RAD17	1.01247
C2CD4A	1.00991
ARL4C	1.00908
DZIP3	1.00889
SNRNP70	1.0085
RABGEF1	1.0054
YARS2	1.0034
TMEM120A	1.00238
STK40	1.00152
RPF1	0.999937
CHMP1B	0.999917
MASP2	0.99945
MMS22L	0.999381
KCTD4	0.997884
SOX15	0.991955
TAF7	0.991546
ABHD1	0.990851
PIK3AP1	0.990851
LOC339666	0.990815
DAPK3	0.990395
ACTB	0.989667
DNTTIP2	0.989646
SNCG	0.986931
TRIM27	0.986148
GRTP1	0.985554
FSTL3	0.984271
C10orf25	0.982247
C9orf139	0.981296
MUS81	0.980081
HSPA4	0.979644
EMILIN2	0.978125
EMG1	0.97473
MROH1	0.974625
HNRNPU-AS1	0.974324
CSTB	0.974124
EIF4A3	0.973773
B3GALT2	0.973569
NUFIP2	0.97355
CCDC101	0.972586
KPNA4	0.972063
DDX55	0.971917
MYO7B	0.96898
ACYP2	0.967948
ANKLE2	0.967479
ACO1	0.966545
RNF25	0.966164
AP1S2	0.965679
FAM166A	0.964661
RPS6KL1	0.964218
DNAH17	0.963686
SLCO4A1-AS1	0.963596
WDR55	0.962041
ADAMTS9	0.962027
CCDC65	0.958195
MKNK1-AS1	0.958076
POMP	0.95788
EHD4	0.957776
C19orf44	0.955543
PPIB	0.953916
RPS19BP1	0.953861
PSMD8	0.953181
EIF2B1	0.951457
SFSWAP	0.950779
BSN	0.950664
AHSA1	0.949169
GOLIM4	0.948979
TRIM16	0.948345
RNPEP	0.947791
CCDC97	0.946731
METTL7A	0.944369
LEMD2	0.943988
TARDBP	0.941607
TIMM23	0.941254
ACP2	0.939625
PITPNM2	0.93869
DTX3L	0.936195
SF3B6	0.935691
SNAPC5	0.934713
SFPQ	0.934344
PRPF3	0.934257
TWIST1	0.933543
ADCY9	0.93211
AFAP1-AS1	0.931744
IL13RA1	0.931681
KBTBD12	0.931581
ZNF830	0.92844
RGAG4	0.928015
MTSS1	0.927775
EIF1	0.927399
SRP19	0.926622
TMEM181	0.926106
EIF5B	0.925557
CALR	0.925461
PSMD3	0.925366
IER3	0.925058
IPO7	0.922814
LRRTM2	0.919701
PCP2	0.916276
GLIPR1	0.909209
TMA7	0.908542
RBPMS-AS1	0.907906
RBM42	0.907092
NAA15	0.906065
PFN1	0.905641
SSR3	0.905426
SRRD	0.904464
GNRHR2	0.902996
LIN7C	0.902898
TXNRD2	0.901969
UBE2Q2P1	0.901446
GNPNAT1	0.900441
PSME2	0.899687
GADD45GIP1	0.898674
NOP16	0.89767
AGPS	0.893762
LBX2-AS1	0.892975
ZFR	0.892645
NOC2L	0.892487
ITIH2	0.892476
UGCG	0.891084
TMED2	0.890493
PIP4K2B	0.887045
WDR3	0.88667
TSPAN31	0.884575
DNAAF1	0.883381
XPOT	0.881067
CLN8	0.880901
SPTY2D1	0.880596
PCNX	0.877891
PPM1G	0.877414
GPANK1	0.874189
HAS3	0.873393
RWDD4	0.872609
AGAP2-AS1	0.8718
LINC00294	0.869676
STIP1	0.868016
SERHL	0.865513
TUBA1B	0.863945
RAVER2	0.862779
YKT6	0.862417
WDR43	0.86098
RAP2B	0.860668
GNAT2	0.860324
FAM50A	0.860134
DOK4	0.859751
WASL	0.85812
SURF2	0.858114
ATP6V1D	0.857865
TMEM243	0.857237
TMEM184A	0.85625
KMT2E-AS1	0.852866
PSMD2	0.852778
EPHA1	0.85276
LEAP2	0.852553
CMTR1	0.851954
LOC100126784	0.850816
ZBTB38	0.850155
TYMSOS	0.846991
NOP58	0.846253
ZNF385C	0.845732
PCGF3	0.844282
ALKBH3-AS1	0.841713
RNF113A	0.840671
PRCD	0.839473
TM9SF3	0.838955
METTL12	0.837566
FTL	0.837226
PDXK	0.836818
TUBGCP6	0.836785
NUDT13	0.835442
SRSF4	0.834768
FAM184B	0.83425
RNF149	0.833591
RASA3	0.830739
ALYREF	0.830542
PHYKPL	0.830199
MAP3K15	0.829764
PARD6G	0.828897
CCT8	0.828761
FKBP1AP1	0.828254
C1orf56	0.828118
NARS	0.827782
TAF1B	0.827373
SLC9A3R1	0.82705
CFB	0.82569
MIR3661	0.825528
TMEM120B	0.823417
BBS5	0.823096
CS	0.8218
PPP2CA	0.821083
MRPL51	0.821027
SAP30BP	0.820921
POLR2A	0.819671
ITGB8	0.818776
DHRS7	0.818744
POLR1C	0.818319
UBE2S	0.817201
TEAD1	0.815895
CRNKL1	0.815648
SDE2	0.813634
LMAN1	0.812306
PRO0611	0.803023
SMG1P7	0.802934
TRIM62	0.802631
CKAP4	0.799948
LPCAT3	0.79919
SURF4	0.79717
C17orf104	0.796765
CTR9	0.796746
LTV1	0.794807
OGFRL1	0.794365
DDX5	0.793454
DDX24	0.793337
SET	0.792084
DDX27	0.790085
PARP14	0.789978
RSRP1	0.789402
SLC8A1-AS1	0.788744
PIGH	0.785945
FNDC8	0.785678
FMNL2	0.785238
SLC25A18	0.784335
KIAA0020	0.783908
ATP5F1	0.783731
NKIRAS1	0.782398
LOC646626	0.780456
GNG12	0.78035
RLF	0.779627
DHX15	0.778594
C2orf16	0.778013
SLC25A32	0.775454
MCAM	0.7744
MMACHC	0.772172
FUBP1	0.771865
RPL36AL	0.770245
ILF2	0.766845
CNN3	0.766839
SNX17	0.766091
CNP	0.76535
U2SURP	0.764216
TBC1D8	0.763845
PSMA7	0.763594
CCDC122	0.760232
LOC148413	0.759546
SNAP47	0.759061
MPP5	0.758398
GRIN3B	0.757657
IFNGR1	0.754524
CCDC42B	0.754111
SLC24A5	0.753523
POLDIP2	0.753417
EIF3J	0.752806
SPCS3	0.751967
MSC	0.75105
TMEM41B	0.749296
BAIAP2L1	0.749136
S100A13	0.748507
ROMO1	0.745031
MMP24	0.744872
MPEG1	0.743281
KPNB1	0.742216
TRIM44	0.741203
MED19	0.740383
OXNAD1	0.740227
GPR183	0.739998
PDCD5	0.739755
FLJ42627	0.73885
GLS2	0.738457
TMCO6	0.737865
SLC31A1	0.73732
PYROXD1	0.737109
PSMB8-AS1	0.735604
DEXI	0.734402
SUPT7L	0.732303
SOWAHC	0.729219
REEP5	0.728964
TVP23A	0.728354
SSTR5-AS1	0.727298
EMP1	0.726925
ARGLU1	0.726046
PAXBP1-AS1	0.724967
MRFAP1	0.724767
MAK16	0.723563
SNX32	0.723233
MYO1H	0.722561
CHD1	0.722278
IER5	0.721792
CHCHD2	0.720563
RAB21	0.72008
ALOX12	0.718077
MGAT2	0.717467
MIF-AS1	0.716561
CEBPB	0.715814
FAM32A	0.714408
PP14571	0.712945
BYSL	0.712508
EFCAB10	0.711388
UTP11L	0.711345
DPP9-AS1	0.710634
KMT2B	0.710127
PXN-AS1	0.709652
SEC63	0.709041
COX6A1	0.706378
CIDEB	0.706032
PRRC2C	0.703138
TUBB4B	0.703089
SH2D3A	0.702837
NMT2	0.702769
ZFAT-AS1	0.701708
ARHGDIB	0.701158
SFN	0.693518
WDR38	0.691995
RRP1	0.691186
ATP6V1G1	0.691097
KIF24	0.69092
DNHD1	0.689966
LLGL1	0.688401
DNAJC9-AS1	0.687482
PDIA4	0.685953
FURIN	0.684183
MESDC1	0.68297
PAGR1	0.681976
SLC35B2	0.681784
MYL12A	0.681454
SF3A3	0.681238
HIP1R	0.681202
POLR2E	0.68049
SNRPG	0.677071
CALM3	0.677037
LOC153684	0.676892
SMIM17	0.67645
SFT2D3	0.676067
POLR2B	0.675794
DHX38	0.674198
CNTRL	0.673824
DNASE1	0.673352
SSRP1	0.673029
BRK1	0.671612
TXNDC11	0.670721
MAPK6	0.669966
SERP1	0.668536
SRSF9	0.668003
RMND5B	0.666979
FCHSD1	0.666525
BORA	0.66652
LOC100133091	0.664478
CPT2	0.663318
ERVFRD-1	0.663266
TRIM28	0.662607
MYH9	0.661749
PTOV1	0.661255
ARL6IP1	0.660295
SUPT4H1	0.659115
PNN	0.657161
GPX2	0.656555
KIAA2013	0.655871
PA2G4	0.65585
PRPF40A	0.65458
PAF1	0.653412
MLK7-AS1	0.653374
HLA-B	0.647106
CDC123	0.646994
GPS2	0.646874
CHMP4A	0.646047
ESRRA	0.644122
TRAPPC8	0.641413
PRH1-PRR4	0.640097
VCP	0.639214
MSH6	0.639088
ANXA1	0.638049
DENND4C	0.637666
PIEZO1	0.637542
SNPH	0.637438
GAPDH	0.637149
MRAP	0.634288
MAP7D1	0.63411
NOL7	0.631118
MDM2	0.630888
PRPF31	0.630828
GON4L	0.630307
BTBD10	0.63
ATP5B	0.629296
FAXDC2	0.629075
BMP8A	0.628754
PCNA-AS1	0.628382
SOX4	0.627649
EMC1	0.625597
MIR497HG	0.625222
DAZAP2	0.62494
TOP1	0.624418
ZC3H18	0.62436
CLTC	0.623177
LOC100288181	0.622978
ERO1LB	0.621645
TMEM217	0.619279
AEBP1	0.619115
OAZ1	0.618908
PLAC4	0.618281
EML6	0.614935
UBE2N	0.612985
TOR1AIP1	0.612423
HLA-DPB1	0.609701
SLC27A1	0.606406
TMEM50B	0.605222
PLEKHH1	0.602114
EIF3I	0.598595
TUBGCP2	0.597654
ENTPD1-AS1	0.596134
PTTG1IP	0.594067
FOXH1	0.593038
FABP5	0.592506
SERHL2	0.59
DLG4	0.589974
LIPE	0.589358
CCDC78	0.58926
PRICKLE2-AS1	0.587816
PPP1R15A	0.587781
FAM208B	0.58747
SEC61A1	0.587327
TMED1	0.584235
MSMP	0.58402
SPRN	0.583445
PPP1R9B	0.582847
GIGYF1	0.577956
CCNA2	0.574975
PINK1	0.573597
NUDC	0.573464
HAS2-AS1	0.569697
SLC48A1	0.568635
AFF4	0.568355
IDI1	0.567844
FHOD1	0.567495
SGSM3	0.566621
ZNF814	0.566238
SNF8	0.565377
FAM161B	0.564988
SNW1	0.564517
ZNF552	0.562139
TRMT112	0.559854
SH3BP5-AS1	0.559419
HLA-DRA	0.554983
NDUFB2-AS1	0.554474
CHADL	0.554225
FSTL1	0.552546
DDX58	0.550196
JAZF1	0.54885
SPDYE1	0.54685
HPCA	0.546129
FAM175A	0.545793
TAF5	0.54296
SPC25	0.541624
DND1	0.539549
GNPDA2	0.537689
MCM3AP-AS1	0.536337
FTSJ3	0.531459
POLH	0.530831
SBDS	0.52781
ORMDL2	0.527415
OGFR	0.523224
RANBP9	0.522841
IGFBP7-AS1	0.522443
PEA15	0.519963
TAF10	0.517994
KCNQ1OT1	0.514797
DCAF13	0.512457
MFSD11	0.50927
ENDOG	0.508886
RAD23A	0.506489
IL17RB	0.505494
RCN1	0.50247
SRP14	0.500639
TMEM123	0.496093
MEGF11	0.49518
MYL5	0.494967
AFG3L2	0.49153
LOC100129148	0.488979
ZDHHC5	0.485765
RNF213	0.481959
CCDC85C	0.481851
NR2C2	0.48125
SLC25A5-AS1	0.479527
LOXL3	0.477895
NPC1	0.477292
LGALS8-AS1	0.47677
CCDC73	0.473263
GBA2	0.47205
RSL1D1	0.471379
MGC16275	0.470447
MMS19	0.468001
MIR1282	0.465167
DNAJB7	0.464957
SKIV2L2	0.462673
NAPA-AS1	0.461027
XPO1	0.459008
ADAM17	0.458727
SARM1	0.458119
COX20	0.458112
FAU	0.455294
LONP1	0.455266
SLC3A1	0.451115
OPHN1	0.444829
DUOXA2	0.442283
PGAM1	0.441179
THAP3	0.439039
SKIV2L	0.438985
CACTIN-AS1	0.436028
ELL3	0.4339
ADPGK-AS1	0.433108
GTF2IRD1P1	0.418721
USP3-AS1	0.411586
CNTD1	0.411454
ARIH2OS	0.406415
CD3EAP	0.40415
B3GALNT2	0.395441
CDK4	0.393311
LOC100129034	0.387251
TMEM147-AS1	0.385768
PSMD7	0.37348
STUB1	0.372671
TMEM140	0.359179
KMO	0.325552
FAM69B	-0.344402
CHRM3	-0.366148
NFYC-AS1	-0.381987
APC2	-0.38774
EEF1G	-0.395486
USP54	-0.401083
LOC100289511	-0.41244
LOC100129931	-0.421848
UCKL1-AS1	-0.430624
RPS18	-0.432039
RPL23A	-0.44755
CNOT1	-0.451089
WDR6	-0.462284
GAPDHS	-0.473881
NECAB1	-0.477854
MRPS7	-0.48293
HMGN3-AS1	-0.484931
ZHX3	-0.487127
APTR	-0.487243
ZNF711	-0.488685
MTSS1L	-0.489292
PGRMC2	-0.490432
AIM1	-0.494624
SMIM5	-0.495444
KRI1	-0.500618
PIGB	-0.501393
OGFOD1	-0.503762
TCEB3	-0.503957
HADHA	-0.506013
TUSC1	-0.507509
CALML5	-0.509091
KLF4	-0.509228
TAF6L	-0.509733
PPL	-0.512927
ACAP1	-0.513681
COL7A1	-0.517011
EGLN1	-0.523113
COX11	-0.527957
PPAPDC2	-0.528023
TUBA1A	-0.528154
CENPT	-0.528305
ITGA2	-0.531536
MRPS18C	-0.540597
PKN3	-0.548572
LOC283335	-0.549535
LOC148696	-0.550434
NUDT15	-0.551584
TRNT1	-0.552564
ACVR2A	-0.557925
C7orf43	-0.559261
LOC100499489	-0.563511
SOD1	-0.564524
ADD3-AS1	-0.565058
REV3L	-0.565639
RPL7	-0.567657
KLHL17	-0.568409
EYS	-0.570302
CLVS1	-0.571812
RPL35A	-0.574434
AGK	-0.574835
B3GAT2	-0.582037
CENPO	-0.582817
TUBG1	-0.584819
FAM160B2	-0.586138
SMPD3	-0.587888
MAFK	-0.591972
RPS2	-0.592961
CD27	-0.592997
SLC2A4RG	-0.594351
PHIP	-0.596855
NCAPG	-0.599722
ANKRD37	-0.602137
2019-09-01	-0.605204
ATG14	-0.606077
MRPS25	-0.608081
PROS1	-0.611273
MFSD6	-0.611527
TMEM194B	-0.61195
HSPB1	-0.612287
UBE2D4	-0.613158
ZNF750	-0.613797
ZNF710	-0.61581
RPS3A	-0.619637
SLC22A18AS	-0.625416
ZNF629	-0.626083
BHLHE40	-0.631262
MYEF2	-0.632209
LOC100507373	-0.6341
RPL18	-0.63534
CCDC183	-0.635806
MFSD7	-0.639234
CCSAP	-0.639589
CTSK	-0.640193
FRYL	-0.640631
EHHADH-AS1	-0.640878
NUP188	-0.641187
ZBTB44	-0.64793
NEIL1	-0.648066
RHOB	-0.651847
TCF25	-0.652923
TTN-AS1	-0.654649
BRI3	-0.656265
RPL26	-0.656329
STXBP5-AS1	-0.657988
RPS7	-0.658477
WDR74	-0.661126
STK25	-0.661593
RRN3P3	-0.662258
GPR137	-0.662283
ESRP2	-0.662915
OAZ2	-0.663369
LOC100129046	-0.663562
OSGEPL1	-0.664676
FIS1	-0.665953
CALML3	-0.667573
CUL5	-0.670566
ALK	-0.671702
ACAP2	-0.675436
ZDHHC18	-0.676169
H1FX	-0.676267
PNRC1	-0.678689
SH3GLB2	-0.681132
POF1B	-0.683728
ITPR2	-0.687115
MAB21L2	-0.688195
CRTAP	-0.688889
EIF4B	-0.689898
LIPM	-0.691508
TBCD	-0.691912
CALCOCO2	-0.698326
RPL10A	-0.698707
EEF2	-0.699997
JTB	-0.701116
ZC3H6	-0.703156
RPS3	-0.70351
OLFML1	-0.704416
ARRDC3-AS1	-0.706474
SMAD4	-0.706592
GAS5	-0.706997
PLCH2	-0.709944
MAP1A	-0.712578
BRE-AS1	-0.714148
CLK3	-0.714823
ZNF335	-0.715295
ANKRD22	-0.715792
IQCH	-0.716473
SMC3	-0.716909
MAML3	-0.720691
PDGFRB	-0.72098
ERCC6L2	-0.722224
DCN	-0.7231
KRT2	-0.723171
CXCL16	-0.723255
LINC00162	-0.723926
RPS6	-0.724303
DHRS4	-0.724604
TUT1	-0.724685
GUCY2C	-0.724868
SCAND1	-0.726594
IDE	-0.727937
PITPNA	-0.729142
WDR73	-0.730153
NRM	-0.731814
SLC29A2	-0.731949
CD9	-0.733867
TTC28	-0.734031
ITGB7	-0.734129
JUN	-0.736329
MYO1D	-0.736689
IFT172	-0.740165
ST7-AS1	-0.740986
NATD1	-0.74177
DUSP22	-0.745005
ADIRF	-0.745144
C1orf112	-0.74625
ESYT3	-0.747499
PKP3	-0.750567
KGFLP2	-0.75269
SEC1P	-0.753949
MAPK13	-0.754203
FBXO33	-0.756336
RMDN1	-0.757788
SZT2	-0.76018
SLC20A2	-0.760517
CCDC115	-0.763611
OXR1	-0.763625
THAP9	-0.767064
TTC37	-0.767256
RPS23	-0.770118
RNF217-AS1	-0.771357
ZNF337	-0.771759
C1orf21	-0.771913
C22orf24	-0.773661
MAP2K2	-0.774243
RPL5	-0.774699
PMS2P1	-0.774972
ZNF544	-0.775089
GALNT1	-0.775472
RABGAP1	-0.775929
HEXA	-0.776412
DYNC1LI1	-0.777515
ZNF672	-0.778185
GLTP	-0.778204
ASCC1	-0.778742
LRP4-AS1	-0.779294
GNG12-AS1	-0.77932
RPL13A	-0.780254
COL17A1	-0.783981
CCL27	-0.78533
NOTCH2NL	-0.786974
GAS5-AS1	-0.788654
KRT10	-0.789943
LIMD1	-0.790197
PRPF6	-0.790204
STARD5	-0.791355
EAPP	-0.79151
ENO4	-0.793301
RIC8A	-0.794368
TOP2B	-0.795295
KLF3-AS1	-0.795958
DLG5	-0.795986
RPS8	-0.797681
SASH1	-0.800474
EIF2A	-0.800572
A2ML1	-0.804959
BAP1	-0.807454
FLJ13224	-0.808029
VSIG8	-0.808389
TMEM19	-0.808613
PLBD1	-0.810212
COL16A1	-0.811229
PGLS	-0.8115
JUNB	-0.811902
COX5B	-0.814817
ANKRD13A	-0.815145
TRIM29	-0.817271
FCHSD2	-0.817305
BRWD1	-0.818307
HECA	-0.818334
ACPT	-0.818918
INTS8	-0.820158
RPA3	-0.822874
RALBP1	-0.82439
CADM3-AS1	-0.827211
PRKCH	-0.827447
NPR2	-0.827973
PYCRL	-0.828073
SAV1	-0.830271
ST20-AS1	-0.830888
ANO8	-0.831914
GJD3	-0.833317
BMPR1A	-0.833981
PRIMPOL	-0.834073
LOC344967	-0.834583
ARVCF	-0.836309
VPS52	-0.84193
NRARP	-0.842789
EEF1A1	-0.843784
LOC100506990	-0.844204
KDM4B	-0.848055
ST7-AS2	-0.849542
SLC16A8	-0.851526
KLRF2	-0.854749
TULP1	-0.856318
ZBTB12	-0.857332
NEURL1	-0.857904
CCDC176	-0.85793
SIK1	-0.858302
SLC38A2	-0.861424
LOC100132356	-0.862252
GTF3C1	-0.862813
DNAH1	-0.864985
TOE1	-0.865569
JAG1	-0.865821
VDAC1	-0.868821
RPL23	-0.869008
EXOC2	-0.870352
NTN1	-0.87116
MYRIP	-0.872501
MIDN	-0.873399
LOC340074	-0.874434
CSPG4	-0.8746
ACBD6	-0.875139
METTL25	-0.875182
HIST1H2BJ	-0.875233
GATB	-0.875498
BBS1	-0.876697
FKBP9	-0.877409
SLIT3	-0.879645
AIMP1	-0.87971
THBD	-0.879728
PVRL4	-0.880265
BNIP3L	-0.881991
FBXO44	-0.882985
FAM83B	-0.885131
EPB41L4A-AS2	-0.886508
RPL7A	-0.887727
PHKA2	-0.888156
HTRA1	-0.889015
RGMB	-0.8891
MIPEP	-0.895676
NMT1	-0.898002
STAM2	-0.898484
PIAS4	-0.898583
TPPP	-0.898733
CSNK2A2	-0.898808
PSORS1C1	-0.899072
AHNAK	-0.899214
SLCO4A1	-0.899654
SLC12A7	-0.90025
OTUD1	-0.901679
GLIDR	-0.903741
LINC00094	-0.904834
ARHGAP29	-0.904868
CYP20A1	-0.905095
CDC40	-0.905853
CLEC3B	-0.906212
BTG1	-0.907617
PI4K2B	-0.90829
KLF3	-0.908628
MIR3074	-0.910952
GJA1	-0.911887
LEF1-AS1	-0.913361
C16orf70	-0.913779
TNKS1BP1	-0.914514
LAMB2	-0.918765
UQCRC1	-0.919597
FBXL16	-0.921981
CCND1	-0.923873
TMEM69	-0.924376
EMP2	-0.925309
DNM1P41	-0.926035
SBF2	-0.926739
TMEM30B	-0.927043
DLG1-AS1	-0.928626
WDPCP	-0.929179
NCOA2	-0.929697
RPS4X	-0.93019
HACD4	-0.931924
CDS1	-0.933082
B3GALT4	-0.933449
SLC51B	-0.935147
EPPK1	-0.938876
ZNF606	-0.939042
WBP11	-0.939805
ZC3H4	-0.940302
NFIX	-0.942644
KIFC2	-0.943151
RCOR2	-0.945972
MKRN1	-0.94611
BRCA2	-0.946372
PDPR	-0.947199
ATP10D	-0.94801
BOC	-0.948319
CHSY1	-0.950695
SLC25A15	-0.951038
EIF3F	-0.953343
FBXL17	-0.954805
PTPN14	-0.954954
TPGS2	-0.956509
ZFP28	-0.956606
LCA5L	-0.957075
SECISBP2	-0.957367
TMEM154	-0.957933
PUM2	-0.958322
RAB26	-0.960221
FLJ46906	-0.961583
AGPAT4	-0.961755
VPS51	-0.964108
SPTSSB	-0.965966
TMEM191A	-0.96674
KRT23	-0.967795
ARHGAP1	-0.970639
LRIG1	-0.971672
HEATR5B	-0.973369
FAT2	-0.973968
F2R	-0.97556
RPL3	-0.975685
MIR4273	-0.978337
ZNF296	-0.981669
C1orf86	-0.982029
PHGDH	-0.982123
ASPRV1	-0.983436
LOR	-0.987343
MAMDC2-AS1	-0.987931
PPP1R16A	-0.989005
ZCCHC2	-0.989094
SPTLC3	-0.990514
SUSD5	-0.99267
CCDC23	-0.993002
MCCC1	-0.993668
L3MBTL2	-0.995075
PLEKHH3	-0.995553
SMAD5-AS1	-0.997631
SIX5	-0.999287
FBXO8	-1.00272
ACOT8	-1.00337
CCDC18	-1.00366
MED13L	-1.0057
SMG1P1	-1.00609
NAB1	-1.00618
LCORL	-1.00625
MRPS9	-1.00749
NCCRP1	-1.00786
DOCK5	-1.01048
VPS26B	-1.01145
ABCD3	-1.01203
DNMBP-AS1	-1.01252
STAG3	-1.01401
MED1	-1.01485
PRRT3	-1.01559
ADI1	-1.01604
FOXJ2	-1.01644
TACSTD2	-1.01672
PGM1	-1.01843
MMP19	-1.01848
HAGLR	-1.01951
AP5Z1	-1.01956
ZNF510	-1.01994
NBAT1	-1.02104
UTRN	-1.02118
CFAP70	-1.0217
CACYBP	-1.02206
LOC100132781	-1.02231
TUBA3FP	-1.02476
FUT8-AS1	-1.02571
NTHL1	-1.02617
OSGIN2	-1.02619
TGM4	-1.02631
TSPYL4	-1.02958
LOC340113	-1.03078
EMC2	-1.03226
CHRNB1	-1.03412
CTNNAL1	-1.03553
POLR3GL	-1.03577
JAZF1-AS1	-1.03653
CCNI2	-1.041
GNB2L1	-1.04106
POLR2C	-1.04151
HOXC9	-1.04171
EDIL3	-1.04338
MARVELD1	-1.04587
C11orf80	-1.046
MIS18BP1	-1.04652
DUSP7	-1.04747
CDHR2	-1.04902
VPS33B	-1.05084
IGBP1	-1.05123
RDH14	-1.05212
GLB1L	-1.05287
AADACL2	-1.0535
WISP2	-1.05362
PAIP2B	-1.05533
NAPRT	-1.05777
FAM25A	-1.05859
MIR205HG	-1.05924
FAM127A	-1.06187
SLC6A4	-1.06328
ZFP36L2	-1.06561
SMG1P3	-1.06722
FANCC	-1.06875
LPIN3	-1.06885
SERPINA12	-1.07195
LOC284023	-1.07222
BTBD16	-1.07231
C17orf59	-1.07283
CENPC	-1.07306
ZNF420	-1.07441
POP7	-1.07489
DCTN1-AS1	-1.075
PBX2	-1.07573
CCDC173	-1.07614
ADPRHL2	-1.07631
FREM3	-1.07688
MAOA	-1.07708
HIST1H3F	-1.07719
LINC00933	-1.07725
FAM13A-AS1	-1.07731
UBXN7	-1.07758
PKDREJ	-1.0783
PLAC8L1	-1.07885
LOC550113	-1.07893
SCART1	-1.07926
ADCY1	-1.07959
LOC645513	-1.08088
CASP14	-1.08138
NPAS1	-1.08164
TNNI1	-1.08167
MAGEF1	-1.08172
TSC22D4	-1.08288
CYTH3	-1.08312
PVRL1	-1.08389
FAM83H-AS1	-1.08597
FGF14-AS2	-1.08617
ESD	-1.08654
FAM219B	-1.08668
GPR62	-1.08721
ACOT2	-1.09056
CCDC88C	-1.09393
SLC16A14	-1.09429
ZSCAN2	-1.09518
LRRC1	-1.09896
GATAD1	-1.10016
APOF	-1.1005
PSAPL1	-1.10314
WFDC21P	-1.10358
KIF20B	-1.104
DSG1	-1.1044
TMTC3	-1.1048
SDCBP2	-1.10581
SKIDA1	-1.10719
TMEM141	-1.10841
RAET1G	-1.10943
LINC00963	-1.11017
TEX40	-1.11534
WDR88	-1.11823
TTC36	-1.11827
[truncated: 840 more rows]

## Sheet: mRNA.24h.over.0h
Gene	log2FC_mRNA_G6.over.G8
SNHG3	8.128
MIR3925	6.24465
S100A9	5.92589
LOC286059	5.78774
WTAPP1	5.77578
CDKN1A	5.69948
FGR	5.69265
ING1	5.67883
IL20	5.63111
CCDC85B	5.4146
FGF23	5.31512
ZNF107	5.1682
LOC643770	5.14329
CD300E	5.05523
NUP210L	4.98066
HBEGF	4.97372
THBS1	4.9449
SERPINB4	4.79664
CXCL2	4.76636
RNF19A	4.75865
UBE2D3	4.75185
IQCG	4.71501
TNFAIP6	4.68775
MIR3191	4.61885
CLEC4E	4.61861
NIM1K	4.61132
CXCL8	4.59229
KLKP1	4.57192
FCN1	4.47161
EIF6	4.41935
ACOT13	4.40454
AREG	4.36216
LOC100272217	4.35777
METTL23	4.35141
KIFC3	4.34565
ZFC3H1	4.32161
SOCS3	4.31869
TRNAU1AP	4.27705
PHLDA2	4.2627
S1PR4	4.25612
CXCL1	4.21445
S100A8	4.20345
STC1	4.20339
JHDM1D-AS1	4.11171
G0S2	4.08115
ZNF804A	4.03691
MILR1	4.03524
PI3	4.01668
CXCL3	4.00324
S100A7	3.97146
C9orf173-AS1	3.96789
HIST2H2BF	3.94998
LINC00602	3.94876
IL10	3.9414
HHAT	3.92282
TNC	3.90424
HNRNPK	3.89103
SPRR2A	3.8756
ANKRD18DP	3.83514
IL6	3.80734
SERTAD1	3.79669
ETS2	3.73285
C11orf91	3.71684
SERPINB3	3.69008
ODF4	3.67649
C12orf66	3.63977
TBC1D17	3.63621
MIR549A	3.63437
MEDAG	3.62929
GPRC5A	3.58057
ADAMTS4	3.57887
SCRT2	3.57691
RHCG	3.56694
PMAIP1	3.54407
RND1	3.53703
LINC00881	3.53105
HRH1	3.52802
SELE	3.52599
KRT16	3.5047
GALM	3.5042
LOC401324	3.50066
TLCD1	3.47805
SRSF5	3.47321
PNP	3.45766
NAMPT	3.44358
TNFRSF10D	3.44094
EPGN	3.4292
SRGN	3.42373
TRIB1	3.42205
LOC100130950	3.41895
GPA33	3.41763
C17orf85	3.39672
CCR7	3.39428
NNMT	3.39064
KMT2E-AS1	3.36316
LINC00884	3.35654
SRSF10	3.33356
CCDC71L	3.33231
LOC730159	3.3299
CPNE5	3.32938
ISG20	3.32239
AEN	3.31212
TTC24	3.30098
ARL10	3.28954
FNDC3A	3.27199
GAST	3.26816
SLC39A8	3.26092
LINC00200	3.25414
PTGDR	3.24252
GDPD5	3.24154
SALL2	3.23402
MSS51	3.22792
LY6G5C	3.21814
B3GNT4	3.21122
CRKL	3.20026
DGKH	3.19454
GNAI1	3.18962
EIF5A	3.17212
MUL1	3.16507
LOC100507140	3.16274
PTGER2	3.15236
TULP2	3.14382
SPRR2D	3.14143
TMEM234	3.13972
LEKR1	3.13077
RGS20	3.12067
ST6GALNAC2	3.10214
S100A12	3.10165
TES	3.09586
LINC01531	3.0955
FAM183A	3.08763
SYT11	3.07553
GLT8D1	3.04905
CLIC6	3.02637
GCNT3	3.02515
ISG15	3.02507
CLDN9	3.01991
NFKB2	3.01931
PHLDA1	3.01298
FOSL1	3.00633
LPXN	3.00592
HTRA3	2.98869
S100A7A	2.97938
KRT6A	2.97872
TIMP1	2.97251
VSIG10L	2.95688
LHFPL3	2.95612
ICAM1	2.93058
ADAMTSL4	2.93011
NUDCD1	2.92532
TNFRSF10C	2.9033
THNSL1	2.89658
FAM83A-AS1	2.89231
NFKBIZ	2.88614
PLEKHG2	2.88574
DHRS1	2.87676
LOC646999	2.8742
LGR5	2.87162
SLC26A3	2.86664
ZDHHC18	2.86302
FOXO3	2.85599
TSC22D2	2.84449
ADAMTS1	2.83767
NBL1	2.83505
LOC389641	2.8264
HDAC1	2.81256
FLJ10038	2.80522
SMU1	2.80072
C17orf96	2.79291
CTHRC1	2.78958
RNF175	2.78715
VDAC2	2.78435
UGT2B11	2.77695
MIR4750	2.77173
2016-03-09	2.77164
SOWAHD	2.76218
EIF5	2.7601
CTSW	2.7572
EIF4G1	2.75663
LIPG	2.74696
ANKHD1-EIF4EBP3	2.74644
C8orf86	2.74557
NFE2L2	2.74223
BTBD16	2.73865
MMP3	2.72731
AMZ2P1	2.72354
CCL2	2.72106
SLC7A5P2	2.71403
CYBB	2.71213
TMEM158	2.71039
ULK4	2.70708
MSANTD2	2.70535
FAM189A2	2.7053
ALPK2	2.69901
GPR176	2.69355
NKIRAS2	2.68562
LOC100506178	2.68136
C5orf56	2.67044
FYTTD1	2.66862
CEACAM3	2.66807
UNC5A	2.66456
LOC388692	2.66299
FLJ26850	2.66298
BEST4	2.661
CXCR1	2.66006
BATF3	2.65981
PTX3	2.65676
MIR548Z	2.64487
CCR1	2.63598
CNIH2	2.63447
LOC401320	2.62748
GADD45B	2.62691
RASSF8-AS1	2.62563
LINC01426	2.62388
KRT17	2.61791
MT2A	2.61772
IL1F10	2.60613
CFAP53	2.60372
C12orf5	2.59977
LOC644656	2.58354
FGF7	2.58126
TEX26-AS1	2.5785
KRT6C	2.57688
HLA-DOA	2.56863
FAM83C	2.55982
SERPINB9P1	2.55704
CCL3	2.55461
MARCKSL1	2.55417
ARPC2	2.54357
ACYP2	2.53886
PROB1	2.53627
PRMT2	2.52283
SOD2	2.51636
CDCP1	2.50522
IER2	2.50246
ATG9B	2.4985
ARAP3	2.49823
PTGS2	2.4947
CD48	2.49301
CEACAM6	2.49039
NFKBIE	2.48889
TMED6	2.48656
ODF3B	2.48448
DAPP1	2.48071
COTL1	2.47857
LINC00696	2.47813
SLC6A14	2.47809
IER5	2.47796
PRSS22	2.47357
GYS2	2.47043
IER3	2.45342
RNF144A-AS1	2.45149
ADPGK	2.43788
LINC01554	2.43757
TM9SF1	2.43636
STK16	2.42984
CFAP43	2.42825
SPRR1B	2.42676
CAST	2.4246
GREB1	2.42177
ZNF736	2.41805
JAK3	2.41721
SLC2A5	2.41628
KCNA3	2.41611
NANOG	2.41563
LRG1	2.40676
NKRF	2.4065
LINC00271	2.40503
NR4A2	2.40269
FAM212B	2.39967
SHF	2.39404
UAP1L1	2.39331
CMPK2	2.39174
GTF2A1	2.38976
SOCS2	2.38706
RSAD2	2.37806
SNORD95	2.37743
HK3	2.37483
KRT42P	2.37122
ABCB11	2.37017
IVL	2.36997
RNF183	2.35921
SRM	2.35899
IFI30	2.35764
PODXL2	2.35328
SPG11	2.35008
LINC01354	2.34947
BZRAP1-AS1	2.33878
CSRNP1	2.33872
CNGB1	2.33667
PPM1H	2.33111
LYZ	2.33024
MED29	2.32818
SPINK9	2.32546
MGLL	2.32203
SLC38A6	2.32161
KMT2E	2.31867
C5AR1	2.31827
RIOK3	2.31514
NUP62	2.31445
SLC9A1	2.30409
ZCCHC3	2.29903
ZNF561-AS1	2.29498
EPHA2	2.28651
MX2	2.28596
TMEM242	2.28414
MSANTD3	2.28292
GALE	2.27268
OR7E14P	2.26941
ANPEP	2.26484
MTIF2	2.2645
FNDC4	2.26423
LBR	2.26183
GDF15	2.25435
NDUFS2	2.25428
VWCE	2.24656
SLC10A1	2.23977
CABLES2	2.23956
SYS1	2.23237
CCAR2	2.2314
CRISPLD2	2.2309
HK2	2.22538
SF3B3	2.22098
ADAM28	2.21916
PPRC1	2.21661
PLEKHG1	2.21226
PSD	2.21111
SAMD4B	2.20801
C17orf82	2.20593
MSC-AS1	2.20435
ADORA2A-AS1	2.19657
IGFBP4	2.19617
TADA2B	2.19478
ZBTB3	2.19465
CCR5	2.18994
COL4A1	2.18936
2016-09-09	2.18412
SGK1	2.18235
OVCA2	2.18231
C6orf141	2.18158
DUSP6	2.18098
TVP23C	2.18064
DUOX2	2.18053
IGF2BP2-AS1	2.17806
LOC100630918	2.17525
ZNF79	2.17416
GART	2.17344
THAP7	2.17276
FPR3	2.17274
OR2B11	2.17214
ZNF469	2.16961
C7orf57	2.16256
DNAH2	2.16217
DKK1	2.16057
SIAH1	2.16003
PEF1	2.15988
PTP4A2	2.15614
DNAJB5	2.15329
FAM168A	2.15236
SLC7A11-AS1	2.15031
ZFP36	2.14923
ALAD	2.14217
TTLL13P	2.1404
ZNF398	2.13556
CD2BP2	2.13325
GGN	2.13126
TIGD6	2.12923
PCSK1	2.11739
SLC25A32	2.1113
IKBIP	2.11074
SDCBP2-AS1	2.10857
INHBA	2.10623
ILF3-AS1	2.10525
MRPS30	2.10476
C4orf51	2.10229
MYH13	2.10173
HYMAI	2.1004
PHF11	2.10008
SH3TC1	2.09347
LCE3D	2.08746
CYBA	2.08684
C11orf96	2.08584
KDM7A	2.08536
C9orf89	2.08141
LINC00514	2.07853
SPACA4	2.07545
CDV3	2.0718
TMEM176B	2.06971
SNAPIN	2.06909
CYCS	2.06905
MIR4257	2.0664
TCTEX1D4	2.06473
GLA	2.06343
CYP2E1	2.06271
GNGT2	2.05707
PDE4B	2.05175
LINC01004	2.04986
PIN4	2.04629
CYTH4	2.04541
RPL36A	2.04458
LOC100287042	2.03912
SESN2	2.03672
EIF4EBP3	2.03573
LRRC25	2.03288
C16orf59	2.03197
LEMD2	2.03187
LINC00908	2.02954
NUP50-AS1	2.02719
RRP9	2.02558
NOL6	2.02348
C1orf116	2.02064
TNFRSF12A	2.01651
LRRC59	2.01571
CD180	2.01474
PPP1R3F	2.01409
GSPT1	2.01219
MARCKS	2.01109
KLHL6	2.00704
LOC100506747	2.00669
SHISA2	2.00574
KIF9	2.00538
SMG6	2.00501
MARCO	2.00487
SFRP5	2.0044
IGSF9B	2.00344
JOSD1	1.9981
RPL6	1.998
CAHM	1.99552
HENMT1	1.99266
ZBTB4	1.99035
ADAMTS9	1.98463
C20orf195	1.98152
GPR39	1.98074
ZPR1	1.97817
AQP4-AS1	1.97654
MICB	1.97029
MMP9	1.96966
LY9	1.96944
C10orf91	1.96889
PPP3R1	1.96741
PLA2G4D	1.96562
PLA2G2D	1.96407
TRIM14	1.96147
PCBP1	1.96091
AURKAIP1	1.95835
KTI12	1.95616
UBAC2	1.95608
COQ10B	1.956
SNHG9	1.95452
PIK3AP1	1.9543
ANKHD1	1.95082
ANXA3	1.94785
YRDC	1.94547
SLC7A5P1	1.94508
YWHAZ	1.94477
SCP2	1.94461
PKN2	1.9439
VTN	1.94336
GSTO1	1.94185
PTCH2	1.93947
GMFG	1.93727
KRT6B	1.93646
MAP1LC3C	1.93445
KPNA2	1.93364
AQP6	1.93306
PRINS	1.9294
DMTF1	1.92649
PDE12	1.92363
SFRP1	1.92287
FRMD7	1.92201
RBBP8	1.92126
NSD1	1.92121
LINC01003	1.92117
RNF103-CHMP3	1.92066
TCN1	1.91629
CD24	1.9149
CT83	1.91307
LINC00526	1.91217
RARA	1.91161
S100P	1.9096
LINC00574	1.90922
SLC20A1	1.90481
RRAS2	1.90229
RUFY3	1.90199
FAHD2CP	1.9
FCER1G	1.89897
BIRC3	1.89577
SLAMF7	1.89546
LMTK3	1.89203
AMMECR1L	1.88424
CRX	1.88398
NPM3	1.87881
SLC2A3	1.87871
RASAL3	1.87094
IMP4	1.86704
LINC00115	1.86695
KRT17P5	1.86588
TNFRSF1B	1.86097
ORM2	1.85932
DKFZP434A062	1.85721
GMIP	1.85279
SNHG15	1.85094
CD300LB	1.8502
FBXO34	1.84801
CCT2	1.84795
TTYH3	1.8478
CHST2	1.84746
TERF2	1.84746
LSMEM2	1.84609
EEF1B2	1.84435
SPATA18	1.84144
FBXO41	1.83771
C14orf159	1.83761
ZNF416	1.83689
ZZEF1	1.83661
ADM	1.83652
ARID5B	1.83426
JUN	1.83402
H2AFX	1.83034
DZIP3	1.82478
LOC100289495	1.82448
UPP1	1.82011
BASP1	1.81968
WAS	1.81897
CYP27B1	1.81886
COA1	1.81749
C12orf10	1.81718
PABPN1	1.81607
FLII	1.8153
PGPEP1	1.81166
ZCWPW1	1.80932
MUCL1	1.80917
SLC46A3	1.80818
APOA2	1.80798
SMIM3	1.80724
GJB2	1.80675
UBA6-AS1	1.80499
PTPRE	1.80385
HIF1A-AS2	1.80331
LOC283683	1.80185
ATP8B4	1.80009
UBE2S	1.79784
TOR3A	1.79698
IDUA	1.79572
ARID4B	1.79157
DRAP1	1.79096
HSPH1	1.79053
NDUFAF3	1.78707
IL36G	1.78463
RRS1	1.78437
FAM198B	1.78381
PRKY	1.782
GFPT2	1.78139
LOC643923	1.78128
LINC00880	1.78088
GNA15	1.77996
MIR663AHG	1.77917
FIGNL2	1.77828
MIR1539	1.77746
INPP5E	1.77581
OR7E12P	1.77542
MTF1	1.77348
POLR2A	1.77324
HSP90AA1	1.77254
HAS1	1.77216
KIAA1045	1.77016
SLC5A1	1.76762
ABHD3	1.76596
FTH1	1.76495
ADGRG5	1.7645
TNFAIP1	1.76145
CBX3P2	1.76088
FZD5	1.76056
ATXN7	1.76005
DNAJB13	1.75958
SPATA2	1.75937
MRPL49	1.75893
AP5B1	1.7573
UBLCP1	1.75693
POLA2	1.75576
C19orf25	1.75522
CDK16	1.75497
TTC4	1.75416
SRSF12	1.75185
MTHFD2L	1.7508
SAMD12	1.75044
PAIP1	1.74996
ITGAX	1.74891
OR5K2	1.74728
JUNB	1.74724
LOC100272216	1.74684
KLB	1.74344
ODC1	1.74314
SH2D3C	1.74141
CBWD2	1.74119
NGRN	1.73633
LSM7	1.73529
GLIS3-AS1	1.73087
CRY2	1.72873
EDNRB	1.72784
SNX32	1.72748
STAC2	1.72635
RRN3P2	1.71893
ADPRH	1.71776
LOC727710	1.71685
ARHGDIA	1.71666
MDC1	1.71521
LAMA1	1.71491
ZNF646	1.71276
TNFRSF10A	1.71246
MRPL12	1.71206
ATAD3B	1.71094
NRARP	1.70817
FADS3	1.70759
LINC01220	1.70704
JMJD1C	1.70654
NAA20	1.70621
COL15A1	1.70599
DUSP12	1.70388
GORASP2	1.70374
C22orf24	1.70354
EMP3	1.70224
C2CD4A	1.70203
DUSP5	1.70128
UCA1	1.69793
DUSP7	1.69728
TYMP	1.69687
TCAM1P	1.6967
GRB7	1.69393
URB1-AS1	1.69223
SELM	1.6921
DNALI1	1.69117
GRWD1	1.68825
PPP1R13L	1.6878
SPATA24	1.68638
FGFBP1	1.68511
MESDC1	1.68483
MRPS17	1.68459
PLEK	1.68382
MIR320C1	1.67944
SLC4A5	1.679
S100A2	1.67717
TICAM1	1.67509
PLEC	1.67396
LRIF1	1.67358
SGK494	1.67268
DUSP1	1.67199
PFDN2	1.67174
SLC7A5	1.67162
DDX21	1.67115
CYP8B1	1.66868
TMPRSS13	1.66828
S1PR1	1.66522
IL4R	1.66448
MXD3	1.66398
ATF4	1.66377
DLGAP4	1.6612
CDC37	1.65983
LILRA6	1.65598
PREB	1.65516
ID2B	1.65472
IL7R	1.65305
GPSM3	1.65296
C3AR1	1.65217
TRIP13	1.64728
A4GALT	1.64661
LOC643542	1.64473
RPL26L1	1.64339
CHMP1B	1.642
GPR61	1.63886
SENP3-EIF4A1	1.63848
FOXK1	1.63628
SCAND1	1.635
PIK3CD-AS1	1.63485
NLRP6	1.63348
CD93	1.63345
TNFAIP3	1.63146
CYR61	1.62904
TIPARP	1.62853
ZEB1-AS1	1.62837
DNAJC30	1.62823
BEST1	1.62621
PRKAR1A	1.62395
LINC01270	1.62178
TNFAIP2	1.62149
FAM110C	1.62003
PTGDR2	1.61714
WTAP	1.61531
LOC100507634	1.61441
PFKFB3	1.61371
SOCS2-AS1	1.61265
PAXIP1-AS1	1.61085
BAG5	1.61042
MAST2	1.60975
HCLS1	1.60921
ELP5	1.60636
DNAJA1	1.60562
STK40	1.60548
LINC00346	1.60492
DRAM1	1.60459
QRICH2	1.60227
PLSCR1	1.60127
ENPEP	1.59936
CYB5D2	1.59693
SLC25A22	1.59582
CAMK2N2	1.59457
EGR1	1.59384
NOLC1	1.59253
METTL21A	1.59244
EIF1	1.59239
TRIM13	1.59212
KLHL35	1.58969
LRP11	1.5893
EFHD2	1.58818
ECSCR	1.58769
PSMB8-AS1	1.58712
HLA-F-AS1	1.58601
SARS	1.58093
SOX15	1.58041
LUC7L2	1.57413
UAP1	1.57366
DNAJB11	1.57291
TWIST2	1.57199
LINC01137	1.57198
LPCAT1	1.57024
SLC35G3	1.56907
ARF4	1.56861
MIDN	1.56839
DPEP2	1.56836
CRYZL1	1.56823
ZNF830	1.56747
FRAS1	1.56588
KRTAP5-2	1.56518
GSE1	1.56238
TEAD3	1.56116
ENO1-AS1	1.56036
FZD2	1.56035
PIM3	1.56008
CPEB1-AS1	1.55858
ATF5	1.55569
PRSS27	1.55505
ATP13A1	1.55019
LYRM1	1.54898
PTGES	1.5487
ERRFI1	1.54866
SMURF2	1.54553
CASZ1	1.54478
PHYKPL	1.54379
LOC100289230	1.54131
ZMYM6NB	1.54116
HSPA8	1.54086
COG8	1.53673
NUP153	1.5367
P2RX5-TAX1BP3	1.53669
POLG2	1.53541
LRRC10	1.52966
GNL2	1.52932
GPX3	1.52711
TMED9	1.52595
GABPA	1.52489
HS3ST3B1	1.52076
GTPBP4	1.51992
E4F1	1.5193
RAB22A	1.5185
ADCY9	1.51809
TM4SF1	1.51794
UQCC3	1.51764
MN1	1.51726
SLC35A4	1.5169
HAUS5	1.51575
TIMM10	1.51559
C11orf24	1.51308
PPP1R27	1.51206
LINC01089	1.5116
ZNF224	1.51116
BMP6	1.51113
SERF2	1.50993
BRD4	1.50991
SLC9B2	1.5095
COG5	1.50945
TRIAP1	1.50865
LINC00483	1.50769
APOA1BP	1.50471
RAN	1.50341
PXDN	1.50199
ATP13A3	1.50138
ZNF582	1.50033
LINC01000	1.49975
SNRPA	1.49787
SENP3	1.49768
LINC00959	1.49739
PYDC1	1.49738
DNLZ	1.49701
PLGRKT	1.49484
LOC100129027	1.49391
SMTN	1.49345
SERAC1	1.49138
TGIF1	1.48948
FAM196B	1.48935
ABHD17C	1.48932
BIN2	1.48841
CHI3L1	1.48636
CAPN1	1.48604
LOC100507250	1.48506
RGP1	1.48349
HIST2H2BC	1.48092
FAM50A	1.48057
GGA1	1.47958
FRMPD1	1.47044
CCER2	1.4687
ORAOV1	1.46841
SEC16A	1.46709
TMEM95	1.46685
PTP4A1	1.4644
PRR7	1.46384
RTL1	1.46353
ABHD16B	1.46324
OPN3	1.46204
RPA2	1.46155
MAP3K19	1.45835
CHMP4A	1.45705
DDAH1	1.4569
TBC1D22B	1.45414
BARX2	1.45164
S100A11	1.45046
ZNF485	1.44905
MUS81	1.44718
AGPAT5	1.44398
TMSB10	1.43901
LINC00330	1.43891
TUBA1C	1.43872
PCYOX1	1.43785
ZNF789	1.43758
HEATR9	1.43679
C16orf91	1.43452
RAP2B	1.4329
DUSP2	1.43239
SLC30A4	1.43063
STOM	1.42997
KRT8	1.42952
PIGU	1.42903
TMEM173	1.42721
MED9	1.42559
PRELID1	1.42414
TWIST1	1.42337
LPPR3	1.42324
IL10RB-AS1	1.41936
2016-09-11	1.41897
CCNL1	1.41769
LOC339666	1.4172
CLMN	1.41514
OPA3	1.41433
UBQLN2	1.41331
SFN	1.41288
SSSCA1	1.41247
FAM101B	1.40792
KLHL21	1.40749
OAS3	1.40718
CCDC117	1.40661
MAN1B1-AS1	1.4061
MNT	1.40475
MAPK8IP1	1.40428
LLPH	1.40335
ID3	1.39884
CSTB	1.39664
RXFP4	1.39467
MAGOH	1.39458
TERC	1.38835
VARS	1.38815
RNF6	1.38644
RPSAP58	1.38573
FAM43A	1.38343
PANX1	1.38341
TMEM41A	1.38332
RBM8A	1.38154
BAK1	1.37992
PRICKLE3	1.3799
LOC100133091	1.3798
SNCG	1.37899
PGS1	1.37847
IL12RB2	1.37655
STX11	1.37537
RPS2P32	1.37435
TAF13	1.37376
DARS2	1.37327
LOC285593	1.36921
SF3B5	1.3683
VIMP	1.367
MUC12	1.36375
CRACR2B	1.36233
LNP1	1.35829
ZNF394	1.35603
NRBF2	1.35602
KDM6B	1.34668
BICC1	1.34621
RANBP10	1.34486
C10orf55	1.34476
LOC100130992	1.34399
CKS2	1.34344
ACTA2	1.34307
TIMMDC1	1.34288
PLEK2	1.34152
SURF1	1.33964
MPHOSPH6	1.33702
TRMT10C	1.3367
TOM1	1.33604
EPB41L3	1.33442
EHD1	1.33339
COL4A2	1.32962
RNF113B	1.3292
AUP1	1.32877
SLC35B1	1.32759
S1PR2	1.3274
SERPINB1	1.32691
IPO4	1.32682
NFE2L3	1.32609
BCL10	1.32497
CHPF2	1.32461
IRF9	1.32422
CCDC38	1.32407
MIRLET7DHG	1.32383
UTP3	1.32132
MIR4482	1.32114
MTMR9LP	1.32034
HES2	1.31885
EDEM1	1.31881
MMP24	1.31762
CLK1	1.31494
LPIN2	1.31302
NAA38	1.31138
TMEM208	1.31068
CNKSR3	1.31014
TBX10	1.30737
PSMD11	1.30662
CBLB	1.3064
ZNF846	1.30546
CCDC101	1.30519
ZBTB11-AS1	1.30409
MRPL44	1.30139
RPL15	1.29822
MIR4754	1.29557
GALNT15	1.29518
DSE	1.29447
ZNF668	1.29428
PFAS	1.29242
C10orf10	1.29113
CEBPD	1.29037
NELFCD	1.28878
RASSF4	1.28578
NFKBIA	1.28224
SRXN1	1.28065
SNIP1	1.28038
SLC9A3R1	1.28028
C19orf83	1.27959
PARP12	1.27888
LINC00910	1.27696
CEP68	1.27542
ITPK1-AS1	1.27343
LOC100288748	1.27284
LZTS1	1.27175
RSRP1	1.27079
SNX22	1.2686
RFT1	1.26834
C1orf194	1.26772
NTN3	1.26702
RNF138	1.26347
SPIDR	1.26245
GTF3C6	1.26205
LINC01465	1.25794
PTGER4	1.25725
RPL13AP6	1.25668
MXRA7	1.25438
XPO5	1.25362
MRPL32	1.24701
VPS9D1	1.238
SMA5	1.2379
C16orf72	1.23774
JAKMIP2-AS1	1.23463
PINX1	1.23283
RNASEH1	1.23123
AKR7A2P1	1.22839
LINC00954	1.22758
CSNK1G2-AS1	1.22741
AP4S1	1.22403
GTPBP2	1.22396
BCAS1	1.22326
LOC285740	1.22275
TSPYL2	1.22227
TAF1B	1.2206
SERPINB9	1.2203
ZNF347	1.2155
MIB2	1.21543
TRERF1	1.21222
GPN2	1.21013
GADD45GIP1	1.20993
MIR3687-1	1.20963
UQCRBP1	1.20459
C20orf144	1.20268
ARIH2OS	1.20211
PCIF1	1.20167
ZNF121	1.20081
RAB7A	1.19901
LOC100133985	1.19803
NIFK-AS1	1.19627
ANXA5	1.19626
CSF2RB	1.19558
CMC2	1.19541
ZC3H12A	1.19348
PLEKHO1	1.19316
C2orf47	1.19203
IFRD2	1.19105
SH3TC2	1.19076
FBXO40	1.19014
UBE2Q2P1	1.1899
SMG1P3	1.18952
APOBR	1.18671
C19orf70	1.18402
DDX56	1.18393
RAD17	1.18357
PAK1IP1	1.18081
MYO7B	1.17913
TRMT6	1.17859
CFL1	1.1755
TYMSOS	1.17526
C10orf25	1.17483
FBXO10	1.17434
PDAP1	1.17298
UHRF1BP1	1.17278
NUDCD2	1.17033
ZNFX1	1.17007
SMEK1	1.16965
GPS2	1.16888
LINC00242	1.16746
ENO1	1.16671
LOC100499489	1.16654
SF3B6	1.16595
FSCN1	1.16478
LRRC4	1.16327
TAF7	1.16268
RANBP1	1.16233
GPR161	1.16206
PPIB	1.16167
KCTD5	1.1588
TRIM39	1.15802
ROMO1	1.15773
CNTN2	1.15755
ANKRD42	1.15731
LAPTM5	1.15379
IDI2	1.15254
EXOSC4	1.15064
RELB	1.15051
MSN	1.1498
SEMA4D	1.148
C17orf89	1.14671
CRYBA1	1.14653
LOC100507564	1.14545
LOC100128239	1.14455
ATRAID	1.14193
EAF1	1.1407
DIEXF	1.14046
TIMM50	1.13974
C1orf204	1.13734
LOC646626	1.13673
OTUD5	1.13299
EPHA1	1.13288
CEBPB	1.13283
PLK3	1.13229
GOLGA1	1.13217
CLK3	1.13121
PKD1L3	1.12968
PREX1	1.12928
DCAF13	1.12809
CCT5	1.12724
LINC01547	1.12559
DNAJC14	1.12306
EGOT	1.12063
TRIM62	1.12063
TLDC2	1.12009
FBXO22-AS1	1.11966
MRPL28	1.11953
PSMD6-AS2	1.11795
TP53RK	1.11703
POLR2J	1.11693
PRPF3	1.11378
EID2	1.11307
CREB3	1.11304
CCDC86	1.11138
UFM1	1.10588
C11orf16	1.10438
CS	1.10329
AHDC1	1.10218
YIF1A	1.10109
FANK1	1.10017
MFSD11	1.09921
YBX1	1.09878
SPTY2D1-AS1	1.09706
IGLON5	1.09705
KDELR3	1.09646
ADAP2	1.09351
RCN3	1.09174
ARHGAP30	1.09157
MOB3B	1.08998
AASS	1.08835
GLS2	1.08818
PSTK	1.08535
HCAR2	1.08286
NAALAD2	1.0825
NDUFS6	1.08238
TUBB2A	1.0809
KHSRP	1.08027
F5	1.07938
POLR1D	1.07826
SOWAHC	1.0779
MMP2	1.07738
MNDA	1.075
SLC35B2	1.07495
PSMB3	1.07488
LRRN4	1.07477
CLIC4	1.0724
FAM166A	1.06975
FAM109B	1.06891
PFN1	1.06848
ADA	1.06713
ZXDB	1.06554
NAA15	1.06431
PPIF	1.06365
CHIC2	1.06294
CTPS1	1.06134
PSMD8	1.06123
MARS	1.06013
CD274	1.05862
SURF2	1.05766
COG7	1.05715
REXO4	1.05649
PPP1R15A	1.05516
SET	1.05507
C2orf16	1.05445
PSMB8	1.0538
ACTB	1.05127
FUNDC2	1.04855
ZMYM6	1.04716
CASQ1	1.04612
RNF113A	1.04468
PTCHD4	1.04221
TIMM23	1.04074
YDJC	1.03941
LTB4R	1.03539
SPNS2	1.03532
CENPBD1P1	1.03524
CDC20	1.03185
PTPN1	1.03144
SELK	1.03096
SAMD11	1.02938
VASP	1.02631
FLJ13224	1.02549
TUBB6	1.025
NAT9	1.02466
SLC25A18	1.02441
ARRDC1	1.02417
SFPQ	1.02382
ST7-OT4	1.02258
RNPEP	1.02166
SPON1	1.02104
GLIS2	1.02038
SNRNP70	1.01977
CDC42EP3	1.01769
MTCP1	1.01623
ALOX12B	1.0119
TXNL4B	1.01189
MANF	1.01165
HSPA9	1.00967
TRIM41	1.00615
ALG1	1.00564
KAT2A	1.00561
PSMD3	1.00461
HSPA5	1.00089
KMT2D	1.0006
TPP1	1.00018
C12orf73	1.00017
S100A1	0.999199
SNORA70G	0.999137
SPAG17	0.998711
SHB	0.996741
FSD2	0.99674
ZNHIT2	0.996167
RPL36AL	0.99606
LCP1	0.995404
POLR2K	0.993363
POLR3D	0.992925
FAM65C	0.991155
NES	0.991116
TFAM	0.990723
VASN	0.990463
TARDBP	0.990072
SNAP47	0.987931
IL21R-AS1	0.986569
TAPBPL	0.983929
SRR	0.979669
CLIP1-AS1	0.979132
MIR3918	0.978568
TRIM27	0.977442
RPF2	0.977321
DHX32	0.97712
ATXN2	0.977011
TIMM17A	0.973999
EMILIN2	0.973491
OTUD4	0.972328
CELF2-AS2	0.970551
C11orf71	0.968779
ZNF91	0.968723
MAN2C1	0.968632
DDX27	0.968496
DHX38	0.968142
ALOX12	0.966317
TMA7	0.966264
DONSON	0.96622
URB1	0.963169
SFT2D3	0.962467
NEK8	0.962305
OXNAD1	0.957905
MRPL2	0.956337
ZNF596	0.956229
CACYBP	0.9555
ZCCHC14	0.955127
ACAT2	0.954701
APOL6	0.951151
EIF4A3	0.950031
MGAT4A	0.948653
YWHAH	0.94826
UBE2Z	0.947255
PSME2	0.945706
NUFIP2	0.945321
LOC389906	0.943974
LMNB2	0.940978
PA2G4	0.93997
MFSD8	0.939925
DTX4	0.939283
TIMM13	0.93899
HN1L	0.938919
ZNF526	0.935772
ALYREF	0.935033
MYC	0.933323
ATP1A1-AS1	0.933162
SPRY2	0.931959
NCL	0.931348
RNF123	0.930146
EHD4	0.930033
CLN8	0.929319
PHC1	0.928959
NOP58	0.928145
SENCR	0.927816
UGCG	0.922988
RBPMS-AS1	0.921914
HIP1R	0.921023
TCF7	0.920235
RABGEF1	0.91914
DUS1L	0.918124
ZNF511	0.917943
CLN5	0.917095
OPN1SW	0.917046
TXNRD2	0.916715
COX15	0.916306
MED26	0.915303
RPS19BP1	0.910062
WDR74	0.910051
LBX2-AS1	0.909721
SSSCA1-AS1	0.908133
RNF25	0.90678
LAP3	0.905522
FTL	0.905364
LRRC57	0.904948
PP2D1	0.90446
KIAA0020	0.901597
IDI1	0.901562
PAGR1	0.898548
NQO2	0.898376
LTBR	0.896412
C15orf40	0.895768
GPATCH3	0.894087
HEXA-AS1	0.893362
ZNF276	0.892163
VAT1	0.890971
PDXK	0.888358
GPD2	0.888004
CHCHD2	0.887411
NRSN1	0.886827
MRPL51	0.886646
DNASE1L2	0.886179
METTL7A	0.884026
SEC61B	0.883246
FER	0.882805
DSG3	0.882168
TUBB4B	0.882021
FAS-AS1	0.879784
COX6A1	0.879107
PWP2	0.878046
TUBGCP6	0.876586
RBM42	0.874244
ARGLU1	0.872536
ZNF622	0.871597
VSIG10	0.871121
EPC1	0.87076
VMP1	0.868069
NDUFB2	0.8677
ADPGK-AS1	0.866686
HSP90B1	0.865757
PARD6G	0.864939
PITPNM2	0.862062
CLOCK	0.861738
FICD	0.860064
PPP1R18	0.859846
ADRBK1	0.856759
TUBGCP2	0.856096
RNF149	0.855893
UQCRQ	0.855046
KRR1	0.852629
NAGK	0.851993
POLR2F	0.850865
NUBP1	0.850122
MFAP1	0.846663
MAPRE1	0.841604
ATP5F1	0.841304
SSTR5-AS1	0.839818
TMEM40	0.838725
NOC2L	0.836068
EIF2B1	0.835425
DIO2-AS1	0.835364
BTG2	0.83516
WDR55	0.834381
AGAP2-AS1	0.830333
SMG5	0.830021
STIP1	0.828768
SUPT4H1	0.828735
C19orf53	0.828155
MIF-AS1	0.827104
TOR1AIP1	0.826527
SPTBN5	0.825313
CFLAR-AS1	0.824767
CAB39	0.824615
LBHD1	0.824548
DOK4	0.823642
SNX17	0.82315
S100A16	0.822807
DPM1	0.821787
EFNB1	0.820054
GPANK1	0.819301
RUVBL2	0.819082
PSMD2	0.818403
PIP4K2B	0.818351
FAU	0.814283
ARPC1B	0.811842
SNRPD3	0.811289
LOC100505658	0.809943
YWHAG	0.80994
TM7SF2	0.808298
XRN2	0.808181
MED11	0.80743
HSP90AB1	0.80658
SCYL2	0.803264
LOC148413	0.802785
HEXIM2	0.80261
SMIM13	0.80085
TRAF3IP3	0.797071
GAPDH	0.796446
CALR	0.795492
GNA11	0.795145
POLR2E	0.794975
PPP2CA	0.794712
LOC100126784	0.791905
TUBA4B	0.79073
KIAA2013	0.788881
ATP6V1G1	0.786573
UBAP2L	0.783066
MRFAP1	0.783019
HAS2-AS1	0.781038
FAM69A	0.780542
COA4	0.780536
PGLS	0.78047
FAM208A	0.780379
NOP14-AS1	0.779221
WASL	0.778245
FHOD1	0.775703
MCAM	0.774191
SRRM2	0.77384
VTI1B	0.773377
HNRNPU-AS1	0.773096
DNAH17	0.772042
PXN-AS1	0.771291
AKAP8	0.766853
OAZ1	0.76681
MRS2P2	0.765265
ANKDD1A	0.764786
POLR1C	0.764292
MIR3661	0.764208
STK38L	0.763795
NNAT	0.762924
LINC00167	0.760195
PDCD5	0.758009
C19orf44	0.757483
HDLBP	0.757145
CBX4	0.756885
PPP1R9B	0.756843
VILL	0.755481
TSTA3	0.753845
RXRB	0.751268
ARHGAP31	0.750336
IFNGR1	0.750286
ZBTB38	0.750123
ABHD1	0.744869
DUSP18	0.744629
DNTTIP2	0.744178
PNRC2	0.74267
PITRM1-AS1	0.742536
TSPAN31	0.742267
SURF4	0.739138
MAP2K1	0.737967
UBE2N	0.737599
EIF1AX	0.736365
DDX5	0.734051
PNO1	0.731918
ZC3H6	0.731492
AATBC	0.731489
TBCK	0.731363
NUDC	0.730769
LOC100294362	0.730627
VCP	0.729202
SS18L1	0.729036
HSPA2	0.728866
EPAS1	0.728081
HLA-DRA	0.724073
ARL6IP1	0.722703
HEIH	0.722465
OVOL1	0.721863
SLC38A10	0.72098
FAM118B	0.719045
MATN1	0.719025
KPNA4	0.71799
KMT2B	0.71549
CHRNB2	0.715354
REEP5	0.713979
S100A10	0.713775
ARHGDIB	0.71234
FCHSD1	0.711499
SNPH	0.710432
PCNA-AS1	0.708886
RRP15	0.706836
FKBP1AP1	0.704688
TMEM120B	0.701211
GRIN3B	0.698804
MCCD1	0.697371
ILF2	0.697322
RUFY2	0.696759
MMACHC	0.695752
OGFR	0.694988
RPF1	0.694896
SERP1	0.694599
RNMTL1	0.693931
WDR43	0.693815
PARP14	0.693537
LINC00476	0.693427
GLYR1	0.693378
GNS	0.691427
RPS6KL1	0.691203
PPP1R2	0.690276
CEP295	0.69008
FAM32A	0.690052
UTP11L	0.689853
BRIX1	0.689086
ZMIZ1	0.687555
WDR38	0.686467
SRP14	0.684279
RPS19	0.683988
DDX51	0.683686
LXN	0.68282
SERHL	0.682441
ATP5B	0.682134
DHRS7	0.681904
BCL2L13	0.681433
ELL3	0.680812
LIPE	0.679106
DLG4	0.677416
TMEM91	0.676048
DEAF1	0.67223
PRPF31	0.671961
SCARNA2	0.670914
LOC153684	0.667345
MTHFR	0.666761
CTSZ	0.666246
PAF1	0.66527
CCDC85C	0.665259
PPP1R14B	0.664982
GRPEL1	0.664667
RPN1	0.662461
MYL12A	0.659298
PRH1-PRR4	0.659158
PPM1G	0.658752
TUBB1	0.658402
MESDC2	0.657754
CALM3	0.65735
NRM	0.656893
METTL5	0.655302
RMND5B	0.653529
C18orf8	0.652579
TMEM217	0.649922
TULP1	0.649308
KIAA1549L	0.649038
SMIM17	0.648331
AEBP1	0.646739
NELFE	0.645776
RPL23AP82	0.644023
JMJD1C-AS1	0.643054
MTA2	0.641359
ZC3H18	0.637723
GIGYF1	0.637158
HAS3	0.635615
MAP7D1	0.635614
TMEM30B	0.634762
NPRL2	0.63371
HSPA4	0.632496
C2CD4D	0.629719
HLA-B	0.628936
BRK1	0.628797
CNN3	0.626439
EMC1	0.624724
TBC1D8	0.624158
IFT74	0.624125
PNN	0.622212
WDR82	0.622145
RAB21	0.620231
GLS	0.61981
PMPCB	0.619351
FUBP1	0.619113
C17orf107	0.617046
PSMD4	0.616212
TBCB	0.613811
IST1	0.613383
HLA-DPB1	0.613029
ESRRA	0.609538
RSL1D1	0.60724
DEXI	0.606835
TATDN2	0.605596
GNRHR2	0.604954
MIR497HG	0.604936
FAM150B	0.599167
TESK2	0.596048
ZNF814	0.595915
SGSM3	0.592055
DHX15	0.591461
PAN3	0.589764
TAF5	0.589701
SLCO4A1-AS1	0.588336
RNF167	0.585986
UBXN11	0.575979
SLC39A1	0.574815
SMIM5	0.571369
C9orf117	0.5699
NUDT13	0.569704
RBM4B	0.568757
LONP1	0.568176
NDUFB2-AS1	0.56698
DOCK3	0.562989
TUBA1B	0.562175
AGBL5	0.561281
MIR1282	0.56029
SUPT7L	0.558924
PRRC2C	0.556725
RBM25	0.551618
MRAP	0.550176
DAZAP2	0.547147
MTSS1	0.544343
SBDS	0.542451
TSPYL1	0.541407
RHEB	0.540878
GOLPH3	0.534939
TMEM262	0.534077
PPP1R15B	0.533632
SSRP1	0.532607
GNAT2	0.527184
FAM175A	0.522172
SKIV2L	0.520656
LLGL1	0.520286
FABP5	0.518801
LGALS8-AS1	0.51731
FOXH1	0.515787
TMED2	0.515653
ZNF385C	0.512236
TRMT112	0.509969
LOXL3	0.509417
HPCA	0.506764
H3F3B	0.505788
NID2	0.497919
LPCAT3	0.488288
TMEM50B	0.486074
SRSF9	0.479096
MKNK1-AS1	0.474773
ZNF687	0.47464
CPT2	0.470497
C1orf56	0.466788
SNAPC5	0.46573
S100A6	0.465102
CCDC42B	0.462981
CFB	0.462975
ENDOG	0.459254
POLDIP2	0.456657
PIEZO1	0.455957
GLIPR1	0.454427
CNP	0.451642
DPP9-AS1	0.451126
SLC4A1AP	0.449285
RPPH1	0.447295
MRPL20	0.446823
DDX28	0.442801
EFCAB10	0.440645
MAP3K15	0.43873
DND1	0.434792
RPL35	0.431607
RMRP	0.431367
SPRN	0.430866
CIDEB	0.427581
FSTL1	0.425061
TAP1	0.424423
IGFBP7-AS1	0.423683
TVP23A	0.41877
ZNF721	0.40493
TMEM184A	0.402354
ZBTB11	0.400891
SLC25A5-AS1	0.398553
LOC100289511	0.393657
ADGRF3	0.390698
CCDC73	0.378992
FAM120AOS	0.376917
TMEM147-AS1	0.356769
FTSJ3	0.353806
SNED1	-0.342357
EIF2S1	-0.375937
MIA3	-0.382542
TMEM223	-0.394353
CASKIN1	-0.403079
RPS8	-0.408402
CHD6	-0.41083
GNB4	-0.415961
LOC100128361	-0.421389
ANKH	-0.42332
MTMR10	-0.423465
HMGN3-AS1	-0.430747
FBXO8	-0.432157
SDR39U1	-0.439838
ST13	-0.449083
DCBLD1	-0.451998
LOC100506083	-0.456193
HADHA	-0.464871
C15orf62	-0.476827
MFSD7	-0.478793
GORASP1	-0.489104
TOMM70A	-0.49239
PKP3	-0.49572
HEXIM1	-0.498743
ASF1A	-0.500475
RPL5	-0.500903
ERAP1	-0.502187
TIPARP-AS1	-0.502711
POMGNT1	-0.507666
NUTM2G	-0.508104
KMT2C	-0.513954
APC2	-0.516745
RNF141	-0.523149
HMGB1	-0.523167
LOC100505549	-0.523393
JAZF1	-0.530132
XRRA1	-0.532386
GAS5-AS1	-0.534349
HSPB1	-0.535301
WSB2	-0.53535
EGLN1	-0.536748
BCCIP	-0.539019
RPL23	-0.540192
BAZ2B	-0.543009
LOC148696	-0.546679
MYO5B	-0.548738
LARP1	-0.55107
MRPS7	-0.551286
INE2	-0.551919
NUMA1	-0.553888
LONRF1	-0.553984
RPS4X	-0.555408
FANCA	-0.555533
WDR6	-0.557551
TSPAN18	-0.558647
TIGD7	-0.564158
NUCKS1	-0.56732
SMPD3	-0.56893
FRMD4A	-0.56953
COL16A1	-0.570109
LOC100131257	-0.572093
APTR	-0.57394
CEMP1	-0.577096
ACAP1	-0.581958
CNOT1	-0.583108
ST7-AS1	-0.584267
TUBA1A	-0.58566
TNNI1	-0.588292
RPL3	-0.589523
IGSF22	-0.591366
NTN1	-0.593814
FBXL3	-0.595523
CELSR2	-0.596075
RNF217-AS1	-0.596232
BIRC6	-0.600424
ITM2B	-0.601652
VPS4A	-0.604627
CD5	-0.604635
NTMT1	-0.607974
HIST2H2BE	-0.609121
CFDP1	-0.611093
AIMP1	-0.611656
ANKFY1	-0.611876
ADCY7	-0.613758
UBOX5-AS1	-0.615073
HECTD1	-0.616429
CP	-0.617124
PNRC1	-0.618079
ASCC1	-0.620607
COL10A1	-0.622903
TNRC6C-AS1	-0.623755
DES	-0.625249
PITPNA	-0.627352
PLIN4	-0.627669
COL7A1	-0.627838
NEIL1	-0.630456
NEMF	-0.633779
ALDH9A1	-0.63388
BAP1	-0.636411
PDZD7	-0.637411
AMOTL1	-0.638774
USP25	-0.640675
GPR137	-0.640879
B3GNT9	-0.642717
CALML3	-0.643113
ZBTB44	-0.643153
PYGB	-0.646328
NLRC3	-0.646759
RPL7A	-0.647182
KLHL29	-0.647785
TMEM63A	-0.648112
KIDINS220	-0.648335
CHD2	-0.648549
CYP20A1	-0.651645
ZNF544	-0.652457
PGRMC2	-0.652674
TMEM59	-0.653641
CFAP126	-0.656023
TRAF7	-0.657025
RAB14	-0.657656
KLF9	-0.658388
MACF1	-0.658884
KRI1	-0.660755
LTBP2	-0.660896
GLMP	-0.66174
NICN1	-0.662086
MIR374C	-0.662181
BRWD1	-0.664325
IGFBP5	-0.665661
CENPU	-0.666058
C16orf62	-0.66664
RBL2	-0.668664
TRAP1	-0.669378
SEMA6A	-0.670317
WDFY2	-0.672164
DGKQ	-0.673357
TRAM2	-0.677558
PPL	-0.678107
FAM217B	-0.67973
HMGN2P46	-0.682007
GPC1	-0.683953
SOD1	-0.684053
DNAJC4	-0.684138
FAM196A	-0.684604
TRMU	-0.68542
ERP44	-0.685523
EEF2	-0.685623
DCBLD2	-0.687563
SZT2	-0.689852
FLJ46906	-0.689921
BEND3P3	-0.690609
USP54	-0.692174
LOC100379224	-0.692393
CEP290	-0.692868
EEF1A1	-0.693312
WDR73	-0.694557
PDGFRB	-0.69479
AHSA2	-0.695689
IFFO2	-0.697247
BACE1-AS	-0.697633
NME9	-0.699395
SH3GLB2	-0.6998
ALOX12-AS1	-0.700396
ZBTB20-AS1	-0.701459
GRIN3A	-0.701769
KRT5	-0.702473
GNB2L1	-0.703895
CHERP	-0.706175
TCEB3	-0.706626
TFAP2A-AS1	-0.707042
LOC100190986	-0.709415
CDC42BPB	-0.710226
MTHFD1	-0.711073
LRRC37A4P	-0.711409
GALNT11	-0.711556
ATP11B	-0.711624
PVRL4	-0.716602
MAFK	-0.71878
ZBTB46	-0.719792
TACSTD2	-0.721585
DTX1	-0.721604
LRRC46	-0.725482
ITCH	-0.728204
LINC00899	-0.729312
TANC2	-0.729832
GOLGB1	-0.729962
METTL25	-0.730289
IDE	-0.730409
ATXN7L3B	-0.731516
SAV1	-0.733972
CHRNB1	-0.736763
RNF144B	-0.736969
NATD1	-0.737212
ARVCF	-0.737304
CRTAP	-0.737846
TRMT5	-0.738428
LOC100128531	-0.740472
PPP1R3E	-0.74058
ZNF839	-0.741984
NFE2L1	-0.742929
BNIP3	-0.743574
HIST1H2AC	-0.744155
CDC26	-0.744375
HP1BP3	-0.745086
SDCCAG8	-0.745413
PIAS4	-0.746074
PAXIP1	-0.746256
LOC728024	-0.74736
FKBP9	-0.748627
BRF2	-0.749292
ACPT	-0.749414
ENDOD1	-0.749447
NCBP1	-0.750064
GLTP	-0.750248
MYO6	-0.751498
DHFR	-0.75235
NRIP2	-0.7529
RBM4	-0.755041
ESRP2	-0.757591
DYNC1LI1	-0.758202
MAPK13	-0.758328
ACAD8	-0.758471
SUDS3	-0.759644
TRIM29	-0.759997
COL5A2	-0.760706
MIR548Q	-0.7612
C19orf35	-0.761739
NOS3	-0.762524
GJB4	-0.762529
RNF169	-0.762822
NFIX	-0.764501
LOC440173	-0.766602
MBD2	-0.76806
ZBED4	-0.768218
PJA2	-0.768689
CSPP1	-0.769229
CCDC23	-0.771667
PIGB	-0.773101
TSPAN11	-0.773196
CEBPA	-0.775811
LY6D	-0.776394
RDH12	-0.776928
TUBGCP4	-0.777083
FYCO1	-0.777395
C11orf95	-0.777772
STRN	-0.779238
CCSAP	-0.779743
CWF19L2	-0.780113
FBXO44	-0.781535
LOC100129931	-0.783633
THBD	-0.792289
FAM160A1	-0.792896
LINC00652	-0.793928
EMB	-0.79566
CXCL16	-0.797183
ITGA5	-0.798072
ZNF296	-0.798603
DHRS4	-0.799126
C6orf89	-0.801396
LGALS2	-0.803535
SERPINA12	-0.805446
LOC642236	-0.805621
KREMEN1	-0.806426
B4GALT7	-0.810016
JTB	-0.81122
MYCBP2	-0.811705
2016-09-01	-0.812059
EIF3F	-0.812824
FGF2	-0.8132
OGFOD1	-0.814427
HIST4H4	-0.815522
AIM1	-0.815936
LEF1-AS1	-0.816648
LOC649133	-0.816698
EIF2A	-0.817114
HERC2	-0.81973
SEPW1	-0.820066
LOC100506314	-0.820142
MYLK-AS1	-0.821593
NOTCH2NL	-0.822988
TOE1	-0.82333
TIAM1	-0.824607
IGBP1	-0.824725
STAR	-0.825029
SUSD5	-0.826372
LOR	-0.826895
TMEM45A	-0.828047
KDM5A	-0.828185
KLF13	-0.828588
PRSS54	-0.828751
RASGRF2	-0.829036
FAN1	-0.829547
DCN	-0.83005
RMND5A	-0.833518
CNPY4	-0.834753
TPSG1	-0.835644
C6orf62	-0.836417
F2R	-0.837733
LOC100131347	-0.839138
PHF3	-0.840613
TYW1	-0.841116
VPS33B	-0.841717
TTN	-0.845443
CSPG4	-0.845787
AP5Z1	-0.845931
C1QL3	-0.846349
HIST1H2BC	-0.849701
ANGPTL1	-0.851498
REV3L	-0.854885
HIST1H4C	-0.85785
IARS2	-0.858991
SASH1	-0.859778
MAP3K6	-0.860493
LOXL2	-0.861697
FAM83H	-0.862452
NECAB1	-0.863193
TTC28-AS1	-0.863651
FRYL	-0.863853
MRPS18C	-0.864611
WDR34	-0.866
CASP14	-0.867187
SEC1P	-0.868243
ANKRD13A	-0.86859
KRT23	-0.868887
STXBP5-AS1	-0.871446
HERC1	-0.87301
STARD5	-0.874424
TMEM39A	-0.87518
OAZ2	-0.875208
CIPC	-0.876059
ALK	-0.877069
BNIP3L	-0.878208
TIMM9	-0.879469
LOC100506990	-0.879703
ELMO3	-0.879868
ADD3-AS1	-0.880564
ZNF106	-0.881048
YOD1	-0.881093
IL18BP	-0.881706
FAM166B	-0.88201
GTF3C1	-0.882565
PRPF6	-0.884266
LOC284023	-0.884326
FCHSD2	-0.885431
LOC100507373	-0.886052
KDM4A-AS1	-0.88774
FAM210B	-0.888362
CDHR2	-0.88887
C1orf21	-0.889139
DBF4	-0.889868
PRRG4	-0.892458
SNTB2	-0.892628
ANKRD37	-0.894816
RABGAP1	-0.895271
TMEM204	-0.896569
CCDC59	-0.897637
TMEM253	-0.898395
NUP188	-0.898482
RAD52	-0.898822
LRRC37A3	-0.899678
ASPRV1	-0.900034
SLC29A2	-0.90071
TUT1	-0.90198
SLC2A12	-0.902151
PERP	-0.902206
MYO1D	-0.903914
[truncated: 1,022 more rows]
