# Supplementary material for: Integrative transcriptomic analysis for linking acute stress responses to squamous cell carcinoma development
Source: Sci Rep. 2020 Oct 14;10:17209. doi: 10.1038/s41598-020-74051-7 (PMC7560606; doi:10.1038/s41598-020-74051-7)
Supplement: Supplementary file 2 — Supplementary Table 2. [file 41598_2020_74051_MOESM2_ESM.xls]

## Sheet: Combined_combat_data-TSAI
	s.3709.4	s.3709.6	s.3709.8	s.3711.4	s.3711.6	s.3711.8	s.3715.4	s.3715.6	s.3715.8	s.3716.4	s.3716.6	s.3716.8	s.3718.4	s.3718.6	s.3718.8	s.3728.4	s.3728.6	s.3728.8	s.3729.4	s.3729.6	s.3729.8	s.3730.4	s.3730.6	s.3730.8	T1bAK	T2aNS	T2bAK	T2cSCC	T3aNS	T3bAK	T3cSCC	T4aNS	T4bAK	T4cSCC	T5aNS	T5bAK	T5cSCC	T6aNS	T6bAK	T6cSCC	T10aNS	T10bAS	T10cSC	T12bAK	T12cSC	T4bAK.1	T4cSC	T8aNS	T8bAK
A1BG	3.35937	3.15724	1.51796	1.3416	2.42777	2.2555	2.77878	2.83932	3.58618	3.23151	1.48976	3.46462	2.46866	2.35594	3.7758	2.21471	4.3737	2.56576	2.10419	3.429	3.24368	3.62393	3.42721	3.03839	3.16393	2.7898	1.67926	3.74339	2.83622	3.93975	1.86468	3.7371	-0.658545	2.66898	2.47662	3.21482	3.63145	2.71734	3.49275	3.89976	3.15975	2.35085	4.13562	2.83615	2.86647	2.11528	1.92036	3.52596	3.65604
A2M	6.59749	6.49749	6.48092	6.75459	6.3254	6.81309	6.42643	7.00815	6.17011	6.82607	5.98508	6.9617	6.9308	6.01104	6.77697	5.19058	5.21385	6.18908	6.66208	5.94316	6.40185	5.61148	6.24327	6.0401	6.83076	6.73744	5.76209	5.74829	6.06847	5.64806	5.67414	6.51144	6.07479	7.01982	6.55341	6.30907	6.09903	7.27559	6.36286	6.77517	6.22956	5.498	5.91187	6.87686	7.36414	6.53169	6.54066	5.97008	6.21129
A2ML1	6.3428	5.35702	6.73731	6.18211	4.84591	6.42808	5.97109	4.79405	3.78311	5.02824	3.72931	5.22479	4.7901	4.90918	6.52566	5.61269	4.1778	4.70483	3.98499	4.60669	4.42667	6.1445	5.29354	6.7703	5.37164	5.96469	5.24751	3.46087	5.0654	3.94546	5.53988	5.68377	5.93202	6.19465	5.10821	5.39893	4.56751	4.68295	6.38793	5.99944	5.6355	6.02264	3.74305	4.66184	6.27961	6.05336	5.76717	5.26678	4.82367
A4GALT	2.08064	2.28845	1.65293	2.18316	1.82918	1.78116	1.72159	2.12782	0.741808	2.06666	2.7268	1.97912	2.02474	3.5252	1.42516	0.771807	1.61913	0.785863	1.20086	2.22629	1.08311	1.63379	2.69744	1.23996	2.02422	2.15204	0.201219	0.55421	2.13294	1.25662	1.49111	2.18943	2.39805	2.16055	1.81793	1.31725	2.69607	2.32808	1.98554	2.0055	2.04982	0.785733	0.994663	2.88583	2.26135	1.31268	1.39443	2.04963	2.4861
A4GNT	-3.33324	-3.04351	-2.20813	-1.54208	-3.45824	-1.25374	-2.24798	-3.13431	-2.64098	-1.57077	-1.86963	-1.3613	-1.2584	-3.05787	-2.60747	-2.92146	-3.1929	-2.50172	-1.85588	-2.45163	-1.32538	0.168474	-2.83829	-0.118202	-2.35888	-2.35888	-2.35888	-2.35888	-2.35888	-2.35888	-2.35888	-2.35888	-2.35888	-2.35888	-2.35888	0.66532	-2.35888	-2.35888	-2.35888	-2.35888	-2.74798	-2.74798	-2.74798	-2.74798	-2.74798	-2.74798	-2.74798	-2.74798	0.119129
AACS	5.29779	3.77697	5.74374	6.14138	4.63186	5.64923	6.78171	4.4617	4.72916	5.34862	4.07356	4.52868	4.95381	3.62997	6.05628	5.7469	4.3889	5.10086	4.60659	4.7722	5.1734	4.93277	4.62096	5.8745	4.68423	5.26183	4.19439	4.92654	5.84848	4.95537	4.51	5.24999	4.85469	4.42019	5.98326	6.25758	4.85569	5.72546	4.58082	4.47118	5.65816	5.85917	4.82369	4.07583	3.84075	4.55886	4.6217	5.79989	5.94208
AADAC	1.96691	0.568424	2.58878	2.5982	1.79119	4.34194	1.62755	2.95074	1.77253	3.99234	2.63612	3.49874	3.04289	0.223415	1.37133	1.45057	0.422982	2.8788	2.32253	0.348471	0.213242	1.14183	2.3412	0.0919445	1.58261	1.21078	0.0068589	1.83165	1.90104	2.20209	1.66454	3.24994	4.11866	3.23544	0.287791	1.06796	0.52889	2.50409	3.10778	2.6582	2.18317	2.70725	-2.22257	2.08959	1.95626	2.99162	3.01409	3.08333	1.88412
AADACL2	5.1657	3.24612	5.69946	5.90006	2.91438	6.52185	4.13945	3.45194	2.3777	4.39773	2.54325	6.01961	5.91243	2.93779	6.45576	2.77003	2.30764	3.06586	4.02115	2.67389	3.97611	4.7884	4.7147	5.01997	4.84849	3.68581	3.71432	3.17041	3.79689	3.26805	5.22091	4.54398	6.0641	5.73031	3.86921	4.56032	2.60003	3.41277	5.00138	4.34904	4.05733	5.18179	0.853669	3.58958	4.63367	5.48692	4.96868	4.54184	4.15417
AADAT	0.23674	0.234863	0.518844	0.226845	0.230039	0.673518	0.51342	0.249531	0.617594	0.226324	0.255204	0.239148	0.233013	0.716794	0.226221	0.263221	0.277118	0.265759	0.793761	0.268618	0.253297	0.278563	0.268573	0.633344	0.159657	1.03438	-1.24098	2.02411	0.274922	0.486932	0.321761	0.852907	1.0309	0.0817598	0.507211	0.526446	0.439913	-0.197602	0.375413	-0.590624	0.562274	0.47068	0.487676	0.636695	0.944924	1.34889	0.262308	-0.251542	-0.233236
AAED1	3.72614	3.21254	3.38784	4.44153	4.31406	3.48207	4.60972	4.76171	2.72906	3.53896	3.94443	3.64937	5.01212	3.93552	4.38078	3.79315	3.1465	2.77086	3.52111	4.10166	2.7052	4.52208	3.08637	3.40637	4.37461	2.209	3.4189	3.54609	2.49162	3.498	3.97062	4.03621	4.45408	4.22018	3.868	3.97133	4.39409	4.05029	3.8448	3.78565	4.25266	3.19525	3.75617	3.59444	3.94924	3.90778	4.13312	3.96685	3.8376
AAGAB	4.3659	4.23681	4.27302	4.82131	3.72824	4.58652	4.17897	4.46261	4.12955	4.37137	4.18995	4.09267	4.5949	4.29802	4.38756	3.76639	3.80925	4.25859	3.1244	3.73329	3.59556	4.057	4.67894	3.7366	3.9456	3.64838	4.32436	4.19301	4.45806	4.47143	4.09693	3.60374	4.08764	3.93985	3.96432	3.9184	4.90746	4.25786	4.29979	4.18157	3.78849	4.59088	4.52135	3.63763	4.18793	4.29851	4.1903	3.96584	3.951
AAK1	3.12916	4.45591	3.07979	2.84725	3.23106	3.21997	3.29547	3.79185	3.47929	3.62058	3.98716	2.7344	3.32676	3.49124	3.64216	2.75075	2.73355	3.1757	3.01423	3.35733	2.00463	3.01052	2.31733	2.73887	3.08097	3.0927	4.1106	3.95224	3.04975	3.44308	3.19467	3.01818	3.12418	3.16141	2.65774	2.65223	3.35748	2.79526	3.20978	3.16254	2.84607	3.57895	3.71096	3.63481	3.7896	3.33465	3.0248	2.84121	2.24314
AAMP	6.01609	5.87964	6.14842	5.92401	6.26287	6.023	6.43924	5.5793	5.84004	5.75937	6.33428	5.42358	5.5745	6.14348	5.97959	5.80576	6.20634	4.96041	5.06758	5.71639	5.00993	5.78279	6.15729	5.53277	5.9212	5.18762	5.31894	5.55245	5.63149	5.66103	5.95279	5.08148	5.8403	6.02475	5.96965	6.22932	6.41955	6.0344	6.05346	6.16321	6.02311	5.81198	5.98305	5.67607	5.64128	5.78666	5.79071	5.81422	5.84305
AANAT	-2.16401	-0.706449	-2.19466	-2.99237	-1.12438	-3.13478	-1.10222	-3.23424	-3.19902	-2.74704	-2.36862	-3.27752	-1.76776	-1.18805	-2.38857	-1.90181	-3.11548	-3.16482	-3.15661	-3.15244	-3.21829	-2.53674	-2.07225	-2.12012	-3.62971	-3.62971	-0.631345	-3.62971	0.766858	0.596763	-3.62971	-3.62971	-3.62971	0.556904	-3.62971	-3.62971	-3.62971	-3.62971	0.502171	-3.62971	-3.97973	-3.97973	-3.97973	-3.97973	-3.97973	-3.97973	-0.453417	0.50799	0.460132
AARS	5.2017	4.4849	5.25172	5.26528	5.53616	5.30947	5.57589	5.49446	5.58757	5.54452	4.55515	4.21278	4.86189	5.03771	5.32284	5.10993	5.42553	4.88096	4.77697	6.17436	5.46879	5.56286	5.13281	5.374	4.67997	5.47236	5.23902	6.24586	5.041	5.85296	5.53277	5.01278	5.00228	4.72229	4.92586	4.94684	5.31274	4.97999	5.30002	5.15717	5.0715	4.77489	5.34203	5.50602	5.14131	5.1611	5.58779	5.15791	4.96233
AARS2	3.04771	3.34413	3.28473	3.19178	3.19224	2.77098	3.1036	3.12701	3.00307	2.31223	2.46269	2.81929	2.60148	2.97003	2.97147	3.05608	2.89502	2.38369	2.2045	2.2099	2.44833	2.26575	2.20965	2.56843	2.36532	3.29116	2.26802	3.23542	3.21519	2.70215	2.42363	2.70982	2.40179	2.79877	2.90613	3.0667	2.70551	2.67501	2.72668	2.59849	3.03993	3.14049	2.68757	2.3154	2.52984	2.37189	2.39706	3.17311	3.17471
AASDH	3.8369	2.51819	3.21822	3.20503	3.68461	3.31213	3.73618	3.36092	2.92707	3.47687	3.57371	3.19559	3.90975	2.99254	3.27065	2.97429	2.8451	2.60993	2.77229	2.62993	2.66145	3.46687	3.56108	3.30672	3.00911	3.87447	2.72709	3.08342	3.27693	3.63451	3.03619	3.57056	3.03286	2.9992	2.70197	3.32919	3.55868	3.35673	2.63052	3.39461	2.95464	3.7411	2.99778	3.55356	3.5851	3.58827	3.03151	2.75314	2.75592
AASDHPPT	4.33281	4.16745	4.40809	4.18929	4.44584	4.55896	4.03979	4.11039	3.67468	4.03884	4.51178	4.71265	4.29628	4.28776	4.76652	4.14564	4.25848	3.72358	3.37332	3.99547	3.88285	4.0685	4.34552	4.36071	4.24975	3.90227	4.22805	4.08242	4.48646	4.57237	4.41524	4.21655	3.85454	3.82786	4.10591	4.13875	4.31218	4.07627	4.41492	4.25563	3.79595	4.65622	4.4325	4.03238	4.23761	4.41743	4.06633	3.98159	3.9989
AASS	3.34966	3.92673	3.09109	2.85359	3.11916	3.29	2.78037	3.60769	2.88991	3.36534	4.54272	3.12715	2.62004	3.73409	2.93864	2.63647	4.00341	2.2183	3.02854	3.30603	3.15255	3.27843	3.22349	2.53798	2.78274	3.67425	2.30251	3.48248	2.94394	2.94871	3.00406	3.55552	3.03988	3.4238	3.41509	2.88044	2.97665	3.49862	3.6254	3.50515	3.2154	3.44793	4.37597	3.49519	3.22186	2.89525	2.83982	2.81788	2.76656
AATF	5.15183	5.15834	5.36018	5.31285	5.06397	5.00227	5.2108	5.02494	4.74468	4.53537	4.74638	4.94658	4.01827	4.62196	4.81757	5.42418	5.27193	4.85057	4.70976	5.24046	4.64613	4.7017	5.31776	4.93008	5.24746	4.67965	5.12681	4.70716	5.14159	4.49382	4.76739	4.87487	4.79794	4.96991	5.12304	4.7891	5.47211	4.69479	4.95396	5.15526	4.7891	4.81222	5.40292	4.54138	4.72816	5.05145	5.271	4.89093	4.67793
AATK	-0.0767242	-0.0790429	-0.101591	0.296719	-0.0866368	-0.114324	-0.0957949	-0.0608758	-0.0506037	-0.0959177	-0.0538375	1.32902	-0.0813237	0.176127	-0.0961796	-0.0439096	-0.0268161	-0.0407746	-0.0384348	1.73246	-0.0562029	-0.0250512	-0.0373054	-0.0731913	0.471683	-2.76563	1.81073	-2.76563	0.237303	-0.108553	-0.341833	0.237445	0.938817	0.916947	0.809708	0.649262	0.247766	0.645144	0.245123	0.491433	1.3933	-0.871384	-1.90078	-0.0176298	0.594764	-0.344319	0.805478	0.387484	0.88121
ABAT	1.15718	1.15675	1.15236	1.15377	1.15532	1.15072	1.15353	1.16005	1.16185	1.15351	1.16129	1.29207	1.15632	1.16112	1.15345	1.16301	1.16592	1.16355	1.16395	1.16415	1.16087	1.16622	1.16414	1.15783	1.05737	1.68102	2.07833	1.94513	0.990914	1.18742	0.52495	1.0419	0.826658	0.946467	0.947151	1.09409	0.897638	1.0852	1.00145	1.37418	1.72724	1.56392	1.40361	1.17295	1.39087	0.450517	1.24272	1.05879	0.931285
ABCA1	4.59343	4.19397	4.46028	4.24387	4.04125	4.33433	3.95342	4.8214	3.51482	4.37909	4.3313	4.181	4.7046	4.01081	4.94993	3.35581	3.66616	3.97028	3.50182	2.83098	3.59497	3.62032	3.70718	3.56683	3.79965	4.00663	3.64672	4.69249	3.77483	3.81817	3.50056	3.80378	3.88454	4.42286	3.7135	3.91308	4.21364	4.43474	4.60341	4.13215	3.40604	4.36595	3.74395	4.54475	4.56382	4.6107	4.45861	3.38111	3.17307
ABCA12	4.18896	4.38109	4.00886	4.58067	4.02973	4.10399	3.78785	4.49343	4.37962	4.87899	4.21941	3.60415	4.50889	4.37306	4.27099	3.39658	4.26083	3.69573	4.47426	4.07285	3.05794	4.52809	5.95615	2.77817	4.25576	4.4448	5.01317	1.90015	4.99233	4.03767	4.79785	3.89278	4.87219	4.46008	4.13872	4.95105	3.3939	3.79018	4.38529	3.79945	4.03245	5.79749	3.10088	3.42902	4.5198	4.26414	4.10434	4.13133	3.6687
ABCA13	0.164746	0.147032	0.96566	0.774575	0.0894278	0.732648	-0.464316	1.22587	-0.328555	0.0199152	-0.338591	0.658826	0.129664	0.335262	0.0179689	2.99957	-0.253538	-0.297802	-0.290429	-0.286688	0.853235	-0.247895	0.474805	1.95823	-0.251944	-1.23018	0.662698	0.0227225	1.55097	0.0646817	0.80161	-0.2183	-0.460964	-1.15698	0.740166	1.16876	0.984669	0.612671	1.68264	1.40587	1.94781	1.88888	-0.934581	-1.00942	-1.00684	0.286564	0.248608	1.29509	0.617353
ABCA2	1.62226	2.24145	1.88306	1.61458	1.93566	1.83152	1.61409	1.62948	1.63436	1.61404	1.63281	1.62359	2.2279	1.63236	1.61393	2.09856	1.64616	1.63915	2.12076	1.6409	1.63168	1.64707	1.64087	1.62384	1.2041	2.55113	2.66452	1.51786	1.34494	1.95753	1.78998	1.48197	1.62892	1.30716	1.75262	2.03638	1.76055	2.025	1.68113	1.44179	2.05872	1.40935	1.44948	2.32377	1.70121	1.33339	1.4083	2.01574	2.32003
ABCA3	1.89703	1.09379	1.67548	2.09248	0.982595	1.06557	1.78355	1.14114	3.00734	2.59307	1.23716	2.39185	1.55204	1.22434	0.841922	2.58716	1.32818	2.64116	2.54832	3.34334	2.81039	1.87745	2.09633	2.98261	1.55473	2.64617	3.2171	2.46245	3.26423	1.69853	1.34631	2.29471	1.87442	1.41657	1.88026	1.98805	1.36324	2.63262	0.779478	0.648546	2.73165	1.7442	1.81914	1.67102	1.11797	1.11211	1.16152	3.04457	3.09372
ABCA4	0.832215	3.69061	1.03037	1.85457	2.59671	0.831073	0.0954935	1.56973	0.304946	0.648295	2.16713	0.861108	0.787761	3.56629	1.10101	0.336974	0.419716	1.18788	0.363329	1.22361	1.6329	1.3486	2.43872	2.8821	1.4291	0.587887	-3.73564	1.28851	3.07363	2.25653	2.32915	2.3164	1.28445	1.44721	2.60802	2.76861	0.940671	2.22268	1.36871	1.25746	2.91976	3.16565	-0.138647	0.688766	0.660103	0.256423	-0.501326	2.85578	2.62026
ABCA5	2.27559	2.27415	2.70967	2.2648	2.26953	2.63187	2.2641	2.29009	2.29989	2.26403	3.53358	2.27784	2.27275	2.6139	3.34466	2.3063	2.32278	2.30931	2.31156	2.3127	2.29454	2.32449	2.31265	2.60147	2.11268	3.00015	2.30671	1.98348	2.3771	2.58744	2.94596	3.08868	2.87193	2.41597	2.67091	2.54995	2.01128	2.23738	2.30434	2.00176	2.59615	2.12536	2.99316	2.6756	2.49188	2.80595	2.5047	2.59009	2.27195
ABCA6	4.05522	3.5655	2.74308	3.51312	3.84336	4.71341	3.56966	3.22965	2.81201	4.18908	2.98052	4.39124	5.10377	4.15294	4.82101	3.42726	2.08906	2.36959	2.38735	2.69421	2.5266	2.09941	3.15471	3.08509	3.45638	5.07574	2.9585	2.25427	2.3491	2.30979	3.57863	4.53304	3.74499	3.7406	4.16018	3.59749	2.56818	3.48983	3.22058	3.61092	4.15174	2.26779	2.60357	4.9801	3.5354	2.82688	3.26555	4.01283	3.63704
ABCA7	3.22078	3.26817	2.468	2.9782	1.90744	2.88616	3.46935	1.98836	3.0939	2.96564	2.48791	2.53347	2.84037	3.5028	2.71616	2.88962	2.84615	2.75229	2.05932	2.77588	2.64966	3.70817	2.35302	2.37585	2.81857	3.14703	3.82012	2.22683	3.23588	3.03902	2.64515	2.82862	2.89966	2.3167	2.22711	2.8494	2.31538	2.69271	2.88396	2.44908	2.73633	2.35223	3.52689	2.99422	2.61956	2.25609	2.47855	3.10869	3.35288
ABCA8	3.54009	3.15123	3.64583	3.75472	2.29098	3.61968	2.50471	2.72577	3.00993	4.20417	2.58512	4.60572	5.03454	2.75674	4.90896	3.94026	0.687751	4.8604	4.30705	2.89737	4.45817	2.90351	2.14526	4.18521	3.43662	4.89327	0.9665	1.76294	4.48019	3.75831	3.70627	4.42536	4.09506	3.57693	4.39519	3.6091	1.84115	4.72219	2.85844	3.13129	4.28621	3.64967	1.68561	4.58086	3.2399	2.8319	3.44233	4.5621	3.99684
ABCA9	2.5546	1.46717	2.66432	2.69916	1.37745	3.04937	2.47661	2.33234	2.2797	2.36397	1.46763	3.58074	4.24144	1.7514	3.84436	0.742537	0.851115	0.762466	2.83564	1.25954	2.87793	2.38213	1.63973	2.15696	1.78549	3.85957	2.26333	0.718517	2.23887	0.169862	2.69332	3.77112	2.72642	2.61161	2.76095	2.62517	2.01083	2.77445	1.82274	1.49241	3.38766	2.63182	1.87814	2.92911	1.95577	0.931838	2.33087	2.94796	3.3054
ABCB1	1.63171	0.951237	2.33702	1.74348	1.96194	2.2471	2.16593	2.72177	1.42686	1.85137	1.10667	1.97885	2.14442	1.39445	3.16474	1.95485	0.847396	2.17839	1.52185	0.805278	0.729134	2.14324	1.20956	0.661209	1.79935	1.54949	-0.1289	1.58603	1.40892	1.82892	1.53164	2.27422	2.25446	2.31265	2.10067	1.48998	0.730544	2.24078	2.05769	2.2927	2.1683	2.00393	1.7432	1.62671	2.25363	1.81734	1.69438	0.467095	1.11317
ABCB10	3.15353	2.34506	1.95925	2.47997	2.69877	1.96976	3.15707	1.45423	1.86294	2.58801	3.33635	3.08775	3.18832	2.13005	3.29649	1.90392	2.00992	2.23872	1.93765	1.54337	2.75149	2.02099	2.26587	2.98143	3.08585	1.62174	1.98426	0.885372	1.87096	2.4032	3.09247	3.15772	2.75357	2.23806	1.99022	2.83418	2.47882	2.91844	2.93786	2.20974	2.03625	2.77137	1.65486	2.86652	2.76832	2.39355	3.0715	1.30473	2.74179
ABCB11	-1.35123	0.368499	-2.02863	-2.00586	-0.615436	-2.07779	-2.00979	-0.267133	-0.583254	-2.01019	-0.619831	-1.93685	-1.38757	0.805839	-1.50404	-1.83609	1.31587	-1.82541	-1.81744	-1.0339	-1.87781	-1.77173	0.465105	-1.93499	-1.21157	0.475607	-1.80909	-2.26434	-0.105172	-0.967842	-4.37897	0.0384743	-1.12922	-0.944155	-0.729054	0.0846972	0.399936	-0.434037	-2.48734	-2.46453	-0.844036	-0.654333	-2.76562	-1.26299	-4.02655	-0.0978494	-1.15011	-0.141874	-0.902055
ABCB5	-1.87383	-1.87446	-1.81035	-1.87884	-1.87657	-1.88333	-1.87919	-1.86961	-1.86696	-1.87923	-1.74092	-1.87302	-1.87509	-1.86803	-1.8793	-1.86526	-1.86098	-1.86447	-1.86388	-1.86358	-1.8684	-1.86054	-1.8636	-1.87287	-0.411944	0.376452	-2.2986	-2.12545	-4.95316	-4.95316	-1.30278	-0.434984	-1.76468	-1.41016	0.315088	-1.4714	-1.31089	-0.685013	-4.95316	-1.61857	-3.61939	-0.781975	0.66153	-0.251787	-3.61939	-3.61939	-3.61939	0.0183502	-3.61939
ABCB6	3.91031	3.39146	3.14362	2.86539	3.62508	3.41069	4.24855	3.765	3.87655	3.26541	4.3284	3.86306	3.23373	3.42689	3.55574	3.13028	3.86698	3.64744	4.47101	3.68303	3.92209	4.09184	4.02023	3.99075	3.69978	4.00907	3.14394	4.04839	3.86954	3.70668	3.95608	3.22383	4.01147	3.75973	3.63409	3.96741	3.93923	3.33123	3.46269	3.33604	3.47699	3.74767	3.26804	3.03836	3.69666	4.02029	3.8053	3.8949	4.23921
ABCB7	3.75992	4.20564	4.26894	4.66306	4.38692	4.62587	4.60173	4.49238	3.41777	4.13807	4.24604	4.39798	4.4676	4.16349	4.96204	3.43686	3.70147	4.16137	3.82064	3.45584	3.40178	3.49061	4.35276	4.04867	3.82959	4.38258	3.78667	4.34693	4.32775	3.95801	3.46887	3.28726	4.07185	3.92195	4.60524	4.50399	4.31051	4.22083	4.30235	4.44413	4.08523	4.07867	4.84287	4.08396	3.39282	4.1608	3.97694	4.26427	3.97619
ABCB8	2.90037	2.6451	2.87173	3.30851	2.59105	3.17274	3.73095	3.02446	3.41523	3.10882	2.4561	3.26473	2.53329	3.14281	2.97021	2.65653	3.81381	3.68976	3.19841	3.63021	3.36751	2.90646	2.8251	3.26962	3.44813	3.75967	3.29384	3.01534	3.31298	2.93828	2.58897	2.87134	3.10665	3.54667	3.38104	3.04208	3.14316	2.73455	2.59988	2.6822	3.11799	3.11715	2.77895	2.94335	2.86078	2.71236	3.04725	3.41905	3.68206
ABCB9	0.71784	0.717478	0.713792	0.714972	0.716273	0.712378	0.714772	0.72025	0.721764	0.714752	0.721291	0.718301	0.71712	0.721153	0.714708	0.83562	0.725187	0.723189	0.723525	0.723696	0.720942	0.725438	0.723688	0.718387	0.650134	1.07196	-0.461258	1.12631	0.32938	-0.180683	1.42978	0.915404	0.560856	1.05473	0.406874	1.14437	0.787568	1.06611	0.693462	0.894064	1.33926	0.731137	1.46625	0.714742	0.526523	-0.399536	0.557062	1.11224	0.525732
ABCC10	2.26491	2.6131	2.56666	2.50176	2.55859	2.73615	1.80109	1.85203	2.48938	2.43176	2.15633	2.65129	1.82169	3.08092	1.80055	1.87812	1.90511	1.88302	2.9111	1.88855	1.85914	1.90793	1.88847	1.8336	2.68433	3.25635	1.8079	2.56128	2.35749	1.97328	1.84245	1.9482	2.06156	1.89881	1.34239	1.84758	2.92393	2.14912	2.03272	2.85926	1.69248	1.76181	3.01535	2.48844	1.761	2.01141	2.54398	2.3528	2.47076
ABCC11	-0.648166	-0.648703	-0.654165	-0.652416	-0.650489	-0.656294	-0.652713	-0.644596	-0.642351	-0.652743	-0.643053	-0.647484	-0.649234	-0.475977	-0.652808	-0.64091	-0.63728	-0.64024	-0.639741	-0.639489	-0.643569	-0.636907	-0.639501	-0.647357	-1.95826	-0.782963	-0.921827	-0.892888	-0.643411	-1.25736	0.0633278	-0.582861	-0.0831535	-0.236394	-0.216109	0.365691	-0.283612	-0.314872	0.163813	-2.4487	-0.191072	0.489218	-1.35023	-1.23192	-0.457343	-1.11365	-1.94645	-0.654007	0.431785
ABCC2	0.98373	-0.141431	0.67337	-0.593972	-0.181964	-0.0914273	-0.595988	-0.535104	-0.516423	0.0696591	-0.00326589	-0.112863	-0.571304	-0.00851588	-0.232137	-0.504093	-0.472109	-0.498279	0.532692	-0.491714	-0.526643	1.36513	0.542179	-0.557077	0.594463	-0.497007	0.0580672	-0.357816	-0.299988	0.632196	0.437216	0.154885	0.364227	-0.616189	-0.204525	-1.18166	1.10055	-0.412956	-0.916423	-0.54108	-1.03304	0.167148	-0.0980237	0.606573	0.460988	0.622217	0.095447	-0.667413	-0.456536
ABCC3	3.11428	3.25236	2.95193	3.02211	1.92641	3.03666	3.15044	3.64503	3.15068	3.32891	2.05014	3.37804	3.22949	3.56967	3.00627	3.32055	3.67952	2.38482	2.62912	3.26686	2.04123	2.15872	2.99527	3.45189	2.83639	3.63012	2.70665	2.77363	3.89627	2.68537	3.312	3.41694	3.61594	2.81981	2.88211	3.88638	2.27307	3.32375	2.03461	2.00838	3.54852	2.99823	2.59147	3.46589	2.42323	2.89655	3.01944	2.95563	3.22197
ABCC4	2.92487	2.01128	2.8032	2.81837	1.63797	1.90929	2.34802	1.36926	1.39332	1.98655	1.38575	1.82975	2.3562	1.78222	2.39147	1.64473	1.44875	1.41626	1.66454	2.15344	1.38021	1.45285	1.42435	2.28937	2.3227	1.33031	1.59507	2.44979	1.58179	2.21261	2.32669	1.1328	2.44065	2.46112	2.00002	1.71274	1.34196	1.59344	2.07208	2.15646	0.937022	1.81728	2.70463	2.06501	2.59044	2.15262	2.41878	1.28299	1.29498
ABCC5	3.33826	2.26571	3.4259	3.18537	2.61849	2.91628	3.94024	2.75555	2.98272	3.81325	2.58892	3.46631	2.47313	3.33565	3.97857	2.35875	2.40485	2.64481	2.37346	2.8833	2.32592	3.30716	2.3765	3.19188	2.76792	3.19173	2.62805	4.64032	2.81714	3.55952	3.66476	3.39165	2.84542	2.89795	2.92439	2.69294	2.67673	1.9893	2.43608	2.56966	2.1149	2.82322	3.58579	3.51477	3.0056	3.57881	2.48057	3.24968	2.27747
ABCC6	0.0158704	0.208126	-0.31081	-0.963096	-0.406407	-0.153767	-0.140991	-0.0187889	0.0233377	-0.646504	0.187374	-0.42545	0.368453	-0.570203	-0.753895	0.336448	0.107073	-1.93587	0.698481	-0.5198	0.650248	-0.017948	0.329704	-0.810434	-0.684334	1.3919	-0.381568	0.0874384	0.389303	0.00895753	0.493073	-0.194164	-0.219816	-0.765021	-0.226233	0.767389	-0.555865	0.540437	-1.50927	-2.38729	0.837225	-0.470688	-0.730658	-1.41457	-1.17293	-0.233342	-0.58337	0.787856	0.772739
ABCC8	-2.55124	-1.8027	-2.56039	-2.55791	-2.555	-2.56555	-2.55835	-1.65962	-2.53724	-2.55839	-2.54167	-2.55008	-2.553	-1.60987	-2.55848	-2.52816	-2.50526	-2.52393	-2.52078	-2.5192	-2.54299	-2.50291	-2.51927	-2.54986	-3.54695	-3.54695	-3.54695	3.13772	-3.54695	-3.54695	-3.54695	1.3322	-1.36621	-3.54695	1.27802	-3.54695	-3.54695	-3.54695	-3.54695	-3.54695	-0.543281	-1.66061	-6.74122	-1.5598	-1.95042	-6.74122	-2.84223	-0.0895116	-0.530427
ABCC9	3.05513	3.58609	3.27001	2.64026	3.11562	3.31739	2.11057	3.50249	3.93511	3.69517	3.63751	3.73604	3.63486	3.60227	2.89565	2.03182	2.79935	2.95821	3.69855	3.3095	3.27179	2.83183	2.58854	3.65367	3.80573	4.01081	1.72878	3.14263	3.34248	2.16908	3.26679	3.825	3.27863	3.59292	3.29472	3.16034	2.31346	4.08506	2.95044	3.43126	3.02321	3.18835	2.56218	4.01609	4.26146	3.89564	3.53874	2.19071	2.38009
ABCD1	1.5175	2.52079	1.35045	1.83082	1.11467	1.35691	1.51664	1.62273	1.6908	2.75095	1.82381	1.17574	2.11573	2.58535	1.38709	1.73523	1.0821	1.03788	3.14739	1.34781	2.05766	1.08769	1.34755	2.19099	2.21441	0.922884	1.25666	0.558915	2.0253	2.02347	1.73391	1.5929	2.07593	2.07095	1.95413	2.04436	2.61761	0.780611	1.76397	1.81524	0.869456	2.00954	2.02275	2.03721	1.33326	1.30446	1.54915	2.00193	2.11874
ABCD2	-0.186677	-1.94767	-0.565809	-0.879522	-1.95859	-1.99952	-1.97142	-1.92058	-1.90473	-1.97159	-1.05291	-1.93991	0.492912	-1.91122	-1.38378	-1.89421	-1.86674	-1.88924	-1.88551	-1.88361	-1.91342	-0.810318	-1.8837	-1.93909	-1.0279	-1.39622	-0.820243	-1.18771	-2.31794	-0.745057	-0.142655	-1.75237	-1.41184	-2.13773	-0.891216	-3.42799	-4.53415	-1.35119	-0.39701	-0.781179	-1.51888	-0.640577	-3.67704	-1.86504	-0.42702	-0.169555	-0.695304	-1.62425	-1.35894
ABCD3	4.45181	3.95127	4.47032	4.25857	4.30356	4.8518	4.34769	3.97749	3.859	4.54794	3.93963	4.64902	4.67129	3.64107	4.49711	4.05893	3.28463	3.65359	3.22886	3.7551	4.19762	4.36669	4.23522	4.74504	4.25027	4.54441	3.69994	3.5522	4.49583	4.46471	4.31362	3.77246	4.21368	3.97445	4.60561	4.72878	3.74179	4.21324	4.2602	3.99821	3.68033	5.06806	3.53462	4.09873	4.18517	4.52154	4.21421	4.12386	3.97337
ABCD4	2.80473	2.804	2.79708	2.7992	2.80164	2.79257	2.79883	2.80976	2.81307	2.79879	2.81202	2.80567	3.77405	2.81172	2.79871	2.81523	2.82079	2.81625	2.81701	2.8174	2.81126	3.47675	2.81738	2.80584	2.60131	3.38428	2.66743	3.12506	2.77483	3.18799	2.76459	3.21454	2.85416	2.96108	2.70986	2.82555	2.61944	2.63718	2.74967	3.06758	2.80943	2.44197	3.12201	3.18913	3.19661	2.85117	2.8128	2.88205	2.89744
ABCF1	1.29188	0.969344	0.584617	0.587345	0.590549	0.825693	0.586871	1.04431	0.606304	0.586823	0.604812	0.990798	0.592747	0.604382	0.902213	0.609439	0.617709	0.610927	0.612047	0.612616	1.06421	0.618584	0.61259	0.596198	-0.149922	-0.149922	2.74785	-0.149922	-0.149922	-0.149922	-0.149922	-0.149922	-0.149922	-0.149922	2.17824	-0.149922	2.97264	2.4951	-0.149922	2.21473	0.0669201	0.0669201	0.0669201	3.51371	2.48862	0.0669201	0.0669201	0.0669201	0.0669201
ABCF2	2.84387	3.04511	2.85623	2.78188	3.09244	2.87048	2.96762	3.45121	2.5544	2.51338	2.91795	2.53299	2.52618	2.91473	2.65777	2.95224	2.58001	2.97588	2.56646	2.56784	2.54915	2.58208	2.56777	2.5335	2.55356	2.35338	2.45405	2.79856	3.19497	3.17088	2.70546	2.72618	3.0182	3.09855	2.55247	2.64965	2.76432	2.82485	2.83064	2.70546	2.77422	2.66095	2.38649	2.58112	3.03905	2.92317	3.04038	2.57595	2.59251
ABCF3	4.39274	4.47884	5.13695	4.7172	4.54562	4.6615	4.98949	4.58717	4.03979	4.22266	4.46016	3.88222	4.50657	4.21422	4.53198	4.67464	3.91234	5.17282	3.99398	4.00153	4.872	4.3333	4.6659	4.75449	4.30132	4.45481	4.25382	5.09464	4.29115	4.68408	4.93518	4.8256	4.64252	4.47306	4.10193	4.25166	4.28998	4.54409	4.6636	4.01253	4.65083	4.5206	4.7265	4.7265	4.37451	4.22139	4.51365	4.44109	4.48674
ABCG1	2.83158	2.62642	2.4814	2.69192	2.48848	2.47445	2.59877	2.65895	2.67769	2.59858	2.62148	2.74778	2.89337	2.50777	2.48393	2.51462	2.52551	2.5166	3.05253	2.51884	2.50687	2.52665	2.95981	2.49629	2.46506	2.89331	3.63275	2.01021	2.65316	1.99732	2.59889	2.99267	2.95459	2.74169	2.48139	2.6594	2.17337	2.77019	2.57296	2.49979	3.11157	2.65885	1.60356	2.88952	3.00312	2.36604	2.50441	2.85292	2.92434
ABCG2	1.18012	1.15957	0.262066	1.02366	0.286438	0.834135	0.271375	0.330867	0.349329	1.54859	0.926686	1.20662	1.13942	0.341781	0.675284	0.361567	1.64257	0.367351	0.371689	0.373892	0.912076	0.396839	0.373789	2.31733	1.33509	2.01611	-0.0538388	0.330448	0.47507	1.02706	0.518742	0.375758	0.706549	1.6412	0.758984	1.40784	-0.00328574	1.45308	0.318744	0.14221	0.645595	1.5501	0.989102	0.731561	2.01981	0.497608	0.329741	0.927926	-0.0147074
ABCG5	-2.46959	-2.51056	-2.0341	-1.44816	-1.37193	-1.34855	-3.47873	-1.79841	-2.24867	-0.817631	-2.06877	-1.20281	-3.57118	-0.685913	-1.91743	-4.04721	-3.32464	-0.637498	-1.19619	-1.55791	-2.11002	-0.602796	-2.99612	-1.71084	-2.81713	0.0338237	-2.81713	-0.521649	-0.265708	-2.81713	-2.81713	-2.81713	-2.81713	-2.81713	-2.81713	-1.35117	-2.81713	-0.459976	-0.968113	-2.81713	-2.33431	-2.33431	-2.33431	-2.33431	-2.33431	-2.33431	-2.33431	0.936386	-2.33431
ABCG8	-3.31565	-2.75108	-4.07473	-4.06822	-1.98086	-3.61055	-4.06935	-4.03448	-4.02352	-4.06946	-4.027	-4.04778	-4.05538	-3.14128	-4.06971	-4.01623	-3.99711	-4.01278	-3.00549	-4.00887	-4.02953	-3.9951	-4.00893	-4.04722	-3.98877	-3.98877	-3.98877	-0.537116	-3.98877	-3.98877	-3.98877	-3.98877	-3.98877	-3.98877	-3.98877	-3.98877	-3.98877	-3.98877	-3.98877	-3.98877	-4.08349	-4.08349	-4.08349	-1.14333	-4.08349	-4.08349	-4.08349	-4.08349	-4.08349
ABHD1	1.4028	2.05802	0.75148	0.595282	1.72451	0.306676	1.22386	1.84688	2.48914	0.541992	1.72989	1.68886	0.115186	2.86355	0.904985	1.49269	3.28472	1.62992	1.50505	3.4999	1.88562	1.62897	3.00922	1.60022	1.42264	2.79006	2.05594	1.73878	1.25643	1.52826	1.56009	2.74993	2.19912	0.993304	0.175156	2.3811	0.477904	2.00147	0.659158	2.54056	2.36666	-1.50272	2.39476	2.39201	1.76423	1.22935	1.97398	2.33821	1.66202
ABHD10	3.75481	3.08605	3.93263	3.67602	3.79524	3.71536	3.81921	3.9988	2.816	3.12468	3.02692	3.5534	4.27528	3.20015	4.17358	3.25158	2.87387	2.83977	2.84546	2.84834	2.80255	3.51047	3.79971	2.76223	3.13715	3.93946	3.95724	4.47402	3.11295	3.4319	3.00297	3.81368	3.28474	3.2774	2.94737	3.33227	3.02953	2.96707	3.38365	3.20772	2.80151	3.56391	3.44364	3.43916	3.5538	3.50815	3.16493	3.42011	3.39134
ABHD11	1.92025	1.92001	1.91778	2.15927	1.91923	1.91639	1.91833	1.92194	1.92308	2.15593	1.92272	1.92056	1.91977	1.92261	1.9183	1.92384	1.92778	2.13758	1.92448	1.92462	1.92245	1.92833	1.92461	1.92061	2.01037	1.28304	1.90894	2.32092	1.13862	1.66841	1.2725	2.44169	2.37979	1.73396	2.34082	2.2496	2.27516	2.47727	1.40899	2.14195	1.8832	1.75309	3.05069	1.63368	1.45642	1.93378	1.87079	1.99398	2.00296
ABHD12	3.91328	4.15876	3.8951	4.16135	3.72826	4.1596	4.38418	4.04369	4.36487	4.39538	4.43241	5.07576	4.53359	4.13761	3.94143	3.57874	3.55749	3.95162	4.32913	3.78178	4.98065	4.33537	4.87331	4.47974	4.59254	3.94543	3.50612	3.89959	4.48838	4.09303	4.44818	3.66461	4.50817	4.28256	4.34044	4.53034	3.7689	4.23296	4.69782	4.5009	4.39716	4.30121	3.4814	4.26877	4.04981	4.03108	3.76814	4.76628	4.59757
ABHD13	2.5643	2.54108	2.63674	3.08859	2.69037	2.85472	2.46501	2.72114	1.86444	2.50762	2.09604	2.28559	2.82524	2.59973	3.06953	2.05109	2.92961	2.07449	2.09197	2.10083	1.67131	1.86776	2.53024	2.48762	1.86814	2.29911	2.99997	1.88141	2.47008	2.16125	2.63771	2.34039	2.6174	2.27431	2.08552	2.38864	3.08673	2.58665	2.68135	2.32767	1.90405	2.18315	2.52999	2.87428	2.54351	2.68814	2.27907	2.56171	1.82243
ABHD14B	3.69125	2.78352	2.77164	3.16732	2.77943	2.76404	2.98725	2.79365	2.79956	3.43987	3.34607	3.43184	2.78228	2.79714	2.77442	2.80348	2.81368	2.80533	2.80671	2.80742	2.79632	2.81475	2.80739	2.78674	2.5358	3.29991	3.09182	1.72237	3.78353	3.27731	2.78489	3.00616	3.08397	2.75317	3.4087	2.98847	2.02717	3.58637	2.53624	2.84222	3.31781	3.11166	3.00172	2.85448	2.65437	2.26092	2.28001	3.49309	3.53448
ABHD15	1.90862	2.33534	1.0278	1.24144	1.46555	1.74862	1.5278	2.23717	1.84965	2.05609	1.52317	1.53285	2.16036	1.51116	2.99878	1.48121	2.64804	2.7135	2.14424	2.16079	2.01	2.45451	2.27927	2.36158	2.06852	1.92349	2.26832	1.22409	1.99144	1.71212	2.53061	2.41266	1.55152	1.64434	1.20679	1.22793	2.50924	2.07363	2.39437	2.44744	1.18255	1.8082	1.92341	2.22294	1.62336	1.84651	2.47527	2.01027	2.66771
ABHD16B	0.01449	1.87949	-0.41995	-0.509697	2.10329	-0.350855	0.604626	0.827386	1.11786	0.429215	1.39862	-0.329271	-1.26636	1.5242	-0.316407	0.207078	2.56357	0.825432	0.978299	2.5678	1.37844	0.324334	2.42713	0.768338	-0.186594	-0.186594	2.17364	1.99243	2.3618	1.60424	2.62288	-0.186594	1.12512	-0.186594	-0.186594	-0.186594	0.253295	-0.186594	1.15729	-0.185382	-0.85994	-0.543098	1.57064	1.66724	1.51598	0.270385	1.84219	0.684004	-1.01783
ABHD2	3.23566	3.23512	3.23005	3.53849	3.23336	3.22687	3.23131	3.23952	3.24212	3.53386	3.6902	3.23637	3.23459	3.24106	3.23123	3.24386	3.25384	3.24469	3.24538	3.24625	3.24069	3.25512	3.75664	3.23651	3.8052	3.75225	3.41909	2.90247	3.38947	3.20539	3.59626	3.64463	3.2875	3.17118	2.77653	3.34812	3.08036	3.55624	3.14057	3.10183	2.64773	3.91227	2.93532	3.67094	3.75237	3.61638	3.33776	3.06654	2.9282
ABHD3	3.22279	3.86749	3.07984	3.12007	3.8899	3.67179	2.71674	4.22092	2.84062	3.51453	3.97951	2.77684	4.02485	4.3644	3.95453	2.85916	3.91431	2.86786	3.19283	3.45142	2.82514	3.92778	4.12073	3.03525	2.9564	2.58573	3.95034	3.18741	3.31876	3.77857	3.87621	3.2529	3.10973	3.6573	3.79777	3.32445	3.93825	3.52577	3.51489	3.83019	3.84024	3.90504	3.72289	3.08014	3.12467	2.7628	3.62452	3.7374	3.63671
ABHD4	3.27999	2.59617	3.57403	2.28812	3.18101	3.23416	2.82571	2.11473	2.13956	3.08797	2.98906	3.01432	3.0998	2.12942	2.96084	2.82287	2.19861	2.16371	2.85909	2.86696	2.12598	2.94893	2.17232	3.0191	2.25796	3.35558	2.41239	3.2435	2.45398	2.92005	3.37714	3.04671	2.84067	2.35597	2.22584	2.11924	3.51195	2.70787	2.71059	2.22939	3.04464	2.39573	1.75503	3.33012	2.94803	2.71604	2.64818	3.0267	3.01718
ABHD5	6.04239	4.71321	5.91728	6.22593	5.61297	6.80321	5.7898	5.70014	3.501	5.65857	5.55032	5.54428	6.13273	5.37473	6.57837	4.46658	3.81531	3.98171	3.21267	4.88003	5.04386	6.25225	6.57325	6.24323	5.10762	5.50574	4.38317	3.62318	6.69237	5.97511	5.5499	4.74334	5.52654	5.42889	6.53207	6.94219	4.16757	6.73618	5.16673	4.69262	6.20094	6.81185	4.1799	4.41692	4.60324	4.67429	4.49335	6.43516	6.3503
ABHD6	2.89833	1.90017	2.7729	3.73409	3.83799	4.12906	3.90748	1.98141	3.62515	4.06835	2.01261	3.69486	3.28874	2.00845	4.17312	3.34957	2.13137	3.07389	2.08046	2.08566	2.55515	3.21338	2.69175	4.06297	3.04197	3.57703	2.59283	1.06421	3.26923	3.94219	3.42771	2.98664	3.36126	2.79545	3.51022	3.66474	2.33284	3.95852	2.40926	2.99678	3.44659	3.22875	1.36041	2.86188	2.50514	2.58986	2.77251	4.20178	3.99163
ABHD8	1.74949	0.465085	1.58305	2.07592	0.304796	0.310424	1.63133	1.28956	2.3888	2.96445	2.00008	2.83095	1.34508	0.971905	1.38523	2.83183	1.26874	2.47215	3.66177	1.8123	3.29698	2.08314	2.01891	2.44861	1.82057	-1.09846	2.5787	-1.09846	2.02464	2.04316	2.1348	2.38254	2.24384	2.59043	2.39815	2.83512	2.16777	2.2692	2.52389	2.19535	2.15569	2.74514	1.41641	1.05917	1.74824	1.34421	1.33515	2.45993	2.36473
ABI2	4.05651	4.9289	4.28006	3.7724	4.35629	4.45212	3.38305	3.72566	4.70544	4.24209	4.43835	4.61185	4.4439	4.61648	4.60025	3.62243	4.38524	4.29415	4.50021	4.53963	4.40866	4.28621	4.19258	4.41449	3.97192	4.77901	4.36829	4.41586	4.30576	4.66842	4.40923	4.58375	4.32933	4.19415	4.17825	4.37915	3.46366	4.40361	4.02173	4.22024	4.16279	4.41661	5.10484	4.24544	4.18407	4.07383	4.51475	4.26299	4.23136
ABI3	1.05812	1.39856	1.05456	1.0553	1.05618	1.05302	1.05517	1.06619	1.07126	1.05516	1.06968	1.05967	1.05678	1.44714	1.05513	1.07452	1.08272	1.07603	1.07716	1.07773	1.06851	1.08356	1.0777	1.05995	1.46704	0.594474	1.49133	1.09344	0.897734	0.612395	1.10775	0.764786	0.950145	1.39948	0.996128	0.630222	1.22555	0.880475	1.65847	1.66758	0.821839	0.915379	1.55141	0.731407	1.16521	0.706404	1.70594	0.967699	1.44989
ABI3BP	4.19092	5.35536	4.9331	4.2229	5.02801	4.67362	2.73166	5.04592	5.75912	4.66246	5.49112	5.52971	5.34801	5.2424	4.61085	1.97844	3.20402	4.07376	4.30224	4.58937	4.27899	3.70446	3.63754	4.18164	5.05747	5.55292	4.44788	3.28145	4.49593	3.91477	4.92467	6.40248	5.49802	4.56385	4.52468	4.25913	2.99017	5.44771	3.26691	3.08848	4.36208	4.13052	2.19527	6.15497	5.20648	5.4363	5.0492	4.32722	3.89097
ABL1	2.84992	2.84843	2.83438	2.83864	3.64798	2.82537	3.07621	2.86036	2.86731	3.27139	2.86511	3.5731	3.9513	3.4726	2.83767	2.87191	2.88388	2.87408	2.87571	2.87654	2.8635	2.88513	2.8765	2.85222	3.12747	3.19082	2.70653	3.1914	2.75798	3.05141	2.74907	3.74675	3.33699	2.72025	2.99352	2.2492	3.30723	3.49702	2.56345	2.93334	3.75384	2.55511	2.62032	3.63339	3.07781	2.85431	2.9515	3.10292	3.11861
ABL2	2.41861	2.88616	2.41485	2.41589	2.41709	2.41264	2.41571	2.4211	2.42273	2.41569	2.77187	2.41908	2.4179	2.42207	2.41566	2.4238	2.42656	2.42431	2.42468	2.42488	2.42184	2.42685	2.42487	2.41916	2.93626	1.88763	2.40666	1.89892	2.86226	1.82698	1.71059	3.45708	2.55572	3.19424	2.56418	1.77138	3.38998	3.34396	1.66588	2.11348	2.91028	2.22984	2.35806	3.5192	2.71833	2.33734	2.85476	1.05268	2.74374
ABLIM1	4.80355	4.79458	4.98359	5.27113	5.17914	4.74971	5.12017	4.46764	4.47902	4.84625	4.47542	4.45364	5.0265	4.47438	4.84503	4.48654	4.50607	4.49009	4.49274	4.756	4.4728	4.50811	4.96066	4.81727	5.03398	4.51336	4.9463	3.97507	5.50336	4.65997	5.3677	5.14968	4.94403	4.47706	4.75445	5.16371	3.93418	4.86989	4.47532	4.24798	3.98556	5.8799	4.37057	5.10596	5.59726	5.5245	4.82713	3.86075	3.5442
ABLIM2	1.28771	1.48833	1.37287	1.38054	1.28668	1.28378	1.28576	1.52368	1.29058	1.28575	1.29022	1.28802	1.28722	1.29011	1.37878	1.29136	1.2934	1.29173	1.292	1.29214	1.28995	1.29362	1.29214	1.28808	1.01281	1.27325	2.71166	0.807769	0.00212235	1.63771	0.912548	2.12637	2.08359	1.32828	1.37354	1.2277	1.59183	0.35048	1.47084	1.27934	0.755259	0.494177	1.61055	2.19099	1.47443	1.77356	2.31428	1.41364	0.782266
ABLIM3	2.60479	1.89394	2.29693	2.2018	1.82861	2.61242	1.14304	2.33908	1.3136	2.52977	1.75265	3.13364	2.72258	2.40158	3.89725	2.51369	2.35266	3.25672	1.3606	1.86492	1.29212	1.94879	1.36498	2.64839	2.44158	2.34279	3.33984	2.05585	1.45914	1.88653	2.53392	3.92207	2.08784	2.21775	1.95503	1.56832	1.94028	2.79426	1.30872	1.7332	2.8125	1.32615	0.87311	3.0522	3.07053	2.77045	2.44486	2.18523	1.6143
ABR	3.67109	3.11951	3.21972	3.73842	3.45074	3.20013	3.10083	3.14038	3.15244	3.37629	3.53031	3.30884	4.01909	3.14752	3.72904	3.3888	3.18374	3.16415	3.58914	3.40772	3.77509	3.64389	3.16889	3.58246	3.65758	3.79932	3.46713	3.10802	3.75724	3.39545	3.18817	4.13098	3.71175	3.44267	3.22137	3.11172	3.05389	2.92887	3.42378	3.43415	3.75234	3.14421	3.02593	3.9548	3.80798	3.25672	3.34123	3.44406	3.1538
ABRA	-0.215791	-0.932627	0.0496366	-0.827652	-0.220173	-0.480704	-2.51011	-2.01182	-1.00136	0.0775133	-2.90117	0.564229	-0.160697	-2.6077	-0.208201	-2.79922	-1.75426	0.225367	0.0739629	-1.1761	0.168644	-0.474607	-0.78717	-1.72659	-0.818588	-3.16274	-0.482572	0.321581	0.258639	-0.41729	-3.16274	0.00293198	-1.28401	-0.655451	-0.640964	0.231099	-1.84006	-0.605537	-0.179191	-2.09745	0.403045	-1.71801	-1.71801	-1.71801	-1.71801	1.15488	-1.71801	-1.71801	0.81964
ABRACL	4.72059	5.34571	4.28045	4.34312	4.15285	4.7312	4.91826	5.43411	4.0109	4.97936	5.73733	5.40656	5.71516	5.50098	4.61946	4.04803	3.83331	4.94617	4.31672	4.69669	4.19768	4.79767	4.32433	5.1681	4.45101	4.91733	4.49421	6.10538	5.2649	4.97983	4.39337	4.83318	4.58785	4.73625	4.53729	5.03142	4.47568	4.3024	4.27653	4.71654	4.76572	4.91107	5.0376	3.81662	4.58428	5.0831	4.94128	4.79294	5.00463
ABT1	3.85595	3.59261	3.30792	3.42673	3.97146	2.99766	3.37148	3.18276	3.65965	2.31438	3.62816	3.48451	3.29953	3.69936	3.17444	3.4218	3.88997	3.2725	3.34159	3.56088	3.82657	3.46214	3.30341	2.21264	3.49925	2.91619	3.41097	3.52223	3.70978	2.80645	3.47602	2.88205	3.59488	3.8165	3.08302	3.25501	3.55987	2.83089	4.03772	3.26259	3.7803	3.47279	3.42871	3.05891	2.95068	3.41376	3.80387	3.33152	3.47916
ABTB2	2.47145	2.4459	1.88359	1.77705	2.13781	2.4015	1.6777	3.23886	3.37496	2.77477	2.7766	2.20877	2.20212	3.16661	1.27777	2.65241	4.13399	2.24028	2.29105	3.11699	2.75733	2.00298	1.5939	2.61634	1.68035	2.61477	2.61537	2.27917	3.2423	3.02723	2.62211	3.34894	3.0797	1.58659	2.66439	2.8139	1.58374	3.28654	1.69136	1.06236	3.27823	3.06069	1.08603	2.56188	1.82689	1.77721	2.0926	3.16167	3.15756
ACAA1	3.89961	3.89941	3.89755	3.8981	3.89876	3.89639	3.89801	3.90484	3.9086	3.898	3.90742	4.15143	3.89921	3.90708	3.89798	4.19066	3.91708	3.91213	3.91296	3.91338	3.90656	3.9177	3.91336	3.90023	3.84806	3.90693	3.46243	3.90476	4.7933	3.8371	3.75983	2.99392	3.8914	3.60623	4.48901	4.38336	3.43813	4.55895	4.00746	4.01943	4.27629	4.35093	3.42135	3.55253	3.73246	3.32413	3.53613	4.56271	4.5347
ACAA2	4.00283	4.37734	5.58807	3.2876	3.6267	5.0273	3.8579	5.04758	2.0957	4.70836	4.13515	4.06772	3.90206	5.73087	3.25368	3.89527	2.88613	3.95539	4.00029	4.02305	3.88316	4.7252	5.71527	4.37697	3.62066	5.16928	4.07933	4.50469	6.05992	4.73611	3.60581	2.66584	3.81394	3.36332	5.17411	5.37802	3.10148	5.27493	3.49816	2.92821	4.95316	5.23649	3.55712	2.78608	3.24167	3.40654	3.14794	5.33014	5.39472
ACACA	3.3641	3.36303	3.35463	3.35719	3.36015	3.34919	3.35675	4.20063	3.37948	3.3567	3.54823	3.50941	3.49566	3.37647	3.35661	3.38427	3.3964	3.38651	3.83958	3.38901	3.37545	3.39765	3.552	3.51841	3.46629	3.62244	3.11334	3.41435	4.34656	3.43939	3.47098	3.38589	3.47845	2.91635	3.74689	4.17784	3.2261	4.14289	2.93238	2.86501	3.03113	4.45632	3.73628	2.90833	3.54385	3.31281	3.03572	3.50716	3.33107
ACACB	1.98578	1.48554	4.09589	2.75612	1.90953	3.28065	2.18646	2.91616	3.37484	4.0957	1.58681	3.53416	3.95988	2.99298	2.73394	2.244	1.69837	1.64038	2.28803	1.65495	2.59937	1.70575	1.65472	3.05586	2.14405	3.36684	1.90421	1.31266	3.60865	3.35019	2.08783	3.29761	2.4973	1.92706	4.248	3.17933	1.5017	3.48539	1.70777	1.73542	3.39219	3.47231	2.33588	2.2558	2.04979	1.86478	0.403315	3.66607	3.54612
ACAD8	5.69429	5.15612	6.25369	4.72306	4.42889	5.10843	4.87333	4.39482	5.78183	5.30458	4.04981	5.32763	4.29623	5.31084	5.29888	5.65024	5.09862	6.49297	3.71793	5.80201	6.20456	6.1567	4.99531	5.44191	4.80547	5.9889	5.43114	4.69197	6.05533	5.53687	5.87235	4.75951	4.64066	4.34981	5.76992	6.1619	4.28306	6.16838	4.67646	4.51499	5.7203	5.99274	4.49856	4.63755	4.66123	4.51066	4.39741	6.19012	6.11874
ACAD9	3.98129	3.98043	3.97244	4.51679	3.97766	4.56248	3.97443	3.98736	3.99146	3.97438	3.99016	3.98241	4.82889	3.98978	4.50764	3.9942	4.00142	3.9955	3.99648	3.99698	3.98921	4.00218	3.99695	3.98262	3.93322	4.30118	3.5968	3.62264	4.30214	3.91343	4.17071	3.40302	4.43259	4.29198	4.58633	4.9356	3.64375	4.65179	3.98489	3.96226	4.23842	4.54299	3.58468	3.49684	3.62445	3.90111	3.94712	4.79194	4.64462
ACADL	-0.169205	-2.62944	1.55514	2.49611	-1.11871	0.77463	-0.324345	0.196648	-0.4095	1.60328	-0.991952	-1.33562	0.80255	-0.0492764	1.45069	2.87149	-0.521413	-0.215472	1.69639	-0.704145	-0.0799791	-1.20483	-2.22469	-1.8866	1.26268	2.56263	0.341062	0.983027	-3.08867	-3.08867	1.96197	2.06585	2.47942	-0.111489	1.74938	-3.08867	-1.55004	1.58904	-3.08867	-0.469488	1.16957	-0.917219	-3.84281	1.92629	-0.132081	2.31274	1.32352	1.49437	0.492163
ACADS	1.93936	1.64388	2.03011	2.24447	2.59835	1.77277	3.0199	1.68019	1.70101	2.23526	2.30758	3.34919	2.6444	2.52355	1.61036	3.12077	1.74983	1.72108	1.72588	1.72831	2.7002	1.75348	1.7282	2.19398	2.45419	1.54859	2.74618	1.76213	2.03962	1.44167	1.68384	1.25934	2.6154	1.77434	2.05462	2.99238	2.83562	2.44575	2.29178	2.23996	2.3821	2.25067	1.87908	2.19356	1.87642	1.40032	1.71588	2.88923	2.94401
ACADSB	2.25005	2.89672	4.19474	4.1362	3.77896	3.65808	3.27591	3.45912	2.59533	3.18126	4.02937	3.77011	3.87996	2.29551	3.80379	3.10787	2.63936	2.9523	2.7566	2.77235	3.10037	2.34145	2.50959	3.86853	3.37535	3.57016	3.27441	3.27441	2.14833	2.58842	3.32472	4.15686	4.12179	3.11555	3.51201	2.77275	2.18206	3.68517	3.26317	3.13898	3.32408	3.68137	2.41166	3.7239	2.95039	4.00728	4.05173	2.95168	2.65838
ACADVL	5.59777	6.4473	6.93129	6.48843	5.35678	6.44811	6.96444	6.67581	6.43451	7.18454	6.05532	6.25199	6.85923	6.18177	6.82529	7.35296	6.814	6.69698	7.59121	6.42983	6.84524	6.5219	5.55901	5.92665	6.62337	7.02052	5.31243	6.31768	7.22323	6.36005	6.28549	6.56801	6.32887	6.48606	7.24222	7.32174	5.954	7.20204	6.32887	6.09635	7.02155	6.95711	6.18991	6.05644	6.13753	5.96606	5.99911	7.51367	7.21939
ACAN	-0.424673	0.0137976	-0.440422	-0.436093	-0.431068	-0.449618	-0.436842	-0.414182	-0.407236	-0.436919	-0.409434	-0.422726	-0.427658	1.1661	-0.437082	0.62284	-0.390821	-0.400503	-0.398889	0.208977	-0.411035	-0.389589	-0.398108	-0.42236	-2.11814	-3.73946	-1.33312	0.410799	0.52922	-0.300648	0.51471	1.21946	1.222	0.574652	0.0920548	-1.61089	0.470387	0.4916	-0.375755	0.0916755	0.365959	-3.19505	-0.894435	1.10983	1.60525	0.267089	0.301407	-0.48828	-1.65757
ACAP1	4.02425	3.4489	3.82106	4.04685	3.40031	4.03232	4.34221	3.40846	5.35804	4.71559	3.58761	4.68413	4.09266	3.78395	4.10726	3.88671	4.76562	4.52541	5.07506	4.05449	4.48768	4.44891	3.65799	4.24517	4.7495	4.59687	5.21892	4.11969	3.82402	4.37991	4.26863	3.50994	3.94943	4.62288	3.93713	4.07992	3.03482	3.41473	4.28371	4.52303	3.80152	3.74605	4.25584	4.13079	4.0349	3.26734	4.3829	4.36487	5.14629
ACAP2	5.08513	4.31262	5.06018	5.141	4.61493	5.60677	4.67369	4.53622	4.61528	5.02467	4.26785	5.1947	4.9219	4.8729	5.25261	4.44738	3.79193	4.39798	4.33235	4.5144	4.55659	4.99709	4.55207	5.20127	4.90128	4.70833	5.19623	5.23353	4.70257	5.04345	5.1356	4.8121	4.91897	4.70877	4.51285	4.6892	4.10874	4.31687	4.63426	4.44261	4.37162	5.04336	4.98669	4.7733	5.35525	5.06714	4.89258	3.91533	4.34168
ACAP3	5.02089	5.17261	4.63147	4.66603	4.1551	4.78434	4.70359	4.25943	5.01607	4.05719	4.15254	3.72479	4.13418	3.80366	4.22571	4.28883	3.17677	4.60765	4.92306	4.38006	4.93131	4.08452	4.03078	4.40876	4.61208	4.60615	3.73011	3.23136	4.35453	4.54097	4.32626	4.78773	5.13433	4.56809	4.79125	4.55559	4.22488	4.47088	4.2125	4.08399	4.40605	4.42594	3.1473	4.92607	4.66541	4.68735	4.51229	4.62325	4.29259
ACAT1	5.593	4.63053	5.33546	5.51603	4.30966	5.40378	4.49381	4.9319	4.75767	5.00691	4.8297	4.86	5.96703	4.96961	5.25157	5.40827	5.429	4.62955	4.49428	3.92142	5.11972	5.10804	4.51323	4.96153	5.34168	4.84428	4.29242	4.01005	5.27345	4.86587	4.6751	4.74867	5.34432	4.85124	5.69215	5.67658	4.83176	5.67168	4.82518	4.88957	5.16381	5.44745	4.46812	4.87347	4.66302	4.76749	4.37417	5.68686	5.30703
ACAT2	6.30562	7.34593	6.52158	5.78994	7.21654	5.63993	4.76927	7.15529	6.74332	5.78548	7.55758	6.3432	5.70537	7.6418	6.06412	7.0715	8.10478	7.03868	6.55181	8.34786	7.40023	6.74146	8.38527	6.92547	5.9113	7.04715	6.37833	7.1028	8.39572	6.86043	6.36858	6.31218	5.93889	5.99228	7.71486	8.13518	6.27081	7.97268	6.3862	6.07645	7.59119	7.9095	5.81979	5.67294	5.70996	5.98698	5.92654	7.90473	7.88246
ACBD3	5.45612	5.35654	5.567	5.68335	5.34455	5.43486	5.34842	4.76634	5.56328	4.49346	5.08973	5.09676	5.95373	5.27717	5.56449	6.09904	5.52819	5.97689	5.88925	5.26645	5.8495	5.83039	5.687	5.62902	5.70627	4.46825	5.94159	5.51718	5.38056	5.54251	5.32688	4.9442	5.47814	5.36383	5.33812	5.57175	5.92101	5.58746	5.98183	5.47053	5.55002	5.8112	5.27968	5.6959	5.67872	5.55828	5.88112	5.08877	4.7274
ACBD4	0.897745	1.16785	1.12404	1.48284	0.886831	1.44834	1.20579	1.89845	0.927462	1.22696	1.10601	1.65385	0.892653	1.10373	1.31961	1.28321	0.959885	1.42114	0.942197	1.13541	0.920987	1.18241	1.54502	0.901688	1.6613	1.03381	0.925031	1.67771	0.431414	1.75785	1.36818	0.0183824	1.67293	1.39247	1.38262	1.43023	-0.144377	1.53123	1.58805	1.2096	1.45555	1.28255	1.40117	1.2924	0.274066	1.48878	1.05589	1.44675	1.47462
ACBD5	3.03591	3.36849	2.99826	3.17291	3.19607	3.60902	3.16942	3.06036	4.25389	3.16906	3.0713	3.63043	3.59045	3.73082	3.67631	3.50827	3.57791	3.09173	3.81821	4.03913	3.72325	3.11651	3.09718	3.52174	3.41719	4.0548	3.40761	3.12784	3.21375	3.41942	3.64681	3.87522	4.01921	3.10832	3.51684	3.3799	3.19526	3.01782	3.19649	3.35892	3.02931	3.80856	3.28425	3.69254	3.87337	3.77123	3.48957	2.947	2.83329
ACBD6	4.79974	4.425	4.82098	4.73807	4.41717	4.59711	4.90921	4.88219	4.56523	4.59413	4.21501	4.40487	4.18738	4.26254	4.61157	5.20248	4.04805	5.04006	4.4437	3.76976	4.25132	4.9574	4.28124	4.4097	4.26708	4.56703	5.1941	5.09494	4.35683	4.80964	4.48677	4.46908	4.43588	4.20574	4.48395	4.28861	4.2551	4.16114	4.57944	4.59352	4.40367	4.24935	4.78953	4.44361	4.28835	4.77984	4.44728	4.69687	4.59843
ACCS	1.74279	2.33974	1.97945	2.24326	2.03708	1.69658	1.72008	1.76264	2.19472	2.22896	2.18035	2.09394	2.90634	1.77049	1.99755	1.78474	1.80778	2.59164	3.06458	1.79363	1.76864	2.31176	1.79356	2.09631	2.29599	2.51064	1.10209	1.45289	2.44337	2.37835	2.72522	2.5562	2.03863	1.9426	2.22379	2.27539	0.617759	2.42326	2.17434	2.2374	2.63565	2.21464	2.80781	2.09768	2.14144	1.41035	1.30933	2.49049	2.37043
ACE	2.31876	1.34432	1.32314	1.53612	1.33706	1.30943	1.96703	1.85482	1.37249	2.3457	1.65897	1.34945	1.34212	1.36827	1.84092	1.37932	1.39702	1.38254	1.38495	1.96352	1.65161	2.02133	1.38611	1.59961	2.5839	1.49854	1.27762	0.799826	1.5484	1.8386	2.42372	1.99968	1.14579	2.35242	1.7953	1.36816	0.802244	1.51933	1.18345	1.65591	1.70946	0.953026	0.850853	2.56908	2.3454	1.88978	1.9409	1.0006	1.54768
ACE2	-1.03524	-1.03694	-1.05269	-0.418567	-1.04241	-0.578549	-1.04878	-1.02324	-0.0700005	-1.04887	-0.0970967	-1.03304	-1.0386	-0.104926	0.0864136	-1.0097	-0.995405	-1.00713	-1.00519	-1.00421	-1.01958	-0.993893	-1.00425	-1.03262	-3.10751	-0.383296	-0.35769	-1.4529	-0.117485	-0.275566	-4.49527	-0.127412	-1.22141	-0.851197	0.12011	0.384117	-0.00334917	0.256547	-0.926859	-0.0302583	0.0149078	0.942993	-2.39715	-3.92964	-1.29415	-0.767832	-0.867817	-0.285437	0.221377
ACER1	4.87298	1.63246	4.37324	2.50474	2.64042	3.63318	6.0305	1.21713	3.24776	4.01894	1.26749	2.85853	2.04522	2.81963	2.47758	1.33839	2.77531	4.03161	5.33624	1.38588	2.38075	1.47278	2.63372	2.8679	3.29227	2.69376	3.32021	-2.24957	4.24126	3.16289	4.00935	2.62489	3.78969	3.78406	3.44212	4.01988	0.948869	3.65278	3.47079	2.79997	3.71723	3.97894	-1.09927	2.42277	2.70304	3.39385	2.80174	4.03254	3.89527
ACER3	3.03325	2.58719	3.62561	3.61258	2.79923	3.71811	3.08403	3.91078	3.52161	2.76548	2.63322	2.8467	3.01009	3.49264	3.32135	2.6517	2.68395	2.65758	2.66198	2.66421	2.62884	3.03248	3.23583	3.49338	3.0578	3.36745	3.25142	2.77565	3.92389	3.21404	3.40961	2.57345	2.3847	3.05895	2.89069	3.06567	3.3307	2.96094	3.02435	2.9399	3.14853	3.55694	3.72244	2.59556	2.93564	2.98491	3.19887	2.77593	2.89841
ACHE	-0.411856	-0.814489	-0.0394797	-0.494523	-0.458099	-0.858674	0.709416	-0.791608	-0.778267	0.707795	-0.782496	-0.807921	-0.433429	-0.306214	-0.501708	-0.769431	-0.746406	-0.765256	-0.762126	-0.760536	-0.785573	-0.155892	0.201295	-0.807226	0.389008	-0.0338579	1.02844	0.926748	0.0747638	-2.78634	0.150725	-0.0850278	-0.402712	0.42292	-0.814578	-2.78634	0.350966	0.872851	-2.78634	-1.95658	-0.479805	1.04461	1.12888	-0.824809	-2.04693	-2.37277	-1.12582	-0.509616	-0.279023
ACIN1	3.71278	3.71242	3.71049	3.89318	3.71121	3.71014	3.71063	3.71519	3.7167	3.71063	3.71623	3.71324	3.71206	3.71609	3.71063	3.71767	3.72012	3.71813	3.71846	3.71863	3.71588	3.72037	3.71862	3.71332	3.79336	3.39348	4.13149	4.28433	3.62077	4.13784	3.45636	3.59833	3.49607	3.68661	3.41657	3.6247	3.88008	3.5863	3.78442	3.83699	3.76453	3.42716	4.15617	3.7163	3.83766	3.8309	3.83198	3.573	3.3827
ACMSD	-2.44214	-0.371395	-2.06188	-1.66233	-1.90342	-2.1237	-1.34346	-0.936172	-0.58988	-1.53767	-1.66934	-1.75887	-0.944459	-1.78471	-2.66692	-0.498348	-1.80186	-0.891954	0.5157	-2.63288	-0.660081	-0.630362	-1.52782	-1.53031	-1.72095	-1.72095	-1.72095	-1.72095	-1.72095	-1.72095	-1.72095	-1.72095	-1.72095	-1.72095	-1.72095	-1.72095	-1.72095	-1.72095	0.90162	0.271581	-2.11701	-2.11701	-0.511707	0.35705	-2.11701	-0.288299	-2.11701	-1.47907	-2.11701
ACO1	4.04397	4.0745	4.15452	3.98053	4.61961	4.73169	3.59523	5.00162	4.61432	4.93805	5.86685	5.20845	4.93418	7.29515	4.36097	2.30011	4.81177	4.6947	4.20516	4.8187	3.43176	4.33047	4.10343	4.67502	4.51844	4.93824	2.99891	3.51333	5.88145	4.58652	3.83219	4.06346	4.36389	4.24237	5.72305	5.77234	3.87649	5.95153	4.15195	4.2199	4.94008	5.17462	3.39103	3.99189	3.76894	3.77591	3.75781	5.7811	5.79867
ACO2	5.07045	5.25619	5.14245	4.98892	5.40789	4.7591	5.28137	5.27759	5.61433	4.97941	4.97185	5.07828	4.45964	5.19134	5.00057	5.62138	5.67138	5.86174	5.39025	5.92286	5.66589	5.40549	5.47798	5.26189	5.01424	5.52444	4.43555	5.2432	5.31859	5.32466	5.17321	5.41474	5.5697	4.93011	5.47509	5.27816	5.56172	5.65372	5.03447	4.98224	5.73366	5.37302	4.8456	4.84174	4.91453	5.22742	5.09014	5.58386	5.61271
ACOT11	0.99371	0.917437	0.308796	0.310698	0.312939	1.01913	0.310367	0.322184	0.332857	0.310333	0.329195	0.316739	0.31448	0.328126	0.310261	0.340379	0.359328	0.343878	0.34648	0.347796	0.326502	0.361273	0.347735	0.316908	0.702133	1.01951	0.837672	-0.506524	0.248084	-0.349851	-0.254785	0.995906	0.471287	0.240963	0.703147	0.643418	0.561964	0.279746	0.742141	0.292137	0.0831051	0.824248	0.781837	-0.36559	1.11863	-0.192776	0.394496	-0.150865	0.835927
ACOT12	-4.11261	-4.11487	-3.58874	-4.12242	-4.12086	-4.12647	-4.12265	-4.09755	-4.08809	-4.12267	-4.09105	-4.10973	-4.11711	-3.38667	-4.12272	-4.08202	-4.06671	-4.07919	-4.07709	-4.07603	-4.09323	-4.06514	-4.07608	-4.1092	-3.35916	-0.410632	-5.31956	-1.40939	-5.31956	-5.31956	-0.320121	-5.31956	-5.31956	-5.31956	-5.31956	-5.31956	-5.31956	-1.53556	-5.31956	-3.70169	-5.24524	-1.96797	-5.24524	-5.24524	-5.24524	-5.24524	-5.24524	-5.24524	-0.863972
ACOT13	4.03939	4.67804	3.46237	3.47551	4.54021	3.43261	3.47327	4.16042	3.55343	3.47304	4.7226	3.65054	3.73661	4.54615	3.47255	3.56466	3.59272	3.56987	4.19855	4.6088	3.54393	3.59558	4.3618	3.51439	3.26991	4.01153	3.7788	4.51408	4.59226	4.17722	4.32707	3.71277	3.71048	3.71277	3.56749	3.99548	4.20646	3.55739	3.69736	3.25771	3.97893	3.63195	3.90126	2.92598	3.58127	4.17303	3.85528	4.03539	4.38808
ACOT4	-1.12465	-0.520115	-1.23649	-1.20531	-1.16956	0.569102	0.994466	-1.0522	-0.25606	-0.674552	0.765457	0.465979	-1.14553	1.15115	-0.676934	1.69935	0.638015	0.964029	3.13612	1.01803	-1.03072	-0.886482	-0.130704	-0.466176	0.323086	-1.37011	1.66684	-1.37011	2.5891	0.786209	-1.37011	-1.37011	-1.37011	-1.37011	1.24545	0.991646	-1.37011	2.55995	0.582521	-1.37011	-0.056324	1.14918	-0.501384	-1.36498	-3.38983	0.212188	-0.791533	1.69485	1.5846
ACOT6	-2.13836	-1.85399	-3.74597	-2.47415	-0.306707	-4.36518	-4.23832	-3.30327	-1.64665	-3.68501	-1.34025	-2.46606	-0.690214	-2.1462	-3.68783	-3.1151	-1.19142	-1.45987	-3.88025	-1.84713	-3.25169	-2.20458	-3.87305	-0.918133	-3.22473	1.00906	-3.22473	-3.22473	-3.22473	-1.03034	-3.22473	-3.22473	-3.22473	-3.22473	-3.22473	-3.22473	-3.22473	0.631766	-1.64731	-3.22473	-3.82336	-1.81694	-3.82336	-3.82336	-0.435773	-3.82336	-3.82336	-3.82336	0.775599
ACOT7	2.77741	2.64242	2.44162	3.33554	2.73786	2.52729	2.89739	2.52463	3.31594	2.59125	2.71772	3.05959	3.76819	2.71493	2.79577	3.76324	2.59185	2.90693	3.83122	2.57143	2.96505	2.78731	3.01105	2.98653	2.90007	2.0756	3.52413	2.82141	3.14739	3.59478	2.93224	2.79789	2.52056	2.71506	2.77209	3.47854	3.33839	2.33193	3.25581	2.74407	2.75398	3.56247	2.9934	2.16186	2.78639	2.68155	3.14605	2.87243	3.043
ACOT8	4.62319	4.05075	4.80605	4.56905	3.75715	4.63453	4.58588	3.84145	5.33492	4.76745	3.77772	4.85109	4.47814	4.3029	4.81777	5.592	4.2974	5.65262	4.98581	4.55911	5.58565	5.28394	4.34737	5.22926	4.61678	3.93576	4.04754	5.1172	4.47296	4.78988	4.35726	4.22917	3.69267	5.32834	5.0797	5.60374	4.58318	4.98242	4.99428	4.97326	4.77159	5.16705	4.9318	4.23289	4.00206	4.3194	4.45311	5.17449	4.88921
ACOX1	2.96989	2.96921	2.96283	2.96475	3.36732	3.72527	2.96442	2.97472	2.98029	2.96438	2.9784	2.97078	2.96854	3.25186	2.96431	2.9842	2.99507	2.98604	2.9874	2.9881	2.97701	2.99663	2.98806	3.39426	2.77777	3.51743	2.72774	2.62511	3.08934	2.67223	2.62488	3.21002	3.21711	3.29515	3.36205	3.8204	2.7912	3.07501	3.17114	3.0424	2.86808	3.14207	2.98986	2.99136	2.84319	3.15527	3.20992	3.42255	3.08643
ACOX2	3.87185	4.40025	3.9071	4.55859	3.14772	3.285	4.2351	3.49673	2.60331	4.23138	4.22827	4.16485	2.01697	2.94416	1.34152	2.21729	3.53476	1.64397	2.83743	3.70695	3.28087	1.01779	2.85927	3.20577	2.67535	5.27929	2.10657	3.81704	5.45105	3.99849	3.43956	3.95361	2.01955	2.23522	4.14263	4.16613	0.526627	4.43397	2.43742	1.13407	4.35831	4.45116	0.786961	2.8031	2.42982	1.86837	1.65268	4.86961	4.88271
ACOX3	2.48449	2.48341	2.47235	2.47589	2.47979	2.46788	2.47529	2.49172	2.49627	2.47523	2.49485	2.48588	2.48233	2.49443	2.4751	2.49919	2.50654	2.50054	2.50155	2.50206	2.4938	2.84599	2.50204	2.48613	2.24328	2.59246	2.91222	2.5442	3.27849	2.37199	3.13055	2.56793	2.26254	2.02185	2.33134	2.89565	1.83195	2.83266	2.26049	2.05241	2.73651	2.76155	1.2261	2.35354	2.45758	2.64554	2.59704	2.92162	2.90593
ACOXL	-1.51022	-2.13084	-2.96828	-1.77342	-2.89491	-2.52976	-1.791	-0.727644	0.371644	0.642887	-2.72858	-2.8303	-2.15531	-2.73342	-2.31325	-1.74657	-2.58754	-1.71156	0.645188	-0.296804	-0.16704	-0.724853	-2.64265	0.209255	-1.49244	-3.59365	0.182898	0.632947	-3.59365	0.849838	1.31709	-3.59365	-3.59365	-1.56098	-3.59365	-0.985541	-3.59365	-3.59365	1.46213	0.759956	-0.374272	-0.998692	0.758369	-4.6967	-4.6967	-4.6967	0.569571	0.0847653	-0.352934
ACP1	3.87519	3.87494	4.31422	3.87332	3.87414	3.87116	3.87319	3.87696	3.87816	4.14256	3.87778	3.87552	3.8747	3.87767	3.87316	3.87895	3.88468	3.87992	3.88073	3.88113	3.8775	3.88528	3.88111	3.87558	4.26128	3.50092	3.91907	4.04607	3.93283	3.74616	4.15766	3.92142	3.8058	3.81915	3.80617	3.78925	4.02509	3.57538	4.2115	4.04215	3.93801	3.9594	4.23868	3.63368	3.82598	4.12012	4.11176	3.77018	3.65782
ACP2	3.42827	3.08481	3.59313	3.50912	4.02324	3.44266	3.48805	4.12625	4.39127	3.04216	3.6806	4.26541	2.86589	4.34718	3.50624	3.48122	4.67246	3.36764	2.46256	4.28084	3.82301	3.47664	3.97351	3.58495	3.02333	3.31479	2.48381	3.806	2.72155	4.21023	2.96213	2.73241	3.86715	4.75612	3.76625	4.24391	4.30465	3.48557	4.65095	4.24836	3.14005	3.64731	4.004	4.21531	3.82966	2.97474	3.842	3.58455	3.6741
ACP5	4.08832	3.87474	3.85882	4.42461	3.86931	3.99044	4.04061	3.88798	3.8956	4.25934	4.14755	3.87856	3.8731	4.14508	4.03966	4.38628	3.91362	3.90299	3.90476	3.90566	4.14133	4.81306	3.90562	3.87896	4.76083	3.71326	4.44442	3.69083	3.88063	3.54063	3.66933	1.70175	3.35045	4.94223	4.33804	4.46725	4.85201	4.54902	4.47147	4.63164	3.97555	4.56377	3.19903	3.75456	4.49206	3.49118	3.65942	4.4115	4.43864
ACPP	3.67319	2.70567	4.50282	4.91758	3.28691	4.98756	3.9078	2.93642	4.18495	3.97333	3.53318	3.83055	3.83247	2.86827	4.68751	4.67321	3.46318	4.27154	3.57215	4.86933	4.9752	4.15479	4.34993	5.32352	4.02966	5.10466	3.11106	3.7156	4.72691	4.40404	4.99328	3.86202	4.94245	4.25604	3.88187	4.5025	2.52155	3.66782	4.12704	3.52445	4.18576	5.25063	2.15869	3.78976	4.03651	4.04511	3.98709	4.73892	4.2191
ACPT	-1.19107	-2.26402	-1.62513	0.0525909	-1.86614	-0.270085	0.414919	-1.30054	1.09639	-0.154583	-1.77862	-0.605671	-1.78747	-1.46524	-1.49436	0.893822	-0.395108	1.69091	1.1858	-2.056	-0.661702	-0.416612	-2.89523	-0.260596	-1.94672	1.53824	1.60702	-1.94672	1.69036	-1.94672	-1.94672	-1.94672	-1.94672	1.81198	-1.94672	0.752767	0.719674	-1.94672	-1.94672	-1.94672	0.883992	1.07675	-2.4578	0.637753	-2.4578	-2.4578	-2.4578	0.909672	-2.4578
ACR	-2.59122	-2.59198	-2.59904	-2.59693	-2.59444	-2.60342	-2.59729	-2.58578	-2.57442	-2.59733	-2.57847	-1.83463	-2.59273	-1.68735	-1.99744	-2.56609	-2.54512	-2.56222	-2.55934	-2.55788	-2.58145	-2.54297	-2.55795	-2.59003	-0.0272774	-3.39922	1.19763	-3.39922	0.351562	-3.39922	-3.39922	-3.39922	-3.39922	-3.39922	-3.39922	-3.39922	-3.39922	-3.39922	-3.39922	-0.186292	-1.1438	-1.54821	-3.08417	-2.1347	-1.07696	-6.87641	-2.6752	-1.99319	-1.11034
ACRBP	-0.517609	-0.00670241	-0.587921	1.48658	-0.545975	-0.6298	0.553597	1.59076	-0.441258	-0.1241	1.95853	-0.509018	0.386265	-0.453588	-0.125903	-0.421391	1.78768	-0.412052	0.820161	-0.401528	0.155614	0.96004	0.831862	-0.507409	0.587661	0.292142	0.706065	-0.207115	0.940662	0.204942	1.57713	1.41404	-2.99616	0.146244	-0.69354	-0.455144	-0.494401	0.797001	0.907461	0.713284	0.203506	-0.368998	0.959358	1.32674	0.38624	-0.279069	-0.467845	-0.496022	0.216726
ACRC	-0.500724	1.34333	0.213172	0.86608	-0.523824	0.560391	-0.544743	0.608687	1.47584	-0.545021	-0.445863	0.0479403	0.407789	0.177442	-0.100615	0.253223	-0.37891	2.21187	-0.407947	-0.405003	-0.45162	-0.374469	-0.405141	-0.492387	0.84157	-0.0217296	-0.106243	1.83821	0.486031	0.0536074	0.410424	-2.94825	-0.198935	0.254423	-0.664747	0.363772	0.363615	0.294912	0.158088	0.685308	0.0619888	0.772881	0.596699	-0.189206	0.781635	-0.127227	0.28937	-0.712901	-0.689494
ACSBG2	-0.638561	-1.17114	0.0111761	0.0341872	-2.56375	-0.25913	-1.91126	-1.31414	1.5787	-1.19136	-2.74365	-2.16397	0.156333	-0.716677	-0.405894	-0.365525	0.566549	0.592645	-1.08972	-0.15073	0.481661	-0.426225	-1.32605	1.66179	-3.07289	1.5528	0.530807	0.479439	0.572578	0.951191	1.56368	0.900171	-3.07384	-3.07384	0.364633	0.225434	0.841459	-0.972447	-3.07384	-3.07384	1.65274	-1.06719	1.12714	-2.24846	-2.24846	-2.24846	-2.24846	2.20336	-2.24846
ACSF2	4.24588	2.8972	4.15355	5.00763	3.24138	4.11575	4.16249	2.70416	3.71496	4.45528	3.04482	3.78537	4.19204	2.72923	4.45178	3.58678	2.84429	4.36123	3.8225	2.8013	3.48749	4.1161	3.41453	4.28703	3.20494	3.94024	3.45451	3.61723	4.28612	3.37442	4.01014	4.33414	4.08932	3.64287	3.83958	4.5317	3.35818	4.76797	2.25562	3.20522	4.39524	4.09939	3.4143	3.50388	3.10098	3.5965	2.78566	4.51727	4.3838
ACSL1	6.76286	5.51038	7.95642	8.64215	7.01101	10.0716	8.34579	7.82275	5.80146	8.24231	6.82041	7.17207	6.50949	6.95918	8.00753	7.38041	7.27515	7.13688	6.59688	7.37922	7.62462	7.32909	9.64953	8.20417	6.52848	8.05715	6.7284	6.19354	9.26251	7.30519	7.0022	6.92178	7.03723	6.97523	9.0326	9.56022	6.43782	9.78226	7.38212	6.50052	8.22095	9.20382	5.35328	6.43497	6.53915	6.96405	6.48136	8.94114	8.5711
ACSL4	2.87863	2.87742	2.87468	2.8755	2.87647	2.87296	2.87536	3.63595	2.8923	2.87534	2.89065	2.88024	2.87713	2.89017	2.87531	2.89569	2.90423	2.89727	2.89844	2.89903	2.88944	2.9051	2.89901	2.88053	2.84449	2.77285	2.35328	2.17016	3.29023	2.67872	2.54791	2.63443	2.96569	3.19702	3.07505	3.01772	3.12161	4.013	3.03979	3.32609	2.62201	3.2257	2.83771	3.06511	3.54841	3.41887	3.79062	2.09282	2.36025
ACSL5	2.03947	2.29568	2.38998	2.2411	2.65673	1.98373	2.01243	3.08057	2.08134	2.01226	2.38898	2.04378	3.10338	2.627	2.21013	2.09299	2.49541	2.09845	3.28512	2.10461	2.07161	3.63446	2.10451	2.29042	1.93735	2.674	2.02184	1.80815	3.40394	2.44134	2.50687	0.926141	2.3068	2.06373	3.08013	3.2563	1.3911	3.51998	2.55683	2.65656	2.82558	3.12898	2.66522	2.1726	1.60025	0.963771	1.8479	2.81722	3.33365
ACSM1	-0.600904	-0.621735	-0.819773	-1.36893	-1.34604	-0.542716	-0.769689	-1.26903	0.328204	-0.770757	-1.24732	-0.574041	-1.3305	-0.399671	0.509877	-1.21626	1.83999	0.464286	-1.19894	-1.19517	-0.412967	0.686852	-1.19535	0.517198	0.153675	0.649219	0.496507	-0.480766	-3.31398	0.373566	-3.31398	0.792013	-3.31398	-1.52845	1.31722	1.04713	0.327681	-0.630764	-0.232194	-0.111802	1.52614	0.983569	-0.650556	-0.59158	-1.34266	-1.20247	-0.989799	-0.354492	-1.01124
ACSM3	2.59908	2.31327	2.79018	1.89772	1.66952	2.13216	0.999586	2.39365	2.32939	2.02537	2.68402	2.48377	2.80908	2.84262	3.49347	2.52026	3.43609	2.53939	5.08321	3.39155	4.05197	3.93818	4.10192	3.68906	1.61173	4.69741	0.240077	2.8494	5.13513	3.46082	2.81144	1.82905	2.58097	2.22344	4.73829	4.65863	0.570439	4.82302	2.06162	1.9053	3.91587	3.99118	2.2396	0.88396	0.845314	1.35513	1.12036	5.0832	5.14339
ACSM5	0.181495	-0.284323	0.875096	0.791664	-1.46269	0.0689848	-1.51557	-0.599499	-1.24963	0.496904	-0.523879	1.50588	1.0768	0.544805	2.10865	-0.416406	-1.10564	-1.19042	1.26712	1.28948	1.29501	2.28681	-1.16943	-0.730794	0.803403	2.6341	0.0591032	-2.36085	-2.36085	-0.411908	1.60858	-2.36085	2.43602	0.270662	1.18765	1.1512	0.408916	1.29084	0.718398	-2.36085	0.966491	0.237436	-0.12568	1.32642	1.37693	0.587013	-4.46018	0.45729	1.49789
ACSS3	2.39558	1.24565	2.89445	3.31798	1.98457	3.26176	1.8933	1.8342	1.36685	3.67794	2.96998	3.97292	3.22647	1.88134	3.67286	1.3958	1.47037	1.40941	2.47366	1.42474	2.64033	1.47813	2.48537	2.71136	2.82743	3.06995	-0.201948	1.71404	3.51994	1.96965	1.80101	3.15351	2.72788	2.29067	3.39775	3.11748	2.13023	3.24351	1.41522	2.30659	2.24188	3.53046	2.36589	1.37834	2.71437	1.4196	1.99419	2.60081	3.2989
ACTA1	-0.0840508	0.754837	4.44279	-0.340097	-1.42579	1.20248	-0.357295	-1.28456	1.30202	-1.47623	-0.410902	0.8566	-0.70547	-1.25097	-0.362799	-1.19104	0.641016	1.90847	1.53819	-1.15427	-0.436393	-1.08688	-1.15458	-1.35225	0.128553	3.23444	-2.33597	1.35049	2.56615	-2.33597	-2.33597	1.31048	0.682385	0.312398	2.07939	-2.33597	-2.33597	1.13995	0.746301	-2.33597	2.24699	-0.760883	-0.629356	-0.0532668	-0.915597	-2.80124	2.36705	0.595047	1.26935
ACTA2	4.08536	4.54983	2.99744	4.27854	4.61501	3.61296	4.66252	5.30666	4.27465	4.70591	4.79257	4.03728	4.36364	4.63361	2.70094	3.52814	4.5065	3.6494	5.31679	4.60281	3.00494	4.27197	4.68469	3.65285	5.07821	5.10041	2.7277	3.62637	3.64201	2.91435	3.39277	4.91206	3.93488	4.48801	5.68195	3.68368	4.34737	5.43718	4.07651	4.56152	4.77254	2.63036	3.40869	5.36882	5.3776	4.29556	4.59538	4.43713	3.8623
ACTB	9.44014	10.0324	9.42223	9.35969	10.1219	9.39624	9.4325	9.66783	8.79246	9.45093	9.69186	9.16555	8.67436	9.75819	9.2992	9.41688	9.88151	8.92289	8.4884	9.73256	8.89093	8.80732	9.82444	8.99742	9.21887	9.24773	10.0765	9.81299	9.2106	9.39267	9.03721	9.37012	9.09047	9.23317	8.99907	8.94246	9.8951	9.07502	9.41371	9.37012	9.36701	8.80706	9.65372	9.61936	9.5887	9.24772	9.98403	9.02826	9.01592
ACTC1	3.95129	1.44571	5.48317	0.309822	0.426116	-0.467802	0.292235	-0.702217	1.99876	2.01577	-0.663652	2.25134	-0.81481	0.206662	-0.896854	-0.609465	-0.516816	-0.59241	-0.579698	-0.573268	-0.676599	-0.507299	0.396218	-0.76995	1.46013	4.0641	1.78659	-2.52183	1.8316	-2.52183	-2.52183	1.99573	2.14076	1.52181	-2.03931	1.46269	1.41839	2.71296	-0.626358	-2.52183	0.789499	-0.907126	-4.21218	1.75165	1.27328	-1.84111	4.20212	2.52735	1.55581
ACTG2	3.37067	2.27712	3.16721	1.87682	1.541	2.38238	1.87101	2.71888	2.49293	1.52738	1.59161	1.97977	2.26019	1.59011	1.527	1.60756	1.63562	1.61266	1.61647	1.61841	2.06949	1.63856	1.61832	1.56132	2.90671	4.03816	-3.26418	1.91832	2.50775	0.744101	1.59072	3.37484	1.42383	2.48845	3.34347	1.75237	2.29606	3.68204	1.93787	1.47815	3.42791	0.0501842	-1.05398	3.46695	2.73221	1.74567	3.77728	2.70363	2.21455
ACTL10	1.00545	-0.0494119	-0.740786	0.349042	0.578879	-0.805367	2.00883	1.6296	2.43445	2.02839	1.14887	1.74753	1.18412	1.12398	0.536037	-0.435692	0.777	1.43124	1.08161	1.97951	2.13047	1.84257	-0.0240109	-0.383451	1.51274	2.00715	-0.827681	1.44142	1.70909	-0.827681	2.36903	-0.827681	-0.408123	1.10874	1.72023	-0.827681	1.44791	2.07915	1.04986	1.87821	-0.654014	0.946657	2.74657	0.298341	1.1481	1.41055	1.69131	-0.636717	0.462648
ACTL6B	-3.58801	-4.29958	-3.82377	-3.75839	-3.68311	-3.9647	-2.17473	-4.22708	-2.65672	-2.49988	-3.3631	-3.55918	-2.62145	-4.20226	-3.77328	-1.07667	-4.0858	-2.51652	-1.39085	-4.12974	-4.20808	-3.06904	-3.19585	-1.70018	-3.92103	-3.92103	-0.363153	0.657009	-3.92103	-3.92103	-3.92103	-3.92103	-3.92103	-3.92103	-3.92103	-3.92103	-3.92103	-3.92103	-0.781073	-3.92103	-4.01184	-4.01184	-4.01184	-0.647654	-4.01184	0.289438	-4.01184	-4.01184	-4.01184
ACTN2	-2.21467	-1.40578	-1.58353	-2.22585	-2.22095	-2.2389	-2.22658	-2.20426	-2.1973	-2.22666	-2.19951	-2.21274	-2.21761	0.212634	-2.22682	-2.19268	-2.17531	-2.1905	-2.18887	-2.18803	-2.20111	-2.17231	-2.18807	-2.21238	-3.88656	0.00416148	-1.51172	-1.51138	-0.36393	-3.88656	-3.88656	-0.646194	-3.88656	-0.443704	0.603021	-2.38448	-1.86419	-1.99184	-3.88656	-2.77183	-1.42621	-2.66581	1.40735	-3.44891	-2.73273	-2.92714	-0.965512	-2.31197	-1.33688
ACTN4	7.38777	7.25879	7.55089	7.37762	7.2286	7.44861	7.57323	6.76706	7.21551	7.44664	6.87427	7.11055	6.2759	6.98766	6.93738	7.28769	6.90578	7.04898	6.41266	7.0326	7.36589	6.8603	6.87881	6.99879	7.2775	6.80675	7.06717	7.02529	7.07208	6.91233	7.24532	7.52657	6.87088	6.88383	7.07208	6.96635	7.71979	7.28402	6.89116	6.90191	7.61836	6.92086	6.61232	7.32936	7.25718	7.36412	7.35655	6.95085	6.68868
ACTR10	6.62399	6.20204	6.4196	6.63039	6.29955	6.70753	6.2712	6.56166	5.62016	5.98582	6.3181	6.52482	6.61813	5.84161	6.64092	6.1399	5.92676	5.76472	5.28107	5.86817	5.6822	6.31082	6.01125	6.11387	6.03529	6.41166	6.25969	6.04271	5.95183	6.5332	6.06664	6.30032	6.16041	6.37144	6.00659	6.15554	6.18834	6.14253	6.20109	6.12332	6.01708	6.14625	6.15552	5.95807	5.92584	6.73444	6.34922	6.24527	6.11231
ACTR1A	5.66353	5.50861	5.67024	6.02982	5.50936	5.73481	5.94468	5.21036	5.40642	5.62254	5.71835	5.51082	5.2352	5.20831	5.39569	5.81782	5.09267	5.71857	5.36208	5.60304	5.58357	5.52052	5.90046	4.94646	5.94595	5.13465	5.27252	5.37332	5.64406	5.39357	5.51073	5.34733	5.55043	5.49638	5.31625	5.57104	6.13666	5.43762	5.57715	5.68624	5.55624	5.56177	5.05054	5.42935	5.65823	5.65823	5.77266	5.47183	5.41618
ACTR1B	4.39112	3.65963	4.56285	4.64813	4.44969	4.2259	4.30778	3.81558	4.50758	4.22577	3.64679	3.95788	4.14035	4.21043	4.73392	4.57483	4.30692	3.74792	3.45364	4.29748	4.19692	4.63729	4.01616	4.55889	4.20684	4.61538	4.38339	3.48197	4.05962	3.67726	4.32234	4.45512	4.80874	4.32144	4.05596	4.11298	4.05617	4.19522	4.19932	4.26957	4.53647	4.26876	4.08147	4.29653	4.18699	4.11101	4.23932	4.27159	4.40004
ACTR2	3.08427	3.08356	3.07675	3.07883	3.08123	3.07229	3.07847	3.08921	3.09246	3.07843	3.09143	3.08519	3.08285	4.35094	3.07835	3.09458	3.10006	3.09558	3.09633	3.0967	3.09069	3.10064	3.09669	3.43782	3.04345	3.51938	3.42116	3.11211	3.44397	2.9954	3.57838	3.10652	2.97964	2.96727	2.67414	2.7448	3.64177	2.65881	3.17811	3.29974	2.80077	3.4798	3.11515	3.36884	3.48576	3.14182	3.4558	2.76608	2.41311
ACTR3	6.8623	7.13668	7.22528	7.2607	7.3702	7.45629	6.75692	7.42095	6.10629	6.49544	7.34199	7.11397	7.35136	7.23592	7.40873	6.83857	6.90838	6.421	6.67964	6.9947	6.35459	6.65169	7.21104	7.00133	7.07482	6.70094	6.985	6.79205	6.85951	6.84204	6.70932	6.77944	7.17144	7.3239	6.61477	6.77307	7.61105	6.72651	7.40172	7.31853	6.8519	7.29624	6.70134	6.76659	7.38703	7.32208	7.42341	6.54204	6.48261
ACTR3B	1.05904	1.05815	1.05326	1.05368	1.05518	1.05239	1.05361	1.06497	1.0687	1.49948	1.06753	1.06017	1.05726	1.06719	1.05358	1.07109	1.07713	1.07221	1.07304	1.07346	1.06668	1.07775	1.07344	1.06038	1.701	1.76343	1.17047	0.373826	1.32876	0.545716	2.30028	1.96205	0.580588	0.08518	2.14133	1.15744	-0.719342	1.82648	2.00601	-0.8503	1.33654	1.61717	2.20392	0.300239	0.248559	-0.0254851	0.615092	1.5653	1.73294
ACTR3C	1.72536	1.22004	1.97466	1.65672	2.00206	1.2863	2.2618	0.160481	2.47238	1.72612	1.38217	1.44758	1.71173	1.26867	1.53415	3.25133	0.714159	2.6196	1.47824	1.69677	2.02661	2.04052	1.69603	2.40732	1.53198	0.66445	1.44156	0.0941404	2.33634	2.95304	1.8395	1.12606	2.69402	1.83393	2.22865	1.83461	1.68442	2.37308	1.18641	2.00763	2.21967	2.39755	1.78301	-0.714261	1.26615	1.45856	2.21019	2.33084	2.0129
ACTR5	2.11131	2.42802	3.19629	2.21316	2.61197	2.12945	2.59589	1.88677	2.10779	1.88898	2.62872	2.47028	2.40982	2.38467	2.29174	2.46117	2.84032	3.00069	2.9408	2.35481	2.07889	2.4342	2.7588	1.99432	2.55243	2.43352	2.55184	2.70146	2.68716	2.86643	2.34389	1.65853	2.41319	2.35722	2.18528	2.1606	2.76187	2.05299	2.27073	2.59789	2.00772	2.31356	2.6958	2.20398	2.49665	2.24526	2.50173	2.3629	2.23085
ACTR6	4.15479	3.85987	4.03222	3.95555	4.26809	4.28423	3.90459	3.21165	3.96311	3.32862	3.38816	3.64636	4.22236	4.05579	4.35897	3.30086	4.21519	3.79842	2.9321	2.93617	2.87102	3.55692	3.61252	4.18601	3.73325	2.76675	2.92546	3.56729	3.85853	3.85788	3.88619	3.77231	3.95796	3.5088	3.79343	4.10386	4.04873	4.11596	3.98509	4.14354	3.87639	4.4541	4.12025	3.27688	3.25231	4.12448	3.37464	3.7774	3.73457
ACTR8	3.77794	4.03707	3.65504	3.55543	4.22263	3.89565	4.0137	3.93009	3.06512	3.58853	3.83389	3.46371	3.77884	3.82533	3.88899	3.35979	3.06025	3.66976	2.98928	4.204	3.367	3.5031	3.51616	3.76307	4.10578	3.20972	3.3223	3.34747	3.44375	3.63533	3.58444	3.93985	3.76935	3.79883	3.5649	3.64492	3.74794	3.20166	4.35224	3.8194	3.61019	3.55961	3.26977	3.38758	3.93251	3.69968	3.6647	3.57668	3.75472
ACTRT3	2.47945	-0.64043	0.699452	2.17954	0.00991788	0.666556	2.7032	0.458929	1.65555	1.08976	-0.410446	0.963422	2.0157	0.189122	0.824296	1.98539	0.0611639	1.54766	3.45531	-0.549309	1.03474	1.91271	0.841467	0.636204	0.431318	-1.39298	1.6847	1.08287	2.19209	1.2661	2.05878	2.32919	-1.39298	1.26224	0.279269	0.354841	2.22589	0.636414	2.15704	1.7406	1.02461	0.814005	1.24753	1.16259	2.34146	2.42841	1.62215	-0.581412	-0.679638
ACVR1B	2.20606	2.20905	1.90719	1.76612	1.76792	1.7614	1.76585	2.06384	1.7837	1.76583	1.78224	1.77329	1.76988	2.08143	1.76577	1.78672	1.79448	1.78814	1.7892	1.78973	1.78118	1.79529	1.78971	1.77354	2.12324	1.61826	1.59063	1.53836	1.53319	1.56137	2.38414	1.72432	1.83941	1.72793	2.21974	2.44492	1.6223	2.27049	1.51699	1.85761	2.65395	1.65852	1.35691	2.06728	2.01807	1.93963	1.54569	2.00579	1.58568
ACVR2A	4.72252	4.30282	5.02799	4.24656	4.22999	5.34701	3.7426	3.33533	5.24714	4.49833	4.45428	5.2914	5.20219	3.96285	5.0806	4.47617	3.87443	4.86618	4.26552	4.20484	5.0563	5.0163	4.06136	4.9881	5.01952	4.91333	4.35809	3.92294	4.04175	4.20927	4.35118	4.22127	5.72539	4.64139	4.96096	4.69308	3.93828	5.01751	4.58148	4.23019	4.41677	4.75807	4.0153	5.3686	4.91544	4.70661	4.10723	4.45521	4.51041
ACVR2B	1.78143	0.626941	1.19024	0.686441	0.198261	0.912203	0.53983	0.721469	0.775132	0.799246	0.546018	1.35631	1.01299	2.19353	1.16564	0.30388	0.346329	0.599548	0.317463	1.33381	0.745851	0.35072	0.845079	0.95274	0.530969	1.40538	0.730368	0.568839	1.31121	1.34694	1.65511	0.266935	0.957486	0.573375	1.25982	0.71156	0.615129	0.778459	0.596173	0.0171999	1.04224	1.16194	1.35144	0.975483	0.990468	-0.332383	0.696276	0.857607	1.08808
ACVRL1	2.366	2.36444	2.34999	2.35432	2.63978	2.34094	2.35357	2.73218	3.06829	2.60802	3.0504	2.36803	2.36292	2.38146	2.35333	2.79617	2.40275	3.12299	2.3937	2.39461	3.03734	2.40415	3.14242	2.36841	2.80473	3.06903	1.89853	2.1595	2.54967	2.03164	2.48315	3.26181	3.10554	2.78709	2.72045	2.22232	2.66873	2.82402	2.20944	2.36703	2.74754	1.50068	2.1004	3.21855	2.88938	2.78285	2.88256	2.543	2.51963
ACY3	0.518394	-1.79597	-1.83456	-1.82285	-1.80923	-1.85939	-1.82488	-0.897884	-1.74431	-1.82508	-0.837024	-1.78657	0.802771	-1.75206	-1.82552	-0.749908	-1.69917	-1.72584	-0.70122	0.102279	-1.7547	-1.69577	-1.71925	-1.78558	0.0551518	-0.484733	-0.00348736	-0.0609538	-3.20736	0.682518	-0.289534	-3.20736	-3.20736	-0.517427	-0.830781	-3.20736	-0.669371	-3.20736	0.3536	-3.20736	-2.15701	-1.27428	0.510565	-2.26923	-1.66141	-1.51189	0.136599	-3.24808	-0.661177
ACYP2	3.88917	4.71941	3.37224	3.80849	4.37232	3.34115	4.18763	4.65473	3.93923	3.78014	4.38435	2.94467	4.61517	4.85829	3.00924	4.21186	4.93352	3.0232	4.36054	4.65265	3.33021	4.00894	4.61889	3.29397	4.21585	4.6628	4.53368	3.70236	4.45755	4.01048	3.57618	4.1634	4.09349	4.06196	3.75628	3.87081	3.52965	4.40795	4.13013	2.78325	4.24466	3.87044	4.03169	3.91913	3.38807	3.76342	3.44692	4.62359	4.81965
ADA	2.4222	3.04657	3.04864	2.52972	2.31408	2.40193	2.51498	3.4861	2.94617	3.01691	3.01478	2.78072	2.10296	4.24975	2.51025	2.774	3.92811	2.80747	3.63605	3.40403	2.17018	2.45119	3.20774	2.18267	3.3189	3.6784	1.74851	2.50649	2.03835	3.627	2.63225	2.57261	2.38885	2.87624	2.89308	2.78132	2.99455	3.22228	3.35628	3.04388	2.77076	2.66138	2.47924	2.79972	2.85675	2.3746	2.71	3.42059	3.81991
ADAD2	1.50245	-0.268434	0.077517	1.25415	-0.0732149	1.05526	1.13646	-0.79774	2.03775	0.466925	-1.53253	0.934243	0.465804	0.0580081	1.45338	1.40271	-1.32733	1.14909	1.82693	-1.06246	1.62485	1.16208	-1.40661	1.52866	2.29471	-0.522042	1.31702	1.26955	-0.0755228	2.78378	2.68083	1.3826	0.248645	1.03767	-2.27247	-0.578268	1.07577	-1.84064	-1.47134	1.39803	0.292565	-0.97919	1.65244	1.20345	-3.13899	0.462454	0.907181	1.75638	1.78346
ADAL	2.09404	2.07815	1.28616	1.29327	1.30155	2.24316	1.29204	1.61975	1.34161	1.50547	2.08399	1.57684	1.91809	2.24625	1.68061	1.35133	1.37637	1.35589	1.35931	1.36104	1.33486	1.73364	1.36096	1.78995	1.67247	2.02267	2.06442	1.8603	2.03959	2.0452	1.77691	0.543681	1.77507	1.62829	0.938501	1.47729	1.27065	1.69872	1.46904	1.61841	1.2431	1.42911	1.87738	1.06028	1.70952	1.52437	1.25769	2.11891	1.74757
ADAM10	5.41471	5.35058	5.5809	5.88946	5.58113	5.90834	5.09925	6.08972	3.9279	5.26112	5.83274	5.34377	5.59893	5.4515	6.09901	4.43441	4.59471	4.00544	4.35123	4.61745	5.19024	5.13155	5.56422	5.83473	5.1665	5.26415	5.36188	5.71965	5.32286	5.531	5.42625	5.2698	4.92789	5.20694	4.73608	4.87151	5.91566	4.22287	5.76417	5.595	4.55889	5.66083	5.19038	5.35559	5.7784	5.88836	5.93554	4.19852	4.32422
ADAM11	0.460631	0.812265	0.63658	-0.372481	-1.12175	0.271511	0.669115	1.64546	3.08553	-1.26144	-1.41004	0.0170767	-1.72064	0.364137	0.856961	-1.8402	0.386177	0.819132	1.65742	0.21041	1.01842	0.416045	-1.22416	0.935989	0.723873	0.568167	-0.218714	0.944282	0.661983	-0.553921	-2.50168	1.96215	0.773126	1.9129	1.2562	0.805338	-2.50168	-0.653673	1.7157	-1.21758	-0.24183	0.835722	0.346014	0.486043	-1.70764	0.660894	-0.946145	0.897567	1.35202
ADAM12	1.44759	3.21996	3.28268	2.30385	1.43214	2.51374	1.61801	1.02805	4.25699	2.59759	2.62896	3.88308	2.33213	2.44846	2.03677	1.42321	3.21694	1.07558	3.23507	2.00605	2.88411	1.9114	2.26459	3.64271	2.88427	0.482615	2.32088	2.80781	1.67251	0.489141	2.41892	1.6516	1.55023	4.90638	2.42029	2.9039	3.43365	2.81336	3.36691	3.45103	1.32212	1.64389	2.52602	3.22528	4.33735	4.00976	3.04311	1.71585	0.332187
ADAM17	4.51249	5.70429	4.90181	4.66185	5.26522	5.17408	4.98213	5.64606	4.92126	4.66243	4.74757	5.04088	5.05997	5.1959	4.73904	4.78026	5.56979	4.93895	5.00612	4.84744	4.839	4.79757	5.07467	4.75385	4.8862	4.77607	4.99542	5.41579	5.24485	4.57822	4.80028	4.75555	4.78795	5.14785	4.85309	5.01419	5.40994	4.88003	5.19527	4.98254	5.05937	5.31833	5.29847	4.89581	5.10506	5.19701	5.00195	4.34438	4.45771
ADAM19	2.90601	2.23679	2.03497	2.86372	3.1473	1.95891	2.03603	2.27448	1.92378	1.04529	2.44435	2.57684	2.13037	1.56606	1.47367	2.12539	3.80994	2.39362	0.944175	2.95264	1.12915	2.56346	2.95198	2.30554	2.76558	2.39903	2.89741	2.61921	2.70859	1.98221	2.08559	1.28147	1.93803	2.81242	1.1983	1.40557	1.73855	2.11555	2.99422	2.91129	1.77151	1.59012	1.58739	2.9692	2.89417	2.39457	3.14762	1.42452	2.48575
ADAM20	-1.68512	-1.68663	-1.16541	-1.69637	-1.69145	-1.70935	-1.6971	-1.67456	-1.66745	-1.69717	-1.66971	-1.68318	-0.491552	-0.179501	-0.658688	-1.6627	-1.65024	-1.66046	-1.65877	-1.65791	-1.67135	-1.64893	-1.65795	-1.68282	-2.60043	-1.18566	-1.13885	-2.47155	-1.59875	-0.0817212	-0.826837	-0.867281	-1.54054	-1.53397	-2.38568	-2.08639	-0.984308	-2.3362	-1.21266	-1.08938	-2.23287	-0.201945	-2.23287	-0.825913	-2.23287	-2.23287	-2.23287	-0.403742	-2.23287
ADAM21	-1.44683	-1.36558	-0.617329	-1.33881	-1.39051	-1.87403	-2.51808	-2.76302	0.169543	-0.494324	-0.121296	0.0287283	-1.65724	-0.70321	-0.881536	-2.56567	-2.36628	-2.90687	-0.409919	-3.34373	-1.92915	-1.05294	-2.4888	-1.26149	-2.62958	-0.321931	-0.258781	0.252315	-2.62958	-2.62958	-2.62958	-2.62958	-2.62958	-1.03091	-1.79141	-0.603812	-2.62958	0.0326767	-0.905765	-0.789099	-1.83694	-1.83694	-1.83694	-1.83694	-1.83694	-1.83694	-1.83694	1.3416	-1.83694
ADAM22	0.360456	0.232737	0.0809836	0.0817844	0.082726	0.176877	0.207169	0.0859877	0.0873735	0.0816309	0.0869323	0.0843185	0.0833726	0.0868049	0.311036	0.0883013	0.0907541	0.0887423	0.089074	0.0892429	0.0866124	0.0910139	0.089235	0.0843891	-0.412929	0.0936561	-1.32394	0.652111	-0.569612	1.04912	0.542739	0.987164	1.11074	0.481372	0.0153011	0.456701	-1.38546	0.482553	0.196476	-0.0440322	0.732073	0.00576118	-1.19682	0.926747	0.191241	1.23202	-0.475597	-0.72102	0.538865
ADAM23	1.89891	3.06619	0.296756	1.64198	0.902764	1.59772	0.312661	0.413662	1.19862	2.48031	0.434948	1.51555	2.18322	0.43209	1.93785	0.465433	1.40459	0.475166	0.482463	0.486168	0.427763	0.524708	1.95793	1.52212	2.56226	0.769763	0.211669	2.97527	0.619189	0.325885	2.6186	0.582298	1.57688	0.763644	0.202971	0.261314	1.83688	0.249832	2.07026	1.50325	-0.0108918	0.779344	-0.104951	1.89164	2.50525	2.45061	1.70666	-0.436646	1.11064
ADAM28	1.42719	2.38877	1.59723	1.60704	2.18446	1.77855	1.60138	2.45531	1.50947	1.6008	2.78309	1.58305	1.41282	2.24629	1.50029	1.31004	1.34245	1.31597	1.3204	1.87854	1.28686	1.34581	2.39564	1.25504	2.17913	1.52242	1.74625	2.00425	1.28479	1.72306	1.66417	0.717202	1.59149	2.48154	1.64079	1.45471	1.42961	1.51044	2.48839	2.20591	1.24297	1.90379	1.37089	2.07615	1.95339	1.71779	1.36923	2.06417	2.34296
ADAM32	1.03176	1.36495	0.427849	0.852289	0.931587	1.13937	0.0269384	1.19458	0.110623	0.0267316	1.26783	1.42943	1.6257	1.25802	0.026291	0.124228	0.160283	0.84795	0.135573	0.138053	0.0994724	0.164111	0.137937	1.06778	-0.172861	1.9459	1.1171	0.814877	-0.206289	-0.243211	0.665782	0.648594	-0.0374818	1.10817	1.23025	0.223726	0.0454064	1.30706	1.31441	0.894896	0.982658	-0.506188	1.75491	0.89957	1.12234	1.33474	0.447523	1.24167	0.495983
ADAMTS1	3.18956	5.81766	3.22762	3.38445	5.57945	2.79347	3.76844	5.45725	2.65018	3.67633	5.8971	3.23415	4.12594	5.15722	3.23441	2.46686	6.13913	3.71553	3.31445	5.204	3.15076	3.31071	4.77337	2.75149	4.16418	3.65343	2.8654	3.37985	5.62728	3.34245	3.54894	5.52041	3.36962	4.43633	5.26982	3.27819	2.53506	6.04641	3.37459	3.75792	5.1252	3.65311	2.027	5.2317	4.44509	4.83728	4.80337	3.80025	4.07975
ADAMTS10	2.77794	1.48909	2.01613	2.78447	1.73049	2.98425	1.42882	2.33751	3.04611	3.26639	1.57945	3.87176	1.98624	2.38538	1.67806	1.96451	1.67593	3.14691	3.40417	2.72298	2.15788	2.82988	2.28744	2.04186	2.41836	4.13305	2.08824	2.079	2.08205	2.70454	3.06408	3.58543	2.25217	2.28475	2.08081	1.96674	1.84376	2.00559	1.87454	2.14594	2.44886	1.60936	2.02113	3.53066	2.94679	2.09078	2.00829	2.60898	2.71587
ADAMTS12	2.6458	1.33728	0.794401	2.15212	2.91401	2.05563	1.23092	1.45601	0.910114	2.13463	1.50293	1.37153	0.838917	1.49664	1.57664	0.926116	0.967649	0.933664	0.939318	0.942187	0.896853	3.09747	0.942053	0.857372	2.16174	0.388736	0.771857	1.15292	1.44578	0.294801	1.24238	1.81642	1.19531	3.07194	1.39411	2.09936	1.48821	1.26363	1.5281	2.17355	0.780668	0.64882	1.2638	1.65982	3.21882	2.51592	1.54475	0.709045	1.2358
ADAMTS13	0.369806	0.690306	-0.147831	-0.0885637	0.328206	0.154669	0.485425	0.456894	0.605047	-0.433875	0.0709244	-0.703757	-0.44906	0.449826	0.36797	-0.794617	-0.275114	0.503341	0.654429	0.45972	-0.161358	-0.0944676	-0.770793	0.347491	1.05009	0.814911	1.42898	0.540742	1.14121	0.709307	0.899723	0.677737	-2.08246	-0.54306	-2.08246	0.579964	0.237311	-2.08246	0.295048	-0.307878	0.0060181	0.0341214	1.24025	-0.444584	-0.207488	-1.12591	-0.758526	1.04932	1.05879
ADAMTS15	1.17791	1.49619	0.949122	0.800912	1.81971	2.00929	2.05683	1.39179	2.21097	2.05469	1.33674	1.9448	0.470714	2.61309	0.479368	1.46479	0.803817	2.76597	2.2965	3.02341	2.94436	3.08566	2.20949	1.3543	1.88539	1.9588	0.394068	0.400635	2.6655	1.03436	1.83714	2.03712	1.89998	2.04078	2.66183	3.23358	1.26537	2.29148	1.53962	1.18169	2.21212	2.92082	1.10338	1.20292	1.35872	1.55509	1.09394	2.18846	2.01444
ADAMTS16	-0.882859	-3.08796	-1.33059	-1.68484	-3.11958	-0.960453	-1.4518	-1.16657	-1.79682	-1.98852	-2.98072	-0.0290565	-0.36004	-1.07197	-1.70913	-2.256	-2.86248	-2.92395	-2.9137	-2.1978	-2.99092	-2.85465	-2.90875	-1.35654	-3.12205	-0.371801	-3.12205	-3.12205	-0.597827	-3.12205	-3.12205	-0.0752156	-1.44729	-0.501423	-2.22195	-3.12205	-0.950805	-1.27197	-3.12205	-2.07293	-1.78726	-1.64245	-3.78398	-1.03789	-1.90833	-0.220037	-1.74152	-2.50255	-1.96285
ADAMTS17	2.1185	1.94008	0.955328	2.51495	1.68546	1.57067	2.10391	1.31219	2.87333	1.5729	2.0803	2.42173	2.42712	1.04532	1.98239	2.20009	1.24714	2.02439	1.80312	1.17112	2.90589	1.63393	1.81478	1.20354	2.80215	1.36626	1.41981	2.42643	2.18816	1.74356	2.37352	1.81794	2.87489	1.37502	2.01842	1.14285	1.27624	1.95084	1.47629	1.51967	2.01938	1.46945	0.855142	2.57803	2.51788	2.21033	1.45156	2.44009	1.80204
ADAMTS18	-0.778489	0.668963	-1.55163	-1.53932	-0.318173	-1.09427	-1.54145	-1.47664	1.19737	-1.54167	-1.46297	-1.50116	0.984244	-0.595358	-0.934596	-1.4434	-1.409	-1.43715	-1.43247	-1.43009	-1.46758	-1.4054	-1.43021	-1.50011	-0.841887	-0.978608	-1.75262	1.53198	-0.384724	-3.91404	0.201573	0.710514	-0.781111	-0.78881	-0.586987	-1.41717	-3.91404	0.609392	-2.51069	-0.915204	-0.967668	-0.824108	-0.928715	1.1382	-1.77983	-1.855	-2.23713	-0.905395	-2.49545
ADAMTS19	0.319332	-3.30864	-1.48483	-3.35761	-2.64103	-2.48829	-2.2033	-3.24931	-0.468855	-1.7605	-3.2258	-2.51873	-2.59094	-1.04705	-3.3625	-3.19217	-3.13317	-3.18145	-1.38967	-3.16934	-2.34802	-3.127	-3.16953	-2.51339	-1.06829	-2.03523	-4.41301	1.09968	-0.149188	-4.41301	-4.41301	-1.27186	-1.90974	-4.41301	-0.319665	-1.0764	-4.41301	-0.674878	-4.41301	-4.41301	-3.35763	1.3109	-3.35763	-3.35763	-3.35763	-3.35763	-3.35763	-3.35763	-3.35763
ADAMTS2	2.23113	1.78149	2.43189	3.84662	1.46557	2.03906	2.36896	2.54793	1.94784	3.47134	2.92495	2.42959	2.64028	2.71856	3.24132	2.70394	1.69632	3.06088	2.0197	1.65559	3.44849	1.70321	2.33071	1.51494	3.48764	1.27033	0.365461	2.80584	2.55528	1.71842	2.94932	2.36146	2.13126	3.52199	2.75895	2.47995	3.22269	2.08196	2.68455	2.76959	1.73128	1.46922	2.11971	3.44806	3.49629	3.02455	3.30035	1.33263	2.02147
ADAMTS20	-4.16685	-4.16889	-3.01425	-4.18218	-4.17546	-4.20001	-4.18317	-4.15256	-4.14298	-4.18328	-4.14602	-4.16421	-4.17088	-3.15733	-4.18349	-4.13662	-4.11998	-4.13361	-4.13135	-4.1302	-4.14823	-2.88784	-4.13025	-2.07006	-4.89829	-4.89829	-0.942424	0.512846	-4.89829	-4.89829	-4.89829	-4.89829	-4.89829	-4.89829	-4.89829	-4.89829	-1.2793	-4.89829	-1.70162	-4.89829	-4.82033	-4.82033	0.953224	-4.82033	-4.82033	-4.82033	-4.82033	-4.82033	-4.82033
ADAMTS3	0.422964	0.405918	-0.229853	-0.21422	2.47959	1.02899	-0.216926	-0.135125	-0.110003	0.696057	-0.117956	-0.165979	1.57663	0.58755	1.8594	2.16583	-0.0503694	-0.0855926	-0.0797321	-0.0767576	-0.123748	-0.0458728	0.722813	0.449065	0.543237	-0.158934	-0.877422	0.731182	0.351013	0.241837	-0.161511	1.88852	1.47845	1.14901	-0.50524	0.370537	0.0694126	0.544707	1.15123	0.591627	0.17597	0.5633	1.32925	1.23656	1.12704	1.4001	1.07535	-2.7113	0.269998
ADAMTS4	2.08764	4.86167	0.0822373	0.997811	4.21335	1.741	2.34363	3.84289	2.84939	2.14928	4.34513	0.976347	1.87182	4.61686	0.699797	1.497	5.49132	1.68736	0.970909	4.36039	0.999006	2.15476	3.90077	1.52334	1.75768	2.01499	2.74676	-0.621015	4.32648	2.15336	1.49909	4.08896	0.0593815	3.09118	3.98497	1.96407	2.62394	5.58451	2.29976	3.04464	5.61757	1.19735	0.970538	4.01396	1.88978	2.13534	2.22007	2.57793	3.57111
ADAMTS5	1.61394	2.71327	2.08108	2.29876	1.94776	2.51917	1.98739	3.00556	2.96221	3.58137	3.07651	3.31697	3.54178	3.5747	3.41804	2.08988	4.30909	3.3711	2.90588	2.47433	3.37167	3.17727	2.66872	1.79769	3.60399	3.38328	2.23417	2.37505	2.511	1.33914	2.28095	3.77465	3.42219	3.81354	3.1078	2.67855	1.34169	3.12466	2.65747	3.35172	2.27047	2.40829	2.12848	3.85136	3.39512	3.60126	4.03834	2.33351	2.35641
ADAMTS6	-0.0398241	0.637993	0.914543	-0.0796175	1.0944	-0.126799	-0.0822303	3.08229	0.0210004	-0.0824968	2.03779	0.681323	-0.0502253	0.839656	1.38542	0.0370049	0.0785051	0.0445507	0.0502026	0.0530709	0.00773411	0.0828368	0.0529366	2.50183	0.969851	-1.26427	-1.27859	1.03489	-0.55904	0.313405	-0.152921	0.561672	0.917392	2.18538	1.37162	1.22606	1.06565	0.473356	0.802901	1.68301	-0.748488	1.15197	1.66289	1.00579	1.70873	2.15033	1.71977	-0.36692	-2.97566
ADAMTS7	0.239051	0.526583	-0.678179	0.347702	1.77147	-0.727299	0.0570422	-0.0219703	0.0523517	0.981074	-0.515666	0.587885	-0.167031	0.809597	0.0534044	0.101342	-0.418657	1.30119	0.615513	0.627459	1.35818	0.241957	0.150131	0.87091	0.762167	0.122485	0.919308	0.543266	0.287825	-0.671342	1.1425	1.55642	0.667953	-0.42415	-0.899095	-0.648979	0.861931	-0.352321	0.02565	1.24884	0.123154	-0.180307	-0.0694904	1.40061	1.55255	0.403805	0.516148	0.232621	-0.978494
ADAMTS8	-0.855	-0.645969	-0.905614	-0.968243	-1.63563	-0.605064	-1.79168	-0.0304775	0.820238	0.906523	-1.50296	-1.08776	-0.464908	1.88249	-0.78661	-2.52828	-1.66411	2.35726	0.898246	0.92477	0.692156	0.146462	-1.25626	-0.291264	-0.885795	0.482338	0.305199	-2.06792	2.01003	-2.06792	-2.06792	1.47449	1.38625	-2.06792	0.0514387	0.329349	-2.06792	1.61172	-2.06792	0.0951139	2.104	-1.77175	-2.62109	1.14881	-0.455726	-1.73668	-0.311529	0.711874	0.308499
ADAMTS9	3.85306	5.3184	2.73046	2.36466	4.24719	2.06123	2.48476	4.25318	1.02534	3.64572	4.77065	2.36212	3.79096	4.67494	1.99683	3.05265	3.28012	2.65445	3.25995	4.0731	1.40676	2.94914	3.46825	2.15887	3.42664	3.03847	-0.176348	2.97022	4.45024	2.71103	3.16014	3.77908	3.15283	3.63413	4.14438	3.23907	2.36356	5.70645	2.48058	3.19902	4.39583	2.6713	2.93507	2.90353	4.54148	4.06823	3.87219	1.10372	2.77809
ADAMTSL1	0.562404	0.0282739	0.182238	2.08858	-0.521388	1.52892	1.30837	-0.0932663	2.33631	0.887902	-0.0506575	0.591564	0.873042	0.207168	0.965466	1.03169	0.868734	0.310198	0.0425397	-0.310474	0.600338	0.426585	-0.310708	0.445443	1.34872	0.789278	-0.250927	0.0677091	-1.52842	0.41512	1.44965	2.18935	1.43379	1.08074	0.598767	0.467334	-0.449605	1.2606	0.0393574	0.781968	1.30368	0.588941	-0.331922	2.66964	0.762825	0.280321	0.388778	0.297507	0.659598
ADAMTSL2	-1.30994	-0.593716	-1.01433	-0.983911	-0.39182	-1.34765	-1.32842	-1.29387	-0.781866	-1.32854	-1.28655	-1.30697	-1.31449	-0.105649	-1.32878	-1.27606	-0.21029	-0.734294	-0.722836	-1.26892	-1.28903	-1.25563	-1.26898	-1.30641	-0.679343	-2.41917	0.489551	-2.41917	-2.41917	-2.41917	-2.41917	0.268321	-0.960464	0.308894	-2.41917	-0.0390471	-0.78022	-0.934475	-0.100729	0.0501636	-2.98963	-2.03433	-0.434379	0.20724	0.0191349	-0.284901	-1.16476	-1.78239	-1.44374
ADAMTSL3	1.74721	1.71091	1.8312	0.179932	-0.194888	3.49137	1.03398	1.50703	2.15563	1.25009	-0.0490337	1.05425	1.46535	-0.0532495	1.02875	1.41767	0.0729961	2.06248	0.0203405	0.0256973	-0.0596427	0.0810194	0.631903	1.34022	0.846955	2.56131	1.6214	1.47151	1.68405	-0.591723	0.892863	2.24892	1.8221	0.610165	0.409134	1.1382	-1.05712	1.90288	-0.220319	0.912805	0.304745	1.67817	1.5438	2.54052	0.659299	1.31754	1.43378	1.82993	-0.924353
ADAMTSL4	2.19194	3.89936	1.77749	2.07515	3.77661	2.03396	2.11015	3.8003	2.3984	2.18327	4.12912	2.4109	2.93003	3.44661	1.90393	2.06026	4.16192	1.84372	2.45463	4.00294	2.34486	2.23849	3.62587	2.49886	2.81936	3.21462	3.80346	2.02687	3.30582	2.17565	2.4757	3.67268	2.50032	2.93397	2.77059	1.60177	2.70649	2.99094	2.10882	2.99625	2.95422	1.30848	1.41231	3.53999	3.60305	2.9432	3.82552	2.51746	2.54044
ADAMTSL5	0.307164	-1.85622	1.00709	0.427653	-0.529725	-1.75562	-0.0868173	-0.0794831	0.495101	0.397124	1.82028	-0.303992	1.69728	0.415506	0.602846	2.98474	-0.615415	0.683011	3.1268	-0.156581	1.02586	1.99513	-0.15744	0.914447	-1.25485	-1.25485	-1.25485	2.2313	0.927439	-1.25485	-1.25485	-1.25485	2.41168	-1.25485	1.34374	0.478189	3.03579	1.49411	2.62149	2.62878	0.270698	0.0759445	0.62257	-1.12604	1.69632	-1.74605	1.41304	1.08157	1.34784
ADAP1	2.87489	2.63307	2.58713	1.60499	2.3926	1.94569	1.87532	1.18584	3.0047	2.4322	2.95042	2.72523	2.48439	2.19593	1.23338	3.45527	2.15662	3.16961	3.33045	3.22881	2.34868	2.18028	2.63635	1.31295	2.5394	2.22926	3.14308	1.92807	3.4426	1.81247	1.74589	2.9625	2.30974	2.42096	3.04397	3.02186	1.33245	2.35768	2.58608	1.72144	3.13496	2.12702	2.72672	2.30327	2.23499	0.575493	2.97174	2.53766	3.34056
ADAP2	4.22271	5.85708	4.87285	4.18691	3.83177	3.93535	4.43616	5.28563	3.93398	5.02555	5.15867	4.48932	4.47956	5.22732	4.34661	3.24107	5.72963	3.56848	4.59716	4.08578	3.87047	3.71831	5.00359	4.3884	5.3524	4.18581	3.80193	4.3455	5.04774	3.73951	5.17946	4.53257	4.92037	4.94537	3.85898	4.57643	4.46041	3.06123	5.13143	4.71203	3.74463	4.47682	3.63186	4.43568	5.22837	4.57839	4.76744	4.05591	4.37789
ADAR	4.86845	4.57957	4.93755	4.697	4.57608	4.66842	4.57198	4.77032	4.59326	4.81467	4.784	4.58204	5.198	4.77146	4.57181	4.59661	4.60678	4.5982	4.98107	4.59999	4.59049	4.60802	4.81686	4.5823	4.60226	4.59496	5.50655	4.99719	4.48733	5.38122	4.23013	4.32163	4.78758	4.57063	4.47151	4.76655	4.64837	4.64133	4.67894	4.75433	4.2002	5.16542	4.84388	4.92269	5.05164	5.03188	4.97318	4.22772	4.02805
ADARB1	2.6962	2.8146	2.6931	2.69395	2.69494	2.69132	2.79453	2.83726	2.69971	2.69378	2.69926	2.82111	2.69561	2.69914	2.69375	2.70064	3.01925	2.70109	2.70142	2.70159	2.69894	2.70334	2.70158	2.69666	3.33245	3.17731	2.47509	2.3917	3.25914	2.50203	3.32749	3.18805	2.93857	2.7091	2.80047	3.03505	2.20512	2.43865	2.12103	2.14672	3.04307	3.26208	1.7422	2.69481	3.25415	2.37329	2.68738	2.94778	2.69481
ADARB2	-1.51392	-1.5177	-1.55366	-1.54268	0.331756	-1.57712	-1.54458	0.743765	-1.4705	-1.54477	-1.47594	-0.286616	-0.88038	-1.47752	-1.54518	-1.45918	-1.43006	1.45557	-1.44989	-1.44787	-1.47991	-1.42704	-1.44796	-1.50813	-2.33885	-0.496474	-1.21699	-0.506687	-1.01731	0.325608	-0.267558	-0.539251	-0.841229	-1.77794	-0.341446	-2.6058	-2.62635	-1.0305	-1.82152	-0.676209	0.648107	-1.39977	-0.414329	-2.03964	-0.892855	-2.08437	-1.84811	-1.33437	-0.164925
ADAT2	2.0464	2.4866	2.58905	2.46838	2.29873	2.17556	1.53215	2.87382	1.64351	1.75444	1.93713	3.30847	2.58373	2.81309	2.45452	1.66028	1.70334	2.64312	1.67403	2.27304	1.62954	2.92839	1.67687	2.06647	2.10037	2.91557	2.56375	2.86468	2.66195	2.8335	2.60131	2.00789	2.09624	1.60141	2.20501	1.96612	1.33721	1.90928	1.97243	1.89717	2.06412	2.29445	2.71072	1.99776	2.71559	2.61117	2.01079	1.85022	2.10788
ADCK1	1.54558	1.54519	2.0836	1.5427	1.54396	1.53941	1.54252	1.5483	1.55483	1.5425	1.55273	1.54608	1.54482	1.55212	1.54246	1.55915	1.57002	1.56116	1.56265	1.56341	1.55119	2.07214	1.56337	1.54617	0.980649	2.48209	0.511975	2.28865	2.9499	1.84892	1.70648	1.5266	1.04887	0.751475	1.857	2.18651	0.989715	2.45968	0.965749	1.23315	2.30879	2.09363	1.39274	1.02227	0.836312	1.087	0.750869	2.37545	2.71212
ADCK2	3.45934	3.87991	3.43417	3.71478	3.50588	3.59919	4.2071	3.70981	3.10012	4.20566	3.9546	3.90218	3.55856	3.71709	3.69757	3.42961	3.7968	2.37709	3.62591	4.07341	3.46986	3.6693	3.08458	2.57213	3.67642	3.09875	3.84118	2.83245	4.21401	3.62774	3.50149	3.70355	4.04068	3.39973	3.25314	3.95182	3.51429	3.33802	3.40755	3.53548	3.61583	3.84551	4.10558	2.92433	3.1525	3.15392	3.39112	3.88087	3.96711
ADCK5	1.73582	2.61854	2.51266	2.68806	2.71933	1.98272	2.72317	2.47011	2.21008	2.57091	2.31441	1.34472	1.5325	2.30717	1.4601	2.25851	3.31104	1.94679	1.96058	2.30682	2.29618	3.04937	2.30641	1.57203	2.78423	2.04556	2.35386	2.19556	1.01805	2.7377	2.37145	1.4668	2.59087	2.58468	2.17858	1.8233	2.24268	2.02933	2.74364	2.71108	2.20925	2.28554	2.89629	1.61638	1.80241	1.87523	2.49106	2.5667	2.45357
ADCY1	1.66138	0.794416	0.551392	1.07898	-0.114223	0.469877	1.50161	0.89812	1.30738	1.21557	0.0338241	0.266019	1.92489	1.33633	0.420997	1.25494	0.677581	0.975494	1.67821	0.51112	0.562726	1.16319	-1.76175	-0.503018	-0.507527	0.976575	0.480805	2.22572	0.439523	0.807093	1.35561	1.10263	0.564207	0.274129	0.0566547	-0.608269	2.22047	0.397054	1.31846	0.612198	1.29279	0.41578	0.0674035	1.49212	0.529284	1.05079	0.0816352	0.053094	-0.054751
ADCY10	-2.43033	-2.43098	-2.43762	-2.43549	-2.43315	-2.44011	-2.43585	-2.42599	-2.42327	-2.43589	-2.42412	-2.4295	-2.43163	-2.42437	-2.43597	-2.42152	-2.41711	-2.4207	-2.4201	-2.41979	-2.42475	-2.41665	-2.4198	-2.22617	-2.77573	-1.28409	-0.382687	-2.0822	-4.35007	-1.05532	-1.61248	-1.42398	-2.56962	-2.63975	-2.45242	-2.93228	-1.31275	-2.889	-4.35007	-4.35007	-3.06506	-1.25602	-5.25448	-1.34011	-2.63855	-1.92232	-1.89086	-2.25291	-1.39027
ADCY2	2.21595	0.865163	2.57481	1.17708	2.36279	3.12202	3.07541	0.745756	2.98751	3.17818	1.6279	0.949156	1.14704	0.329532	1.38185	0.982139	2.45632	-0.181097	1.05908	1.07578	1.58646	1.72985	-0.155399	2.29222	1.86232	3.56564	2.02719	-0.471611	1.76068	2.03886	1.98255	2.21625	3.05647	1.28042	2.58354	1.50321	-0.0723436	2.31364	-0.734535	1.24555	2.62027	0.759328	-1.37691	2.70103	1.77857	2.4885	2.00331	2.80939	1.66704
ADCY3	5.07579	5.07814	5.33961	4.42305	5.26067	4.67501	5.13379	4.78027	5.7579	5.56657	4.96526	5.30536	4.49517	5.275	4.95234	4.9015	5.31645	5.32125	5.33599	6.23739	5.92817	5.5335	5.27934	5.44359	5.43336	4.6855	6.03806	4.84463	4.5752	5.23023	5.56363	5.66843	5.31878	5.31605	5.00279	4.66184	4.9488	5.02098	5.59169	5.40226	4.97916	4.80301	5.2968	6.19448	5.78562	5.15196	5.19679	4.82132	5.04132
ADCY4	2.14384	2.14335	2.13874	2.35077	2.14174	2.55896	2.13988	2.43843	2.14975	2.13985	2.45783	2.40393	2.14286	2.14877	2.1398	2.15134	2.15555	2.1521	2.15267	2.15296	2.14844	2.156	2.15295	2.14461	2.23057	2.77514	2.20845	2.46865	2.74744	0.836934	2.09744	3.06426	2.10254	2.32412	1.95778	1.50874	2.09266	2.21361	2.09034	2.66709	2.04566	1.44276	1.58291	2.55093	2.79912	2.38674	2.41622	2.0326	2.59938
ADCY5	-0.11253	0.53111	0.582842	0.829521	-0.132667	0.0602665	0.415842	0.332351	0.383909	0.415002	-0.0651734	1.02932	0.231269	-0.0671374	0.413211	-0.0443364	-0.00814035	-0.0377262	0.445716	1.79483	2.24563	-0.00438314	-0.0303958	0.271228	0.79916	1.21261	0.274125	0.879709	0.38746	1.5536	0.108194	1.38845	0.942916	0.299655	0.861814	-0.191307	-0.276416	1.00221	-0.0976223	-2.61604	1.71588	1.05943	-1.01212	0.683852	0.738081	0.211648	-0.439885	1.23094	0.00270313
ADCY6	2.26376	2.26157	2.2403	2.24687	2.25438	2.95802	2.24574	2.66297	2.28846	2.24562	3.42961	2.26658	2.25941	2.28453	2.24538	2.29475	4.12044	2.29769	2.29987	2.30098	2.67975	2.31231	2.30093	2.26711	2.49337	2.73486	0.891079	2.92419	3.08815	2.25657	2.76019	2.79054	2.72231	2.54352	3.03165	2.57611	2.0813	2.88281	2.08071	1.69883	2.42552	2.25696	2.83735	3.0024	3.45346	2.26314	2.04617	2.56567	1.84063
ADCY7	4.34895	4.55975	4.91533	4.03546	4.18627	4.66636	4.26775	4.23648	5.30789	4.40513	3.92121	4.67927	4.07736	4.27904	4.70454	4.64915	4.67894	5.16458	4.62371	4.45036	5.27616	5.14442	4.32744	5.31332	5.02324	5.10748	5.11129	4.28998	3.85198	4.21085	4.50366	4.17146	4.87227	4.6343	4.50388	4.14991	4.82507	4.28287	4.98566	4.57059	3.81843	5.14829	4.77516	4.97976	5.1838	4.27082	4.68379	4.04846	4.25252
ADCY8	-2.69616	-2.69828	-2.0509	-2.71212	-2.70512	-2.73074	-2.71316	-2.68131	-2.67138	-2.71326	-2.67453	-2.69341	-1.88221	-2.67544	-2.00671	-2.6648	-0.427392	-2.66169	-2.65936	-2.65817	-2.67682	-2.64583	-1.48849	-2.6929	-0.162988	0.292057	-1.0849	-0.444383	-1.27888	-4.76154	-4.76154	1.04097	-4.76154	-4.76154	0.833807	-4.76154	-4.76154	0.896751	-4.76154	-4.76154	0.728236	-5.22374	-5.22374	-0.583614	-2.65164	-5.22374	-5.22374	0.628553	-0.0262255
ADCY9	2.73018	3.23809	2.50905	2.36668	3.2382	2.93185	2.14835	3.62682	2.39091	2.97273	3.49364	2.4414	2.68114	3.4484	2.06524	2.33766	3.8639	3.16094	3.18523	2.94578	1.81732	3.66226	3.35213	2.28288	2.95524	3.44791	3.55607	2.06165	3.20383	3.37755	2.99073	3.42378	3.19628	2.86347	3.10982	2.23668	2.63344	2.72716	2.14475	1.93225	3.8826	2.44818	2.88381	3.3962	3.02192	2.64954	2.73088	2.72354	2.30242
ADD2	-0.437914	-0.438302	-0.442259	-0.440992	-0.439596	-0.443762	-0.441207	-0.435327	-0.433702	-0.441229	-0.43421	-0.437419	-0.438687	-0.434358	-0.441276	-0.432658	-0.430028	-0.432172	-0.431811	-0.310455	-0.434584	-0.429758	-0.431637	-0.437327	0.1986	0.668204	-0.0409619	2.43058	-0.852865	-0.922224	0.33554	-3.85565	0.661021	-0.146215	-3.43773	-0.624564	0.406338	-0.0257419	-0.719434	-0.276809	1.07681	0.363298	1.19371	-0.166207	-1.60106	-0.365668	-2.53801	-0.533495	0.817434
ADD3	4.42844	4.42669	4.41012	4.96104	4.65525	4.71416	4.41428	4.44068	4.4488	4.41419	4.44623	4.693	4.6707	4.44549	4.62788	4.45417	4.46809	4.4567	5.61454	4.45956	4.98237	4.84333	4.45951	5.08017	4.72122	5.65002	4.71609	4.59159	4.59989	4.59279	4.26859	5.57807	4.90055	4.7418	4.87315	4.72646	3.27002	4.45654	4.30954	4.26433	3.9703	5.35716	3.92948	5.24241	5.20445	4.66854	4.62607	4.63878	4.05446
ADGB	-0.375154	-1.65735	-0.675277	-1.68204	-1.66956	-0.509363	-1.6839	-1.62709	-1.60939	-1.0947	-1.615	-1.64868	1.09719	-1.61663	0.485184	-1.59764	-1.56694	-1.59208	-1.58791	-1.58579	-1.61909	-1.56372	-1.58589	-0.331442	0.624012	-1.41821	-0.8663	-5.2268	-1.29666	-1.03316	-0.154002	-2.07431	0.242138	-0.876042	-0.785319	0.432945	-0.651029	-2.21501	-1.58849	-1.70557	-0.0180311	-3.797	-0.983946	-0.00644462	-1.43269	-3.797	-0.708666	-1.32784	-0.109362
ADH1A	0.302264	-1.36624	0.459013	0.221441	-2.51764	-0.933636	0.526959	0.712961	1.13039	0.415325	0.370199	2.07665	-0.911414	-1.18325	0.0525566	-1.80736	-2.10416	-0.263518	3.25612	-2.93784	0.312608	-2.07909	-2.25283	-0.294492	-3.25469	1.47565	-0.0149023	0.386854	1.11551	1.61476	-3.25469	0.3516	1.68112	-3.25469	0.562324	0.865126	0.371223	-3.25469	-0.575429	-0.161557	-0.229997	-1.47921	-0.279394	1.03309	1.31827	0.759461	-1.60016	1.58627	-0.0736878
ADH1B	4.1504	-0.945834	4.36742	5.10357	0.599039	5.15955	3.46213	-0.707465	2.13756	4.70834	0.496679	4.9451	6.46266	1.75512	6.56915	4.43526	-0.276491	3.65927	3.00048	0.773243	3.23367	3.85537	0.772321	3.77919	3.02692	6.02602	2.82363	-0.931219	2.10389	2.6035	1.7199	5.15013	4.63885	2.82297	5.81944	4.0104	0.204353	5.29919	1.6318	1.61693	5.16941	2.16914	-2.37066	5.51979	2.21029	2.14499	1.4705	5.53662	4.97857
ADH4	0.572427	-1.24775	0.450781	1.29887	-1.44452	0.267064	0.10453	1.42591	2.56506	0.736792	0.969037	1.3567	0.300013	-1.21039	0.42849	-1.70982	0.0737173	-1.23892	2.10346	-2.60774	1.04706	1.63674	-0.190971	1.37426	-2.14602	0.341006	-0.990059	0.284532	1.7488	0.842529	2.18483	-0.0661402	1.3386	1.63882	1.98848	1.82765	-2.30305	-1.86773	0.100916	0.279007	2.52294	1.3077	0.38414	0.597581	-2.40957	-2.40957	-2.40957	2.09058	2.54367
ADH5	5.18917	4.71846	5.14335	5.30779	5.13851	5.72586	4.91165	5.19219	4.63072	5.08182	4.4866	5.26251	5.67349	4.77609	5.4536	5.74414	3.58955	3.99942	4.50877	4.74091	4.86577	5.24368	4.9262	4.78683	5.57354	4.75641	4.98774	5.69893	4.61806	4.91875	5.27569	5.32346	4.55291	4.48871	4.16914	4.59018	5.76137	4.0892	5.25789	4.94344	4.22779	4.69456	4.77728	5.60243	5.32945	5.61848	5.22507	4.2883	4.37113
ADH6	-0.82699	-0.946208	-0.386099	-1.78851	-1.76272	-1.46968	-1.21734	-1.34681	-0.0226381	-0.915144	0.267131	1.06712	-0.0592127	-1.04108	-0.496069	-1.62021	-1.56179	-1.60955	-0.300905	-1.59753	-0.319897	-1.14496	-1.59772	-0.688696	-0.744778	-2.19351	-0.395772	-0.298251	-2.44369	-1.11797	0.675452	-1.4605	0.295626	0.0066484	0.148299	-1.91886	-1.90187	-1.34127	-0.306066	-1.00637	-1.79395	-1.79395	-1.04829	-0.710568	-0.477697	1.15919	-1.79395	-0.465768	-1.79395
ADHFE1	1.20591	1.20356	1.18158	1.7059	1.75642	2.20932	1.18707	1.2224	1.23345	1.18695	1.22994	1.20895	2.66975	1.22893	1.1867	1.24079	2.16724	1.24426	1.24687	1.24819	1.2274	1.262	1.24813	3.14258	1.53885	1.95281	1.69246	2.09308	1.65167	1.66694	2.06676	1.48682	1.17719	0.315872	2.13875	2.50785	0.982118	1.85637	0.864995	0.0424358	2.07203	1.99152	0.720472	1.00519	1.12153	1.22903	0.574461	2.46357	2.26085
ADI1	4.81192	4.49743	4.99163	4.74457	4.35722	4.20865	4.82129	4.16338	4.25191	4.49115	3.95032	4.58092	4.33999	3.85914	4.40992	4.90247	3.73322	4.6834	4.52265	4.16159	4.57943	4.47142	4.16114	4.11061	4.33988	4.50141	4.52807	4.15602	4.60355	4.39315	4.21312	3.8706	4.11121	4.04739	4.64668	4.45703	4.68224	4.66499	4.70636	4.32588	4.58282	4.59343	3.80553	4.11958	4.47645	4.54751	4.37861	4.5439	4.57539
ADIPOR1	4.32181	4.32002	4.50802	4.30818	4.74132	4.29193	4.52441	4.33428	4.34251	4.30719	4.64766	4.32413	4.31826	4.64482	4.307	4.93312	4.36191	4.94761	5.50386	4.35335	4.33801	4.36337	4.96373	4.32456	4.34972	4.66415	4.87279	3.98462	4.73349	4.31585	4.58173	4.64227	4.35779	4.44626	4.36872	4.56012	5.08286	4.34285	4.59791	4.3567	4.82579	4.66636	3.85021	4.71443	4.40461	4.76994	4.66103	4.56562	4.41099
ADIPOR2	5.5365	4.83416	5.5882	4.9461	5.15508	5.0709	5.42216	4.16908	5.50249	4.72775	5.18516	5.71044	4.80957	3.83313	5.52128	5.54403	4.75388	5.27972	4.35638	5.22478	4.98248	4.93074	5.06875	5.28148	5.07318	5.2333	4.94406	5.02833	5.37595	5.25935	4.45458	4.90922	4.97912	5.11218	4.87761	5.14995	4.29167	4.90516	5.8478	5.39817	5.09967	5.63747	4.98847	5.17414	5.29145	5.1563	4.9379	4.81045	4.1919
ADM	5.62978	4.75144	4.17137	4.39673	4.39921	3.6851	5.4094	5.8354	3.74749	4.7721	5.72578	4.45397	5.94632	6.37143	4.58249	5.28809	5.98712	3.12225	5.10465	4.96994	4.54461	4.77625	6.50184	3.96028	5.39521	4.31623	4.61475	5.65032	4.1659	3.07919	4.86845	3.86213	5.11182	4.9593	5.68299	4.03022	6.45623	5.92236	5.7897	4.96053	5.93498	3.96442	3.92536	6.60533	5.27252	3.91603	4.74498	5.1475	5.35032
ADNP	2.94493	2.94444	2.93946	2.94105	2.94281	2.93768	3.09327	2.94818	2.95023	2.94076	2.94959	2.94555	2.94395	2.9494	2.9407	2.95154	2.95485	2.95215	2.95261	2.95284	2.94912	2.95519	2.95283	2.94567	2.43629	3.03836	3.32153	3.91247	3.23839	3.81674	2.65652	3.25436	3.30203	2.7479	2.929	2.80672	2.59248	2.23809	2.46823	2.57025	2.39997	3.38037	3.67003	3.37306	3.2746	3.00226	3.23965	2.13466	2.07163
ADNP2	4.19053	3.72955	3.8187	3.92296	3.89266	3.5957	3.82983	4.14572	2.75238	3.37385	3.04924	4.63396	3.63997	3.82288	3.67268	2.97427	2.95027	2.60401	3.48238	2.4835	4.02792	3.37279	3.91097	3.38647	3.63858	3.70485	4.36485	2.72425	2.73338	3.85702	3.85322	4.05525	3.47984	3.90881	3.4613	3.34586	3.53466	3.31842	3.62022	3.02298	3.30856	5.1907	3.04071	3.71373	3.487	3.49984	3.4089	2.99867	3.21057
ADO	2.60153	3.09734	2.65585	3.21762	3.00716	2.7351	2.81414	3.01725	2.62918	3.07566	2.40076	2.63273	2.94021	2.82934	3.0038	2.59705	2.75804	2.72408	2.99719	2.75813	2.14053	3.57117	3.21258	2.49177	2.80604	2.68197	2.93587	2.49574	3.39897	3.18796	2.68329	3.1344	2.44778	2.58452	2.50478	2.76082	2.73575	2.92704	2.58754	2.95373	2.33591	2.86831	2.62267	3.02708	3.14504	2.50176	3.10257	2.73829	2.60276
ADORA2B	3.57742	3.27809	3.44866	2.67559	3.31794	3.15934	3.14849	2.9617	3.77978	2.5557	1.7839	2.46894	3.58136	3.48469	3.89122	3.90255	3.16132	3.68859	3.3944	2.91343	1.75638	2.6059	1.40956	1.99388	3.02776	2.39195	1.78963	2.38028	3.68311	3.45206	3.47856	3.7957	3.02153	2.87247	2.68788	3.37014	3.22492	3.17085	2.23488	3.05913	1.82561	3.78716	3.4914	1.93932	2.91423	2.98895	3.52417	3.08751	3.2034
ADORA3	-1.12691	-1.12852	-1.14344	0.465753	-1.13369	0.442225	-1.13973	-1.11559	-1.10796	-1.13981	-1.11039	0.278037	-1.13009	-1.11109	-1.13998	-1.10287	-1.08948	-1.10046	-1.09864	-1.09772	-1.11215	-1.08807	-1.09776	-1.12444	0.102135	-3.77062	-0.5202	-0.631411	-0.191218	0.453861	-3.77062	-0.0285115	-0.528405	-0.523607	-0.778944	-0.903324	0.00506232	-0.46705	-3.45228	0.571221	-0.881126	-0.631205	-0.415157	0.467279	0.477673	-4.51989	-0.129349	-1.67801	-1.75458
ADPGK	3.45843	3.94918	3.16974	3.938	3.71785	3.14489	3.29866	3.50917	3.54208	3.8951	3.63608	3.21505	4.19407	4.07815	3.17852	3.97922	3.73658	3.57368	4.06354	4.01147	3.24365	3.47937	3.58487	3.21596	3.70596	3.79192	3.97075	3.29391	3.68922	3.85488	3.20704	3.44089	3.57734	3.60053	3.37001	3.51716	3.85488	3.42963	3.89588	3.73605	3.28702	3.62633	4.10645	3.66674	3.97287	3.55035	3.89398	3.05456	3.51972
ADPRH	2.20852	1.79001	1.43109	2.48602	1.22424	0.758401	1.64185	1.81996	0.614585	2.10889	1.96335	0.51103	3.86412	1.77278	1.43292	2.34995	1.99251	1.38614	2.85475	1.18392	0.589999	1.67479	1.30415	0.513585	1.82264	1.65363	1.58827	1.84652	2.23228	2.11869	1.79556	1.9097	0.0430377	1.96987	1.79015	1.41435	2.13072	0.411985	1.58244	1.76411	1.42305	1.84959	1.90183	2.57255	1.94373	1.82864	2.27179	0.405189	1.41125
ADPRHL1	0.0831551	0.0795789	0.302939	0.315623	0.605252	0.0242145	0.326763	1.10521	0.124647	0.520943	0.119401	0.90486	0.0760801	0.776147	0.0537869	0.846634	0.164026	0.140759	0.993316	0.146593	1.58511	1.09532	0.146501	1.09788	-1.16183	1.687	-0.230911	0.409343	1.17012	0.815184	0.0401524	0.809163	0.759992	0.895912	0.142624	0.158814	0.288793	0.956805	0.567878	0.343431	0.278825	-0.0368471	1.33282	0.603615	-0.706101	1.16612	0.629925	0.489111	1.06481
ADPRHL2	4.15017	3.44188	4.46098	4.53693	4.18843	4.16464	4.17446	3.30836	3.51206	4.24217	3.72332	4.35126	4.35326	3.81312	4.05567	4.44471	4.02358	4.00916	4.38287	4.0366	3.33537	4.55775	4.03617	3.90056	4.46094	3.81133	4.06561	3.64392	4.13881	3.72036	3.19225	3.81317	4.02333	4.20145	4.11882	4.30277	4.43328	4.27018	4.05628	4.24306	4.39882	4.03048	4.11223	3.76158	3.71499	4.0211	3.97331	3.85219	4.34246
ADRA1A	-2.03488	-1.47907	-1.75604	-2.06336	-1.57585	-1.4162	-2.06523	-1.43593	-1.74142	-0.902919	-1.14338	-1.3831	-1.32573	-1.32214	-1.21075	-1.98	-1.95024	-1.9746	-1.69894	-1.47985	-1.27532	-1.94713	-1.96859	-1.50322	-0.0965974	1.28041	-0.442011	-3.60094	-1.06263	-3.60094	-0.267221	0.746861	-3.60094	-3.60094	0.365582	-1.14932	-3.60094	0.828628	-3.60094	-3.60094	0.735952	-4.13624	-4.13624	0.497756	-1.17615	-0.66669	-1.05093	-4.13624	0.154022
ADRA1B	-3.44985	-3.45111	-3.4628	-3.45928	-3.45516	-3.47015	-3.45989	-3.44097	-3.43498	-2.27656	-2.47936	-1.99247	-3.45234	-3.43743	-3.46009	-3.43098	-3.41415	-3.42908	-3.42766	-3.42693	-3.43826	-3.4113	-3.42697	-3.44791	-3.81692	0.704196	-3.81692	-3.81692	-3.81692	-3.81692	-3.81692	0.30224	-3.81692	-3.81692	-3.81692	-3.81692	-3.81692	-3.81692	-3.81692	-3.81692	-5.24251	-5.24251	-1.98501	-2.40498	-5.24251	-1.28829	-1.96785	-2.07569	-2.15988
ADRA1D	-2.9794	-0.550164	-2.14967	-2.5059	-3.01558	-2.69032	-2.5159	-0.831895	-1.54673	-2.51692	0.667672	-2.33074	-2.39474	0.181974	-2.5191	-2.8576	-0.26852	-2.84584	-2.83706	-2.83261	-2.90351	-2.7867	-2.83282	-2.32603	-2.83378	-2.83378	-2.83378	-0.288976	0.104397	-0.578276	-2.83378	-2.83378	-2.83378	1.27858	-2.83378	-2.83378	-2.83378	-2.83378	-2.83378	-2.83378	-3.28675	-5.64637	-1.76376	-1.12943	-0.643169	-2.11064	-0.901633	-1.08316	-1.55312
ADRA2A	2.49202	2.05067	0.216497	0.250984	0.290273	1.94188	2.8333	0.848181	2.2756	2.18754	1.26063	2.766	1.48566	1.25177	2.49035	1.66681	1.10694	3.05054	0.528754	2.64304	1.23833	1.1205	0.53435	2.28346	2.41192	1.8268	2.1779	0.433273	2.02839	1.42367	3.11591	2.56739	0.671779	1.49924	1.78972	1.26727	-0.517833	1.67157	2.07767	1.26694	1.72992	1.08963	-0.238984	3.06228	2.02009	1.95819	1.37464	2.0159	2.53438
ADRA2B	-2.36117	-2.36288	-2.37886	-2.37405	-2.36841	-2.38894	-1.22907	-2.34909	-2.34096	-1.7489	-0.696268	-0.954814	-2.36456	-2.34429	-2.37515	-2.33554	-2.32133	-2.33298	-2.33105	-2.33007	-2.34542	-2.31983	-2.33012	-2.35852	-1.08291	-2.74493	-2.74493	-2.74493	0.808826	-2.74493	-2.74493	-2.74493	-2.74493	-2.74493	-2.74493	-2.74493	-2.74493	-0.707891	-0.668541	-2.74493	-0.588077	-3.93637	-2.47358	-0.582318	-3.93637	-1.11611	-3.93637	-1.68712	-1.47935
ADRA2C	0.862975	2.23123	0.619302	-0.337858	2.93463	-1.23833	-1.58966	1.86156	1.42699	0.263128	0.693055	-0.227385	-0.666621	0.405556	-0.139978	2.09887	-0.249392	-0.0200655	0.0174483	-0.398293	0.887911	-0.224061	1.71199	-1.8474	-1.65571	2.3555	-1.65571	1.8338	1.25395	-1.65571	1.97343	-1.65571	0.599659	0.580149	0.52155	-1.65571	1.9237	0.641714	1.66065	0.989866	1.57344	0.144263	-0.594666	2.13782	0.0781952	0.644074	0.189915	0.930666	0.453151
ADRB1	-0.876705	-2.19676	-2.24752	0.0278031	-2.21415	-2.28048	-1.61917	-2.15417	-2.12956	-2.23501	-2.13734	-2.18448	-1.49927	-0.0389838	-1.12117	0.634309	0.423377	-2.10571	-2.1	-2.0971	-2.14301	-2.06706	-2.09723	-2.18318	-1.72211	0.165192	-3.58589	-0.825402	0.0202919	-0.106232	-3.58589	-3.58589	-1.47373	-1.56336	0.0379837	-0.46851	-3.58589	-1.43264	-1.41002	-2.43362	-0.378977	-0.45792	-0.347412	-3.51955	-3.51955	-3.51955	-3.51955	-0.218483	0.226636
ADRB2	3.44817	2.9681	1.64689	3.79355	2.55965	2.71086	3.96882	2.86213	1.95617	4.00727	1.91136	1.49488	3.73269	3.21715	2.20406	2.9877	1.9537	2.47473	4.16221	1.62854	2.79239	3.44011	2.14004	1.99336	2.2827	2.15059	3.36429	2.90361	2.57988	2.17913	2.76157	3.79477	1.64656	3.01312	4.07197	1.82327	4.2763	2.98002	1.95025	2.10679	3.38543	1.62623	1.22563	3.84807	2.14415	3.65004	3.50366	2.34154	3.20456
ADSL	3.65004	3.99132	3.64648	3.9377	3.64857	3.64449	3.64727	4.05768	3.65862	3.64725	3.65672	3.65049	3.64935	3.65617	3.64722	3.66251	3.67231	3.66432	3.66566	3.66635	3.65533	3.67332	3.66631	3.65058	3.889	3.7128	3.29285	4.57161	3.20524	3.25815	3.52397	3.55559	3.4921	3.86003	3.62231	3.87611	4.27785	3.5078	3.62632	4.01853	3.38931	3.53597	4.39658	3.48921	3.5211	3.58726	4.08381	3.36002	3.68238
ADSS	4.15906	3.76358	4.49539	4.5564	4.07436	4.67341	4.51215	4.49136	3.86565	4.36729	3.93361	4.10403	4.43299	4.17279	4.38107	3.87613	3.77412	4.39047	4.68615	3.88137	3.75694	3.52753	4.04857	3.78234	4.3521	3.31878	4.17146	4.27129	3.86802	4.41849	4.20056	3.97474	4.39402	4.31406	4.09278	3.8863	4.24198	4.18506	4.27729	4.48239	3.78659	4.40022	4.62958	4.04362	4.09131	4.41291	4.33385	3.61268	3.67383
ADSSL1	1.26095	1.26037	1.255	1.25661	1.25851	1.25163	1.25633	1.26505	1.26782	1.83315	1.26694	1.65482	1.25981	1.26668	1.25624	1.26966	1.27906	1.27054	1.2712	1.27154	1.2663	1.28042	1.27152	1.97587	0.837511	-0.271712	0.818768	1.94142	1.10233	1.65066	1.15253	1.09547	1.39718	1.88987	2.07376	1.28347	2.01672	0.84145	1.8247	1.86823	1.31195	-0.0340121	3.04522	1.2177	1.40186	1.35076	1.43243	1.54112	1.19918
ADTRP	3.37659	3.37558	3.36611	3.36897	4.06421	3.36009	3.36847	3.86389	3.38844	3.36842	3.38693	3.3779	3.37459	3.8908	3.36831	3.39159	3.39983	3.39308	3.3942	3.39477	3.38584	3.40069	4.41256	3.37815	2.77061	3.7853	1.8504	2.53725	5.35257	4.27073	3.20112	2.43563	3.14046	3.28198	4.52197	5.08013	3.21784	4.93521	3.35495	2.78777	4.3325	4.60034	3.76394	1.61951	2.40993	2.21679	2.64735	4.77644	4.67503
AEBP1	6.00193	6.70078	5.45526	5.84498	6.57977	5.86945	5.774	6.84581	6.56306	7.31121	6.69724	5.55247	6.1524	7.77465	6.46573	6.67015	7.57469	6.08032	6.26009	7.63148	7.7909	5.87142	6.0548	5.87492	6.99317	6.25092	5.35658	5.76253	6.06111	5.17002	6.99508	6.91338	6.72033	7.4047	6.67677	6.4072	6.76492	6.83521	6.43564	6.83453	6.48526	5.13403	6.58736	7.57797	7.56844	6.83251	6.79728	5.69945	6.01436
AEBP2	2.84444	2.84322	3.81487	2.83525	2.83928	3.7601	2.83465	2.85299	2.85872	3.05749	2.8569	3.34195	2.84203	2.85638	3.24026	2.86252	2.87244	2.86431	2.86566	2.86634	2.85558	2.87348	2.86631	3.12276	2.9728	3.1672	3.19003	3.647	3.18239	2.84212	3.18545	3.15342	3.38077	3.05033	2.7495	2.76231	2.26017	2.7569	2.83971	2.81575	2.74667	3.01796	3.55403	3.23578	3.12384	3.19319	3.06265	2.75337	2.11993
AEN	1.99515	3.42132	2.47758	2.53047	4.1753	2.41064	2.68165	3.31258	2.27263	2.956	3.65996	1.83972	2.88801	3.75395	2.22908	2.1497	3.90875	2.16416	2.33614	3.62428	2.80689	2.54697	3.97676	2.01216	3.25233	2.3672	2.61842	1.682	3.22541	2.76781	2.69306	3.3723	2.81076	3.0748	2.5217	1.86832	3.25442	3.32781	3.20849	3.14908	3.13706	2.89435	2.6166	2.3066	2.95895	3.57342	3.23499	2.13533	2.84907
AES	5.36891	5.35917	4.96104	5.53025	4.97955	5.30848	5.52333	5.01303	5.48052	5.41377	5.02248	5.65082	5.48763	5.87975	5.28798	5.50974	5.58578	5.04031	5.31816	5.86499	5.01929	5.59376	5.04511	5.21048	5.52399	5.31623	5.06915	4.61466	5.09741	4.74564	5.31294	5.02702	5.1973	5.53448	5.87953	5.60143	5.94346	5.97167	5.56196	5.73101	5.59972	5.12802	5.48917	5.52708	5.42635	5.59972	5.25685	5.4455	5.25685
AFAP1L1	1.70997	2.36487	2.22802	1.70209	1.70554	2.62016	1.70158	1.71734	2.5466	1.70153	1.72073	1.71133	1.70789	1.72027	1.70142	1.7256	1.73426	1.72716	1.72834	1.72894	1.71958	1.73517	1.72891	1.71158	2.01812	2.01436	0.505431	2.15214	0.942317	2.13475	1.50488	2.83438	2.24489	1.8458	1.89119	1.49888	2.4756	2.28859	1.21075	2.10373	1.51931	1.13448	0.722506	2.10106	3.17526	1.62919	2.03498	1.92632	2.02929
AFAP1L2	2.30154	2.30116	2.29758	2.29865	2.29992	2.29532	2.29847	2.31057	2.77346	2.29845	2.31479	2.30269	2.30078	2.31423	2.29841	2.7774	2.33055	2.32247	2.32383	2.32452	2.31338	2.33157	2.32448	2.30303	2.54465	1.71413	2.55435	1.1159	1.74361	2.22486	1.84352	2.49419	2.17495	3.15889	2.27847	2.58972	3.35507	2.07954	3.06531	2.85856	1.80403	2.12678	1.95012	2.6597	3.161	2.60777	2.88965	1.88084	1.68451
AFF1	3.30083	4.06932	2.78843	3.84033	3.79459	2.70736	3.12385	2.98049	3.25773	3.67558	3.20192	2.62674	3.23186	3.47406	2.99452	3.06132	3.97971	3.52406	3.54132	3.77813	4.24645	3.15228	3.46513	2.62834	3.08126	4.04857	3.83989	3.05188	3.36764	3.7104	3.5416	3.73516	3.23336	3.15121	3.19406	3.04139	3.40254	3.39629	3.08399	2.98941	3.16147	4.16874	3.63974	3.89219	3.63646	3.50276	3.11985	2.79097	2.80357
AFF4	4.65235	4.88847	4.67519	4.8027	4.94691	5.26729	4.01704	4.78582	3.42891	4.65578	5.12637	4.37174	4.53065	4.98093	4.97486	2.7094	4.37933	3.92541	3.71693	4.75195	4.39528	4.27902	5.03476	4.58688	4.01394	4.98543	5.26341	4.91388	4.80142	4.86584	5.19841	5.69599	4.1535	3.75477	4.36366	4.02101	4.22056	4.36518	3.84601	3.81303	3.6497	5.48126	5.01235	4.90175	5.21755	4.81877	4.0682	3.98556	3.50038
AFG3L2	5.77199	6.04266	5.6601	5.73076	6.0739	5.66432	5.5374	6.01959	6.30438	5.48717	5.87051	5.70656	5.40249	6.25126	5.70269	6.47991	6.56222	6.70811	6.08027	6.75628	6.31492	6.3883	6.32504	6.23281	5.73993	6.44179	6.38553	6.3691	6.60994	6.44845	6.42512	6.31995	5.8831	5.71695	5.89661	5.74059	5.5861	5.59443	5.54239	5.55197	6.03662	6.15897	6.26995	5.49665	6.01919	6.22438	5.781	6.15454	6.00416
AFMID	1.93675	1.93643	2.27494	1.93436	1.9354	2.21706	2.29742	1.93902	1.94056	1.93419	1.94007	1.93716	1.93612	1.93993	1.93416	1.9416	1.94866	1.94209	1.94318	1.94374	1.93971	1.94949	1.94371	1.93724	2.10444	1.73392	0.758332	2.11831	1.58506	2.1234	2.00484	1.61026	1.81926	2.10702	2.39403	2.35091	1.95075	2.67438	2.4042	1.98295	2.43141	1.99227	1.13579	2.3216	1.94035	2.06911	1.62793	2.25548	2.50823
AFTPH	3.99316	3.60252	3.59171	3.92685	3.59879	3.58482	4.25774	3.61177	3.8843	3.59435	3.61547	4.00441	3.60139	3.61498	3.77313	4.12058	3.6302	3.62249	3.62377	3.62442	4.07195	3.63119	3.62439	3.60545	3.78393	3.9831	3.60707	3.76861	4.21144	3.63186	3.49105	4.04746	3.32868	3.65622	3.59354	3.93423	3.44582	4.01327	3.78434	3.56106	3.82783	4.12729	3.60267	3.55171	3.41744	3.68887	3.64499	4.37084	3.79377
AGAP1	2.44711	2.44675	2.44338	2.44439	2.44558	2.73456	2.81648	2.44968	2.45143	2.4442	2.45087	2.44758	2.87514	2.45071	2.44416	2.4526	2.45843	2.45315	2.45357	2.45378	2.45047	2.45931	2.45377	2.44767	2.10919	3.14424	2.56471	3.11288	2.92944	2.29291	2.96744	3.1121	2.10871	2.16256	2.42003	2.13832	2.14426	2.74409	1.82122	2.32447	2.72249	2.33829	2.1432	2.52512	3.25114	2.78056	2.56995	2.39142	2.3079
AGAP2	0.540605	0.890977	0.73038	0.716255	2.3284	0.36242	1.31367	1.2004	1.51406	1.66923	1.47573	1.26805	0.496132	1.74876	0.79427	1.76634	1.02134	1.80483	2.05777	1.35164	1.35435	1.35396	1.57367	1.24523	1.60942	1.8444	1.10091	0.706897	0.649504	2.04942	1.59931	1.07287	0.833971	1.66271	0.960316	1.43867	-0.461044	1.41097	1.97005	2.05985	1.60839	1.9095	1.48912	0.79401	0.910421	0.436949	1.12657	1.01707	2.16626
AGAP3	3.91401	3.78815	3.68332	3.67471	3.36885	3.73212	3.8888	2.88429	3.38379	3.51877	3.12855	3.43523	3.09644	3.53561	3.33908	4.09256	3.39968	3.95328	3.129	3.48066	3.74982	3.49541	2.53716	3.43963	3.70595	3.48619	3.31219	2.34389	3.25808	3.2363	3.27268	3.50481	3.83245	3.84679	3.6291	3.66779	4.05602	3.72084	3.34796	3.62249	3.68078	3.46858	3.29021	3.4204	3.29793	3.26189	3.51356	3.6127	3.32954
AGAP6	0.971751	0.429881	1.14372	1.33571	0.415137	0.564949	0.397547	0.800196	1.12617	2.18754	0.830567	0.745141	1.30569	0.477752	0.858459	0.873753	1.27028	2.10174	0.510492	0.512879	1.81788	0.537537	0.512767	0.441328	0.490917	1.23011	0.405545	0.865906	1.07742	0.585789	1.67891	1.51262	1.09421	-0.261991	1.30214	0.26287	1.0929	0.910884	0.99799	1.28972	1.4713	0.467208	1.75321	0.972543	0.498348	0.888714	0.519508	1.2838	0.564471
AGBL1	-3.67851	-3.67974	-3.69124	-3.68777	-3.68372	-3.69854	-3.68837	-3.66988	-3.6641	-3.68844	-3.66594	-3.67692	-3.68095	-3.66647	-3.68857	-2.57755	-3.6319	-3.65334	-3.64973	-3.64791	-3.66727	-3.6292	-3.64799	-1.57543	-4.52491	-4.52491	-4.52491	-1.44051	-0.922744	-4.52491	-4.52491	-4.52491	-1.96463	-4.52491	-4.52491	-2.23422	-3.35004	-4.52491	-1.11539	-4.52491	-1.20525	-4.64117	-4.64117	-2.60592	-4.64117	-4.64117	-2.27681	-1.50864	-4.64117
AGBL2	-0.827398	-0.832323	-0.324525	-0.864762	-0.208703	-0.440452	1.54168	-0.793214	-0.770636	-0.280942	-0.777775	-0.106605	-0.837147	0.692985	0.947991	-0.75577	-0.717361	-0.748772	2.73866	-0.740877	-0.78298	-0.713363	-0.741001	-0.819854	0.534016	0.417394	0.667075	0.986205	-3.62542	-3.62542	-1.36381	0.740928	-0.0700655	0.146111	-0.0518226	1.11034	-0.00983795	-0.6329	0.0898191	0.643063	-2.39737	0.0177282	1.35045	0.568173	0.513454	-1.0822	-0.07319	-0.34058	-1.34296
AGBL3	0.642361	1.14166	1.56205	0.850701	0.398383	1.62553	0.834917	0.51176	2.31341	0.997854	0.172297	1.77344	1.4836	-0.0925709	1.69202	0.68205	0.397238	1.42722	0.299946	1.57822	1.34096	0.872744	0.0286841	1.12669	0.771099	0.0508068	1.50617	0.88778	2.25827	1.58568	1.68336	1.08368	1.21406	0.0724764	0.833318	1.20947	0.66642	0.630418	1.06843	0.356873	-0.0158478	0.985859	1.318	-0.0992565	1.79424	1.90534	1.18858	0.35555	1.34093
AGBL4	-1.14728	-1.98607	-0.808848	-1.99929	-1.99261	-2.01711	-2.00029	-1.96988	-0.921949	-2.00039	-1.96342	-1.98143	-1.98805	-1.96429	-2.0006	-1.95416	-1.93782	-1.9512	-1.94897	-1.94785	-1.96561	0.258221	-1.9479	-1.98094	-2.14487	0.188101	-0.808121	0.799499	0.181695	-0.978875	-4.61854	-4.61854	-2.04313	-0.738845	-0.904682	-1.19752	-2.29547	-2.9715	-0.553659	-4.61854	-0.550999	0.491763	-1.62884	-0.0572974	-4.32286	-4.32286	-1.20017	-0.0786751	-4.32286
AGBL5	3.48946	3.86841	3.47381	3.09034	3.21904	2.5918	2.90203	3.52291	3.31097	2.483	3.73492	3.30505	3.72913	3.59019	3.10433	3.43174	3.85617	3.63574	3.71693	3.42569	3.25443	3.3544	3.98866	3.52001	3.93278	3.25334	3.38017	3.739	3.37569	3.53715	3.42469	3.62417	3.01276	2.89614	3.44215	3.9718	2.73326	2.97911	3.7802	2.86831	3.65781	3.33634	3.97421	3.00984	2.78872	3.526	3.20526	3.66923	3.45434
AGFG2	2.53985	1.66995	3.27473	3.55855	2.9971	2.95086	3.40613	2.94358	2.32389	2.21589	3.02229	2.43934	1.39107	3.30633	3.24937	3.24249	2.73118	2.59987	3.19449	3.31905	2.06652	2.01929	2.43852	2.80522	2.64542	3.47502	3.23114	3.14065	2.97961	2.98282	3.50169	3.41033	2.77409	2.44264	2.71502	2.14742	1.37973	2.75962	2.31813	1.99293	3.18897	2.64533	2.62829	2.64667	2.45744	2.4354	2.38798	3.26006	3.10269
AGGF1	3.86171	3.88023	3.99273	3.76911	3.68638	4.19094	3.13924	3.63508	3.62074	3.86267	3.54853	3.72128	4.04475	3.85708	4.1723	2.87701	4.16485	3.42419	2.55295	3.11206	3.64452	4.01892	3.70438	4.0047	3.75233	3.94854	4.28718	3.60944	3.98314	3.96817	3.65389	3.56527	3.76915	3.52557	3.42505	3.77951	3.79069	2.91542	3.42588	3.41653	2.87632	4.01878	3.71101	3.8444	3.99449	4.14945	3.83572	3.09508	3.23072
AGK	3.58704	3.41466	3.83568	3.75496	3.04501	4.13678	3.27893	3.41913	4.14806	4.01092	3.7463	4.28436	3.93475	3.77887	4.14894	3.96292	3.25298	3.84624	4.17381	3.67597	4.21101	4.06675	3.61527	4.25113	4.03345	4.03476	4.09944	4.51178	3.44118	4.30476	3.44118	3.22673	3.80256	3.74601	3.82587	3.44062	3.84909	3.65658	3.63963	3.74832	3.4818	3.56803	4.21894	3.76393	4.29078	3.48899	4.03625	3.75203	3.58833
AGL	2.75761	2.88642	2.75109	2.75291	2.87535	2.74787	3.03059	2.76187	2.76468	3.03024	2.76379	2.7584	3.20684	2.76353	2.75249	2.76653	2.77133	2.7674	2.76805	2.76838	2.76314	2.77183	2.76837	2.75855	2.86706	3.55335	2.86656	3.23055	2.46364	2.65333	2.76547	2.98765	3.03558	2.19033	2.67601	3.07244	3.12394	2.5094	2.73518	2.2822	2.11643	3.18855	3.227	2.91544	3.30403	3.15829	2.87644	2.20604	2.195
AGMAT	0.489868	-0.0343543	1.17344	-0.674611	1.02157	0.813339	0.00395734	1.54373	0.770408	0.766871	0.820052	1.58173	0.0357993	0.79761	-0.21813	0.329919	0.328064	1.58697	2.02727	1.33818	0.365219	0.565876	1.67221	0.969692	0.578587	0.905436	1.60094	1.87309	0.57265	1.64493	1.59024	0.893479	0.0878747	-0.164511	-0.155635	-0.65709	0.765611	0.241979	0.980391	1.2051	-0.766535	0.796368	2.13307	-0.00912084	1.28101	-0.0500965	1.25219	0.749714	1.07574
AGPAT2	4.46433	3.13449	3.12387	3.1271	3.47936	3.11699	3.12654	3.14341	3.14856	3.12648	3.14693	3.13706	3.13339	3.14646	3.12636	3.15196	3.16071	3.15355	3.15475	3.15535	3.14575	4.13934	3.15532	3.13733	3.05972	3.50063	3.38194	3.89759	3.64964	3.65351	4.04787	3.82124	2.77082	2.76199	2.69307	2.84007	3.51861	3.13822	2.7276	2.68604	3.25696	2.88263	3.84005	3.09136	2.79707	3.29422	3.2627	3.55901	3.54356
AGPAT3	3.26539	2.8629	2.83849	2.84592	3.51572	3.31579	3.18142	3.61609	2.89656	2.8445	2.89152	2.86881	2.86038	2.89043	2.84422	2.90712	2.93409	2.91207	4.45642	3.40296	2.88879	2.93687	4.46836	2.86944	2.69774	3.68554	2.85933	3.08233	4.58811	3.2539	3.34308	2.604	2.31725	2.63036	3.86688	4.24934	2.12176	4.26022	2.47185	2.65631	3.92696	4.12236	1.82314	2.65311	2.84473	2.22094	2.52733	3.9526	4.10599
AGPAT4	3.5019	3.0731	3.45779	3.45186	2.51697	3.39561	3.28856	3.16809	4.24188	3.8048	2.94007	4.08747	3.28674	2.22331	3.32063	3.70917	2.75449	4.41222	4.12863	2.07787	3.41093	3.89679	2.30067	3.94839	3.15583	3.4744	1.47141	4.44079	4.18537	2.91287	3.04873	3.24285	2.99338	3.28731	3.43085	3.74603	3.57061	3.77199	2.98397	3.70142	4.30876	4.18631	2.95895	2.34002	2.90262	3.29939	2.88062	3.53804	3.91179
AGPAT5	3.08593	3.61592	3.53731	3.17521	4.11637	3.61745	4.02263	4.59599	2.91991	3.53192	4.47544	3.51119	3.36693	4.35308	3.40102	3.98236	4.05305	2.73553	3.17194	3.70437	2.89202	3.56201	4.33547	4.21423	3.6727	3.07296	4.05428	3.71982	3.97538	3.91998	4.2116	3.37917	3.56163	3.69172	3.21496	3.30714	3.10172	4.0642	3.62797	4.08115	3.21821	4.04429	4.35255	2.9383	4.06981	4.03881	3.55968	2.99593	3.45609
AGPS	3.55413	3.91206	3.63444	3.50179	3.87618	4.03989	3.55534	4.47618	2.87428	3.70595	3.93237	3.94537	4.11636	4.06827	4.2029	2.50735	3.39657	3.07117	2.97971	3.60351	2.41799	3.50108	4.51277	3.95192	4.06604	3.70345	3.04128	4.07842	3.06488	3.44367	3.34526	3.51072	4.222	3.73311	3.21657	3.68129	4.18316	2.95293	3.81492	4.07566	2.82381	3.38522	3.33019	3.71827	4.34608	4.33979	4.2749	3.12977	2.96147
AGR2	1.56446	1.53494	2.14179	1.33783	1.4385	4.53001	3.253	3.3656	2.56386	3.51961	3.51518	3.79208	3.89566	4.25325	1.31781	2.67493	2.2108	3.79446	6.06905	1.17315	3.00703	2.99194	2.78517	3.80562	3.13274	2.33948	-2.88052	0.285547	5.33905	4.77778	3.2579	2.98732	2.29936	3.03197	4.31413	5.36584	4.5825	3.68666	4.17163	1.58474	4.45139	5.11778	1.696	-1.17441	0.936254	2.62178	2.45666	4.96837	4.73547
AGR3	-3.78372	-3.78873	-3.20239	-3.82163	-3.80496	0.0552652	-3.15222	-3.74882	-3.72567	-2.60366	-3.733	-3.77725	-0.703794	-3.73512	-2.60718	-3.71039	-3.67074	-3.70318	-3.69778	-3.69504	-3.73834	-3.6666	-3.69517	-1.74669	-4.09008	-4.09008	-4.09008	-4.09008	-4.09008	-4.09008	-4.09008	1.66413	-4.09008	0.540394	-4.09008	-0.0418002	-4.09008	-4.09008	-4.09008	-4.09008	0.108215	-4.25159	-4.25159	-4.25159	-4.25159	1.71303	-4.25159	-4.25159	-4.25159
AGRN	3.89074	3.50876	3.66008	4.11903	3.36056	3.83458	3.63056	3.22204	3.86224	4.03772	2.83859	3.56131	3.41264	4.31874	4.16058	3.0799	3.74181	2.92514	3.63654	3.28355	4.16246	3.02989	2.46951	3.97865	3.5127	3.3437	3.11499	4.18472	3.01331	4.15406	3.02756	3.68573	3.31426	3.79514	3.42015	3.51853	4.2219	3.77336	3.43446	3.60531	3.57581	3.02489	3.07022	3.9037	4.24798	3.54834	4.11557	3.32535	3.19031
AGRP	-2.39692	-1.99386	-1.08702	-0.836106	-1.8322	-0.999882	-0.446289	-0.892885	0.814278	-0.0172462	-1.91518	-0.953407	-0.294866	-0.461666	-2.39719	-0.368033	-2.40107	-0.271552	0.87427	-0.580903	-5.10908	-0.213748	-2.11769	-0.097128	-1.85002	2.2093	-1.85002	-1.85002	-1.85002	2.72206	-1.85002	-1.85002	-1.85002	-1.85002	-1.85002	1.83225	-1.85002	-1.85002	-1.85002	-1.85002	-2.24146	-2.24146	1.32932	-2.24146	-2.24146	-2.24146	-2.24146	-2.24146	1.68596
AGT	-0.254775	-0.284738	-1.06371	-1.64901	-1.6397	-1.67373	-1.6504	-1.60789	-1.59457	-1.65054	-1.5988	-1.62409	0.614896	0.035446	-1.02223	-1.58572	-1.56253	-1.58152	-1.57838	-1.57678	-1.60187	-1.56009	-1.57685	-1.6234	0.14621	-2.80378	-2.80378	-2.80378	-2.80378	-2.80378	1.15708	0.811622	-2.80378	0.225292	-1.64946	-2.80378	-1.18131	-0.120983	-0.137753	-0.0572587	-1.11776	-4.88402	-3.49533	0.088386	-0.555428	-0.424131	-1.10219	-0.138936	-0.508372
AGTPBP1	3.94536	2.87257	3.42988	3.81765	3.79282	4.60282	4.01335	4.28425	3.36436	3.3801	3.81346	4.00278	4.23688	3.5015	3.9867	3.65085	2.7773	2.9185	3.09004	3.6988	2.99545	3.98138	4.16886	4.03806	3.79042	3.49003	4.38089	4.0506	3.60362	3.81028	3.83957	3.94134	3.28035	3.56448	3.42939	3.61123	2.75634	3.84722	3.90376	3.64839	3.63167	4.13286	3.8471	4.02612	3.94705	3.80868	3.64669	3.15553	3.33034
AGXT	-2.09334	-2.80328	-1.83723	-2.84162	-2.82219	-2.42229	0.329919	-2.75681	-1.19061	-2.84481	-2.73839	-2.78991	-2.809	-1.90362	-2.25563	-1.80711	-2.66583	-1.06044	-1.75782	-2.69416	-0.271396	-2.661	-1.7476	-2.7885	-1.62458	-3.29503	0.0453482	-3.29503	-3.29503	-3.29503	-3.29503	-3.29503	-0.776575	-0.780106	-0.371844	-0.17395	-3.29503	-3.29503	-0.7125	-3.29503	-0.503833	-0.638241	-3.83286	-0.0855211	-1.79577	-3.83286	-3.83286	-3.83286	-1.34774
AHCTF1	4.25218	3.8587	4.36946	4.58794	3.78838	4.55703	3.59462	4.15678	2.99214	3.56645	3.89462	3.81544	4.17459	3.65479	4.4466	3.35485	4.05281	3.81149	3.34421	3.6589	2.93745	3.89364	3.60433	4.09776	4.2615	3.76703	4.14609	3.48471	4.3715	3.40193	3.86438	3.36656	3.90752	3.39076	4.2242	3.76071	4.33673	4.20266	3.82133	3.04931	4.18881	3.58395	4.13596	3.16213	3.61446	4.46556	4.04194	3.31639	4.26485
AHCY	3.64053	3.63897	3.62391	3.62856	3.63387	3.61384	4.34729	3.65121	3.65814	3.62767	4.16177	3.64254	3.87311	3.65532	3.6275	4.20041	3.67407	3.66474	4.934	3.6671	3.65436	3.67525	3.66707	3.64291	3.84158	3.50581	3.47647	4.51708	3.46494	3.18648	3.76997	3.63361	3.77094	3.85256	3.65164	3.56942	4.08594	3.77357	4.01155	4.16976	3.53531	4.11541	4.21456	3.51288	4.04723	3.48941	3.73487	3.59771	3.64087
AHCYL1	3.64497	3.64445	3.82981	3.64108	3.64278	3.63657	3.64083	3.64872	3.65283	3.6408	3.65154	3.64564	4.03773	3.85038	3.84239	3.65551	3.66235	3.65676	4.05542	3.65817	3.65059	3.66306	3.65815	3.64576	3.74395	3.57281	3.56829	3.70015	4.01974	3.37897	3.70415	3.29448	3.53905	3.73538	4.319	4.09136	3.59567	4.26346	3.5394	3.39269	3.78239	4.56842	3.42611	3.53371	3.62958	3.50772	3.62993	3.75454	3.56084
AHCYL2	2.41407	3.16742	2.5108	2.39105	2.40132	2.64671	2.3895	2.73998	2.77135	2.38934	2.44327	2.80331	3.46949	2.44208	2.389	2.45674	2.84769	2.6537	3.77956	3.03881	2.96076	2.48295	2.46597	2.57716	2.69853	2.81514	1.91416	2.69618	2.62721	2.70442	3.11544	3.17148	2.90819	2.33602	2.92901	2.6438	3.0895	2.86166	2.27206	2.46494	2.25191	3.09074	2.75052	2.92533	2.99085	3.41127	2.64926	2.24896	1.85389
AHDC1	2.9106	3.80967	1.5869	1.11681	3.52881	2.32071	3.27464	2.21466	1.93757	3.45818	3.20946	2.01906	1.51711	2.10614	1.9714	2.65818	2.92727	1.10826	2.1036	2.76273	2.46543	1.66499	3.9319	2.62832	1.6485	3.70075	3.43151	3.51647	3.3039	3.16571	3.51332	3.82729	1.65672	1.49877	2.16335	1.5084	1.5842	1.48478	1.90055	1.92433	3.015	2.64498	1.2453	3.93227	2.77442	1.92303	2.40742	2.48796	2.09404
AHI1	2.30925	2.30883	2.50695	2.30641	2.30745	2.30585	2.30638	2.31201	2.31375	2.30638	2.31321	2.30978	2.30842	2.31305	2.30637	2.31487	2.31768	2.31538	2.31577	2.31597	2.31281	2.31796	2.31596	2.30988	2.22389	2.02831	2.45605	2.51183	2.68419	3.19316	2.61845	2.30262	2.16028	2.18126	2.43424	2.37554	1.67226	2.39786	1.96466	2.15808	2.46324	1.98856	2.96127	2.11052	2.57417	2.5163	2.87146	1.6892	2.29714
AHNAK	7.87092	6.75263	7.94403	7.59434	6.76721	7.85806	7.88038	6.49917	6.91731	7.11026	6.93815	7.535	6.44994	5.64042	7.36949	7.10389	6.19169	7.73063	6.49102	6.43723	7.18597	7.25378	6.58045	7.26837	7.53562	7.42069	6.19909	5.77672	6.76474	6.65653	7.00679	7.42069	7.63227	7.03357	7.5579	7.50906	7.74233	7.40944	6.706	6.82801	6.6868	6.68988	6.63272	7.82155	7.01243	7.91894	7.67424	7.15386	6.62735
AHNAK2	6.93174	5.34517	7.0005	7.33704	5.80453	7.27886	7.30696	5.61439	6.91815	6.61763	5.17677	6.49145	5.748	4.88693	6.4988	7.16925	6.0033	7.41835	5.95094	5.77289	7.34207	7.07763	5.62292	7.23832	6.43133	6.68311	6.54163	4.73721	6.21214	6.19357	6.47495	7.23745	6.55115	6.38464	6.77761	6.51209	7.76473	5.86068	6.13876	6.40116	6.17124	5.54167	5.92075	6.46465	6.47192	7.24206	7.15245	6.73587	5.5969
AHR	6.25897	6.35854	6.39547	6.39653	6.62691	7.0105	6.29025	6.65914	5.82436	6.27584	6.02462	6.83657	6.88726	6.25276	7.36464	6.06176	5.31038	6.39326	6.36818	6.48364	6.97816	6.57505	6.6334	6.4947	6.65582	6.17136	5.88274	5.7052	6.25272	6.08013	6.0966	6.28444	7.17074	6.71125	6.63635	6.88565	6.45692	6.77572	6.68425	6.723	5.92705	6.97402	6.92912	6.36174	7.06851	6.57195	6.53955	5.84211	5.97799
AHSA1	5.65206	6.30898	6.35991	5.86723	6.78416	6.21008	6.69521	6.63476	6.13121	5.78953	6.81076	6.07092	6.03827	6.39759	5.93079	5.6885	6.11862	6.01513	5.67748	6.60983	6.3802	5.74273	6.69854	6.01121	6.439	5.8069	5.59654	6.3849	5.93554	6.03217	5.86589	5.69011	6.38837	6.63517	6.11987	6.1257	6.79583	6.26937	6.32102	6.6435	6.22453	5.98918	6.70818	5.62534	6.0539	6.56987	6.46535	6.09614	5.98918
AHSA2	4.01716	4.64422	4.24445	4.41224	3.24856	5.04267	3.68914	3.84218	3.76083	4.4696	3.91626	4.17577	4.92526	4.15329	5.22966	4.80405	4.05488	5.25874	4.29102	4.17357	5.04246	4.62523	3.93854	5.59801	4.38562	4.91239	3.41402	4.07762	3.52399	4.2937	4.41046	4.16596	4.86093	4.87832	4.92268	5.00609	3.78711	4.68028	4.38867	4.75499	3.98399	4.14451	4.32874	4.75836	4.96602	4.64231	3.89914	4.59676	4.44003
AHSP	-1.80109	-1.80168	-1.80711	-1.8055	-0.641634	-1.81047	-1.80578	-1.78911	-1.77803	-1.234	-1.7815	-1.80032	-1.80226	-1.78251	-1.80587	-1.77092	-1.753	-1.76761	-1.76515	-1.7639	-1.78404	-1.75116	-1.76396	-1.80017	-3.27771	-3.27771	-3.27771	-3.27771	4.92245	-3.27771	-3.27771	-3.27771	-3.27771	2.11788	4.03897	2.11842	-3.27771	-3.27771	-3.27771	-3.27771	1.82446	2.15875	-5.72991	-1.35225	-5.72991	-5.72991	-5.72991	1.55021	1.73906
AICDA	-3.70648	-3.70863	-3.72884	-3.7227	-3.71557	-3.74187	-3.03023	-3.69156	-3.68167	-3.72387	-3.6848	-3.70371	-3.71072	-3.6857	-0.341691	-3.67514	-3.65827	-3.67207	-2.55486	-3.6686	-3.68708	-3.65651	-3.66866	-3.70319	-2.18898	-4.17887	-4.17887	-4.17887	-4.17887	-4.17887	-0.604748	-4.17887	-4.17887	-0.666956	-4.17887	-4.17887	-4.17887	-1.88005	-4.17887	-4.17887	-2.66187	-4.90072	-4.90072	-4.90072	-4.90072	-1.85076	-2.50176	-2.69265	-0.579832
AIDA	3.01205	4.33057	4.02845	2.757	4.6348	4.56726	2.46305	4.52026	4.27658	4.27973	3.92522	4.17983	4.84773	4.02553	3.54205	3.66974	0.574313	4.14859	3.56922	3.20456	3.64662	3.14349	3.36014	4.03088	3.90312	4.2217	3.85322	3.21832	3.70755	4.04486	1.13236	1.13236	4.43941	3.32048	3.9459	4.76992	5.42998	2.72604	4.00795	4.62367	1.02623	4.22871	3.84534	3.91432	2.99141	5.36423	4.53679	3.49247	4.2314
AIF1L	2.14856	2.14833	2.21657	2.14677	2.14758	2.14522	2.14664	2.15006	2.15101	2.14663	2.15072	2.14885	2.14811	2.15063	2.1466	2.15162	2.15315	2.1519	2.15211	2.15222	2.1505	2.15331	2.15221	2.1489	1.88012	2.02886	2.01699	1.29811	3.18352	1.61929	3.07351	2.19859	2.07083	2.70686	2.04074	2.16114	1.2658	2.3163	2.46396	2.09383	2.77372	2.2775	1.70849	2.01344	2.53323	1.99441	1.17444	2.59928	2.00263
AIFM1	2.91774	3.20678	3.13692	2.90853	3.16207	3.4657	2.90792	2.92632	2.93207	2.90786	2.93024	3.06923	3.50186	3.25217	2.90773	3.13164	2.94586	3.13385	3.2935	3.14503	2.92892	2.9469	2.9397	2.91962	2.93051	3.11786	3.32499	3.13469	3.54051	3.42688	3.21018	2.66234	3.12243	2.26714	3.1001	3.48377	3.02518	3.25936	2.70429	2.72768	3.08543	3.45053	2.99891	2.32354	2.78611	3.03826	2.90344	3.48443	3.46269
AIFM3	0.245917	-0.527033	0.164847	-0.558509	0.0749305	-0.114006	0.755384	-0.0596298	0.627456	0.0174312	-0.225108	-0.120262	-0.0142636	-0.47728	-0.225311	-0.454805	0.447561	0.03602	0.971998	-0.164434	0.263149	0.11213	-0.441095	-0.295033	0.655873	-2.22759	-2.22759	1.29077	0.966031	0.813827	-2.22759	-2.22759	0.373675	-0.186738	0.837463	0.621575	0.518609	0.945104	1.19267	1.05055	0.418045	0.030334	2.35376	-0.0970661	-0.748685	0.154454	0.107557	-0.57245	0.145943
AIG1	3.97549	3.09801	4.29792	4.39791	3.82894	3.86085	3.59462	4.08535	3.57318	3.68512	3.15004	3.91444	4.35114	3.55454	4.08166	3.17066	3.20633	3.17719	3.62785	3.18453	3.14513	3.68873	3.43522	3.11004	3.5111	3.5923	3.32771	4.38668	3.57774	3.40197	4.12901	3.67518	4.08351	3.464	3.22083	3.22484	3.6774	3.42563	3.87414	3.74262	3.45966	3.7243	4.07142	3.67333	3.89944	3.48318	3.42168	3.2968	3.72344
AIM1	6.96033	6.42725	7.1002	7.02473	6.31327	7.25376	7.02317	6.59851	6.27324	6.61582	6.37839	6.65364	6.37035	6.10948	7.07362	6.11804	6.09264	6.76293	5.84997	5.30266	6.15696	6.23898	5.8113	6.94177	6.8175	6.39426	6.01091	5.8497	6.63147	6.08612	6.51319	6.16521	7.0281	6.59333	6.5921	6.88842	6.65524	6.2235	6.63147	6.56077	5.84555	7.06649	6.76884	6.36333	6.92971	6.74626	6.66059	6.14039	5.69769
AIM1L	3.62669	4.13571	3.9493	4.18561	3.31968	3.98803	4.08173	3.25842	3.72795	3.74761	3.31461	3.588	2.53893	3.51668	3.30405	2.74317	4.23991	4.37371	2.51527	3.31548	3.0322	3.87208	2.77905	3.59328	3.47612	3.46854	3.69196	4.47114	3.55061	4.07768	2.88345	3.82673	3.20657	3.60324	3.08262	3.89463	3.54944	3.37134	3.38533	2.88023	4.24546	3.51756	3.48753	2.96601	3.01721	3.21343	3.36037	4.11126	3.82391
AIM2	0.153941	1.74316	1.72636	1.84646	0.116581	0.462356	0.0824679	4.26478	0.25398	1.10234	3.5204	0.165235	0.772428	2.53108	0.081045	0.279894	0.346426	1.79371	0.301152	0.305759	0.232379	0.35332	1.16918	2.21366	1.32679	-0.896067	2.3795	2.63002	0.929525	2.43897	1.3675	0.0253983	-0.162797	1.87869	-1.59198	0.654817	2.57505	-0.631663	2.63668	2.25971	0.867757	1.41016	4.12691	0.340852	0.739631	-0.839778	1.36638	-0.416112	1.3889
AIMP1	4.3294	4.23873	4.03406	4.54792	4.41444	4.17938	4.6802	4.59629	4.7919	4.53364	4.08463	4.43674	5.13146	4.49344	4.20717	4.53771	4.39685	4.3113	5.17661	4.28993	4.41937	5.23107	3.93674	4.46575	4.62565	3.97595	4.24596	4.45676	4.54048	4.06553	3.88203	3.8642	4.69451	4.85658	4.66325	4.53782	4.91634	4.65244	4.76125	4.78586	4.36687	4.44468	4.81104	4.38201	4.43354	4.81994	4.70788	4.32989	4.27226
AIMP2	4.28442	4.54187	4.9658	4.88364	4.63808	4.71769	4.64306	4.38114	4.74458	4.61009	4.242	4.46413	3.60003	4.9345	4.12842	5.20087	4.94915	5.31665	4.29989	5.02197	4.82912	5.02913	4.55426	4.80819	4.65559	4.42149	4.41801	4.71051	4.15616	4.74015	4.3698	4.15387	4.70972	4.78904	4.41046	4.90498	5.58021	4.69715	4.49439	4.91875	4.27067	4.68964	5.35967	3.8851	4.60375	4.67818	4.91759	4.68964	4.60977
AIP	4.2331	4.25591	4.1449	4.3177	4.38361	4.2356	4.51012	4.11363	4.30028	4.22077	4.26343	4.03453	4.605	3.63526	4.2964	4.87854	4.41668	2.64904	3.66579	3.17282	3.83302	4.35044	3.67641	3.74351	4.14236	4.38563	4.76301	3.73271	2.86949	4.37889	3.97492	4.23151	3.99958	4.48551	3.98777	3.53252	3.74026	3.98901	4.47202	4.46868	4.23076	3.43698	4.31579	4.24011	4.28972	3.85378	4.10491	4.11896	4.31269
AIRE	-2.57062	-2.13075	-2.60333	-2.59476	-1.91888	-2.31357	-2.21311	-2.03541	-2.52923	-2.2137	-2.53435	-2.5659	-2.31354	-2.00317	-2.59672	-2.51864	0.0500589	-2.51368	-2.50999	-2.50811	-2.53809	-2.48886	-1.91003	-2.56501	-3.07026	-3.07026	-3.07026	-3.07026	-3.07026	-3.07026	-0.0284759	-3.07026	-0.89966	-0.91635	-0.72191	-2.03227	-3.07026	-3.07026	-1.26561	-3.07026	-3.8136	-3.99594	-2.75092	-1.50309	-0.48592	-1.40249	-2.31189	-1.52799	-2.36267
AJAP1	-0.957739	-0.959542	-0.685151	-0.971253	-0.965346	-0.537654	-0.634933	-0.945041	0.439372	-0.972218	-0.939204	-0.150536	-0.601108	-0.93999	-0.972408	-0.432132	-0.915779	-0.928073	-0.370193	-0.925006	-0.456192	-0.914197	-0.925054	-0.954963	0.915818	-3.88678	-1.17213	0.536234	-1.0589	-0.429831	-0.169747	-0.751057	-1.26552	-0.467555	-3.44102	-0.631315	1.59964	-1.20414	0.432148	-0.325815	-1.9005	-0.00995161	-2.5211	-0.791444	0.0471666	0.678705	0.869131	-2.36907	-0.426637
AJUBA	3.85856	2.34465	3.41371	3.81611	2.73557	3.66242	3.81905	2.39735	3.58995	3.96405	2.52403	3.42746	3.74301	2.14211	2.99678	3.59871	2.62927	3.38359	3.89437	2.64042	3.42628	4.01528	2.84476	3.27515	3.38262	3.82141	3.38429	2.80964	2.87873	3.72523	3.14852	4.02827	3.29568	3.08405	3.49201	3.07984	4.33912	2.40505	2.48938	2.76597	3.00775	3.67117	2.2133	3.04506	3.73088	3.59636	3.67464	2.98282	2.54041
AK1	4.47485	4.78526	4.52191	4.2078	3.77177	3.72353	5.22115	4.12104	3.18423	3.81555	4.30997	4.23554	3.07679	4.1738	3.40736	3.74526	4.79462	3.76578	4.16272	4.32582	3.66521	4.57359	4.46085	3.55529	3.85001	3.8819	4.7031	3.59079	4.41773	4.42658	4.7211	2.65176	3.98379	3.97512	4.4911	4.40553	4.50974	4.02705	3.95118	3.69116	3.52123	4.01701	4.6454	3.70579	3.72579	4.17426	3.80243	4.51693	4.54462
AK3	3.46456	3.58173	3.45627	4.03913	3.56596	3.58843	3.45802	3.47409	3.48022	3.59783	3.47829	3.46635	3.46254	3.47773	3.4579	3.48421	3.4944	3.48608	3.48748	3.48818	3.47688	3.92981	3.48815	3.90128	3.34287	3.11828	3.12384	3.47422	3.74312	3.36161	3.39547	3.66499	3.84686	3.52784	3.8163	4.18864	3.0387	4.19206	3.25193	3.73995	3.77233	3.97705	2.76135	3.87158	3.24825	3.56696	3.20043	3.90168	3.6652
AK4	1.55189	2.37512	2.33958	1.53846	1.92849	1.52285	1.73031	2.04569	1.87291	1.5375	1.57017	1.5542	1.54836	2.35155	1.53731	2.1189	1.59307	2.15333	1.58307	1.58408	1.56823	1.59526	1.58403	1.55464	1.38432	2.43853	1.34186	2.5474	1.77119	1.17533	1.69712	2.30783	2.35818	1.2702	1.80188	1.25345	2.18827	1.93687	1.35248	1.15703	1.28018	1.57851	2.01328	2.28205	1.78362	2.62721	1.97506	1.30904	0.865857
AK5	0.555028	0.553931	0.68353	0.546334	0.550277	0.538666	0.545728	0.562333	0.566924	0.545666	0.565488	0.757866	0.552844	0.56507	0.545533	0.569872	0.577299	0.571243	0.572263	0.572779	0.564433	0.578061	0.572755	0.556685	0.842253	0.962261	0.392659	0.616235	0.840273	1.00185	1.24493	1.71001	-0.373259	1.09141	0.39398	0.647706	0.246457	-0.694997	0.685272	0.0261371	0.877503	-0.281615	0.0872068	0.496651	0.583164	0.756029	-0.0943819	0.717057	1.14409
AK7	1.97068	1.52871	1.77383	2.08759	1.03317	0.817816	1.7833	0.677078	1.23661	-0.135374	0.428494	0.573273	1.24146	0.0429003	0.927338	1.9677	2.84966	1.53486	0.858645	0.118601	0.714777	0.616822	0.118362	0.577762	1.35395	1.07515	1.01662	0.170004	1.53029	0.832032	2.52988	1.01702	1.41267	0.822932	1.73016	1.08562	-0.368082	0.872507	1.52145	0.450332	1.27441	1.62305	-0.241146	0.883565	0.267984	2.37353	1.87997	0.355574	1.14325
AK8	1.70246	0.297434	0.941756	2.40854	-1.06891	0.544385	1.88568	-0.734842	2.50396	1.41616	0.728167	2.13585	1.92973	0.569885	1.4633	2.28696	0.864874	1.64277	3.6484	1.00714	2.8085	2.58398	1.00621	1.71314	1.87449	-1.74507	1.9343	3.08888	1.1495	1.6415	1.43944	3.33798	2.9218	1.03809	1.03001	1.6702	0.912354	1.5494	1.35821	-0.373463	2.86285	1.07786	0.332264	2.26621	1.13162	0.857355	1.1667	2.0891	1.62056
AKAP1	2.23331	2.23231	2.22295	2.85996	2.22907	2.21703	2.22528	2.79369	2.25281	2.22523	2.24957	2.23462	2.63613	2.24862	2.22512	2.2595	2.27709	2.26262	2.26495	2.6353	2.52546	2.67974	2.26607	2.23486	2.41678	2.86483	1.34453	2.39864	2.4938	1.41726	2.3179	2.88354	2.51149	2.10589	2.82944	2.87363	2.21906	2.94165	2.0855	2.21721	2.67308	2.82945	2.39239	1.97831	1.76712	2.1403	1.77735	2.95699	2.77306
AKAP10	3.59942	3.722	4.14321	3.85652	4.09276	4.17765	3.70027	3.71726	3.22504	3.45404	3.76926	4.04092	3.39826	3.5792	4.3788	3.26035	2.91363	3.09387	3.5752	3.10959	3.19553	3.16418	4.57729	4.04576	4.3104	3.8426	3.11425	3.67984	3.717	3.95	4.16072	3.73802	3.86928	3.22787	3.63224	3.28934	3.33411	3.16305	3.84	3.79849	3.63855	3.21409	4.16611	3.93416	4.1513	4.19516	3.64363	3.21192	2.88083
AKAP11	3.29795	3.15978	3.55799	3.80752	3.39348	3.94955	3.45312	3.48311	2.35597	3.519	3.29754	3.39627	3.93615	3.06993	3.7417	2.39644	2.11223	3.30656	2.42952	3.07514	3.17425	3.24781	3.33625	3.7991	3.0641	3.25281	3.44604	3.81543	3.02449	3.60504	3.52867	3.50894	3.48984	3.2267	3.45985	2.92555	2.94032	3.02106	2.79859	2.92398	2.1812	3.51675	3.82965	3.53935	3.58521	3.29036	3.45553	2.65723	2.85847
AKAP12	1.20992	1.19931	0.80229	1.12936	1.9442	0.782713	1.12405	0.862233	2.24265	1.25359	1.32307	1.2236	0.82957	2.19962	0.809415	1.749	0.924067	0.898516	0.902779	1.7991	0.870615	0.927319	0.904839	1.22617	1.22071	2.76039	0.979578	1.25846	1.34668	0.0369119	0.351906	2.22816	1.56677	0.881749	2.05727	0.652233	0.439401	2.5005	1.25678	0.222792	2.32895	0.907774	0.551395	2.43435	1.60956	0.243564	1.26008	1.26258	1.34794
AKAP14	-3.80381	-3.80414	-3.80744	-3.80638	-3.80522	-3.80863	-3.80656	-3.80165	-3.80029	-3.80658	-3.80071	-3.8034	-3.80446	-3.80084	-3.70532	-3.79942	-3.79722	-3.79901	-3.79871	-3.79856	-3.80103	-3.79699	-3.79856	-3.80332	-4.83902	-4.83902	-4.83902	-4.83902	-4.83902	0.962722	-4.83902	-4.83902	-0.617349	-4.83902	-4.83902	-4.83902	-1.83291	-4.83902	-4.83902	-0.439251	-4.34288	-4.34288	-4.34288	-4.34288	-4.34288	-4.34288	-4.34288	1.11625	-4.34288
AKAP3	-1.40176	-0.839742	-0.0309451	1.2196	-0.0980177	-0.565915	-0.59255	-1.30523	0.000726602	1.5227	-1.26223	0.445622	-1.42968	1.64989	0.333315	1.60196	2.22613	0.606679	-1.16791	-1.16064	-0.606747	1.6513	0.1774	2.37222	-2.98158	0.406912	0.547397	2.24143	0.63628	1.97367	0.699117	-2.98158	1.30873	0.459069	-2.41609	1.61418	0.971684	-0.511007	0.45978	0.297444	-1.16457	1.47264	-3.39824	1.31381	0.73534	1.83888	-0.912468	0.796322	-0.662527
AKAP5	1.51901	1.40504	1.82213	1.13239	0.964442	1.83267	0.758449	1.38909	1.95507	1.93554	1.91676	1.865	1.99671	1.86247	1.42293	0.129293	1.61011	1.17986	1.7109	1.24431	1.06179	1.29541	0.750834	1.46319	1.27388	1.71582	2.0254	1.83351	1.75569	1.85163	1.56277	1.21737	0.59441	0.849776	1.30641	1.86855	0.671011	1.38874	1.13958	1.27364	1.53846	1.81828	1.06138	0.603809	1.5951	1.50313	1.16562	1.26426	1.54786
AKAP6	1.7664	1.21418	1.71586	0.518443	0.328509	1.70568	0.509505	1.56867	1.32489	1.29855	0.137591	1.56237	1.81183	1.47127	1.29541	0.172227	0.232403	1.62063	0.191427	0.950641	0.129373	0.238656	1.22439	0.406129	0.0105018	0.723501	1.32478	1.28382	1.94638	0.815034	1.8219	0.904852	1.42411	1.70374	1.0427	0.70616	0.513823	0.771946	0.22975	0.485751	-0.143974	1.65785	0.372714	1.65741	1.42691	1.18979	1.43378	-0.384908	0.890371
AKAP7	1.32714	1.9912	1.89713	1.99792	2.21077	1.7898	1.50306	1.66573	1.19515	1.11807	1.18949	1.60513	2.19161	2.15194	1.59401	1.42817	1.23708	1.21242	1.21654	1.44898	1.39005	1.48748	1.62972	1.15578	1.46824	1.93886	1.08856	1.73667	1.29293	2.02884	2.34324	1.97252	1.99042	1.21629	1.73506	0.920662	0.81318	1.32554	1.87267	1.64949	1.42009	1.3425	2.02434	2.47215	1.63151	1.08804	1.7126	1.39578	1.12644
AKAP8	4.54457	5.40132	4.32574	4.41979	5.04931	4.79679	4.39233	4.59614	4.60683	4.28773	5.17128	4.20004	4.07501	5.15109	4.51682	4.61167	4.885	5.17824	4.62161	4.95528	4.05956	4.48557	4.65531	4.65566	4.73951	4.92572	4.84386	4.92025	4.57889	5.0171	4.89638	5.24455	4.35782	4.45733	4.33204	4.29108	4.60124	4.3427	4.36898	4.41285	4.42038	4.62495	4.73285	4.7747	4.99188	5.03391	4.75111	4.25632	4.37039
AKAP8L	4.16974	4.92941	4.24464	4.6587	4.54071	4.4776	4.63924	3.94021	4.5346	4.01747	4.86258	4.42538	4.14898	4.84909	4.42066	5.07515	4.51898	4.12811	5.00698	5.63103	4.67679	4.88521	4.71715	3.90412	4.41539	5.21527	4.9781	5.12191	4.86365	4.96264	4.70734	4.94699	4.09336	4.26046	4.13133	4.3051	4.33059	4.1922	4.19725	4.32555	5.06261	4.43671	4.65945	4.54913	4.65166	4.42572	3.99366	4.75073	4.7265
AKIRIN1	3.49939	3.74924	2.88004	3.93523	3.22026	3.29639	2.88494	3.13791	2.92496	2.88484	3.15578	2.90413	2.89745	2.92116	2.88461	2.93109	2.94691	2.93397	3.39632	3.40078	2.91987	2.94855	3.40057	2.90462	2.7956	3.14996	3.35734	3.70018	3.48131	2.69603	2.92973	2.93323	3.12016	3.33174	3.45365	2.78169	3.04378	3.23135	2.94919	2.85144	3.60282	2.82495	3.74111	2.93798	2.77424	2.8853	3.09774	3.07041	3.23911
AKIRIN2	3.7674	3.63176	3.70052	2.92719	3.58009	3.417	3.08504	3.27608	3.77964	3.69124	3.79059	3.26907	3.71326	4.02023	2.91024	3.57956	4.33619	2.49129	3.34768	4.14249	3.25201	3.55991	3.35862	3.5319	2.97504	3.81374	3.52403	2.97079	4.13856	2.94945	3.90526	3.83643	3.2935	3.62476	3.44215	3.25975	3.66046	3.44821	3.74557	3.35277	4.11261	3.26557	3.69434	3.33462	3.13443	3.35645	3.29703	3.40594	3.7013
AKNA	2.93593	4.19851	3.07452	2.9329	3.60714	3.25501	3.14366	3.20075	1.89173	3.62884	3.2735	3.15978	3.44639	3.68895	2.82953	2.22573	3.16461	1.9349	3.1958	2.51931	1.86714	2.33867	2.51891	3.4767	3.74159	2.58318	3.88556	2.61509	2.81707	3.19645	2.88395	2.19928	3.53855	2.91858	2.68446	2.1861	2.23436	3.06094	3.53499	3.65768	3.43677	3.00837	2.46353	3.50385	2.80404	1.99461	3.18984	2.79632	3.7153
AKNAD1	-0.572916	-0.00923911	-0.431172	-2.07912	-0.590192	0.502499	-1.25641	-0.749484	-0.233046	1.26272	-0.599054	1.73861	0.10838	0.17816	1.74007	-0.728549	-1.28069	1.1462	2.95214	-0.244876	1.09525	0.338239	-2.69881	2.12836	-2.41341	0.753164	0.533183	1.7769	-2.41341	0.331135	2.00515	2.3714	-2.41341	-2.41341	1.27724	0.715923	2.04703	-2.41341	1.21869	0.732357	-0.965201	-0.853434	0.494336	0.556745	1.68878	1.32818	-0.67259	-3.11719	0.491122
AKR1B1	3.66433	4.39937	3.74623	4.26791	4.29854	4.01814	4.4558	4.23561	2.70317	3.59114	3.73029	3.35571	4.66207	4.30772	3.45934	4.43621	3.9954	3.40618	2.75852	2.76392	2.67775	4.20454	4.51449	4.0895	3.58499	4.70737	3.95544	4.94907	4.08952	3.14148	3.21594	4.69182	3.77713	4.06749	3.09994	2.71273	3.99939	3.01052	3.84239	3.97901	3.03389	3.48498	4.68608	4.03354	3.81683	3.63419	3.74011	3.65743	3.95627
AKR1B10	1.68493	6.08589	3.06316	3.91479	4.09316	3.92391	3.16624	1.76407	1.81637	3.16406	3.92514	3.05434	2.94138	1.79503	2.72237	1.85083	2.97333	1.86707	3.59402	2.85361	4.361	1.94945	3.61171	2.45496	3.69686	3.44156	4.76829	2.93784	2.06033	4.26831	3.54682	1.73376	3.09448	4.50777	2.15431	3.21968	3.71192	-3.21946	4.52239	4.82481	0.456938	2.47918	4.84715	3.61358	5.31894	4.45099	4.06196	0.621247	1.43186
AKR1C1	3.56161	2.23371	1.68912	3.29134	3.22327	2.60433	3.9747	3.35204	3.48739	3.58551	4.2729	5.46806	3.49243	3.15421	3.84792	3.57585	2.1046	4.30152	2.03987	2.04646	2.81375	2.11444	4.54072	3.79505	3.99771	3.60812	2.62705	3.30668	2.7301	0.85332	3.49015	3.68079	3.16878	2.73771	3.84074	2.22442	5.75378	3.41745	3.90543	3.10777	3.89983	3.34476	0.725747	3.13477	3.89176	3.31306	3.36882	3.28202	3.65876
AKR1C2	2.94311	4.14646	3.11832	2.91465	3.15297	3.21575	2.91276	2.96902	4.61534	2.91257	3.74237	2.94794	3.95122	3.99162	3.52699	2.99726	3.0261	3.00252	3.00646	3.00845	3.2685	3.02909	3.63073	4.02667	4.2565	3.06385	3.12429	3.42318	2.53032	2.5857	3.40787	2.92703	3.7467	2.56792	2.91565	3.37811	5.69876	3.80932	3.71568	2.43645	3.1504	3.63882	1.25083	3.13968	3.58155	3.9677	3.04082	3.72355	3.92035
AKR1C3	3.13584	3.13521	3.1294	3.13115	3.1332	3.43184	3.13084	3.14027	3.14326	3.51771	3.14231	3.61304	3.1346	3.14204	3.34109	3.14526	3.15054	3.14621	3.14693	3.14729	3.14162	3.1511	3.14727	3.6155	3.26241	3.77284	2.65004	2.50587	3.2556	2.05811	2.78765	3.56295	3.93215	2.67458	3.63074	2.94525	4.94673	3.3367	3.62203	2.56924	3.25382	3.51711	1.54974	3.26202	2.84692	3.3304	2.79717	4.03345	4.11299
AKR1C4	-3.34203	-1.13746	-2.82447	-0.794567	-3.36816	-2.17588	-3.39171	-2.46342	-3.27041	-3.39202	-3.27947	-3.33406	-1.59581	-1.71729	-2.77815	-3.25149	-2.14019	-3.24255	-3.23586	-3.23246	-3.28607	-3.19712	-2.24186	-0.304332	-3.6947	-3.6947	0.0171343	-3.6947	-3.6947	-3.6947	-3.6947	-3.6947	-3.6947	-0.245365	-3.6947	-3.6947	0.840858	-3.6947	-0.196852	-1.37413	-0.935307	-1.67986	-4.69901	-2.02043	-0.324737	-0.642051	-1.7257	-4.69901	-4.69901
AKR1E2	1.29878	1.66787	1.45946	1.52362	1.90368	0.709833	2.65066	2.77246	0.885571	0.763064	0.876548	0.821864	2.47858	1.89771	1.79562	0.904363	0.952987	0.913214	2.05639	2.06804	0.869972	0.958057	0.923044	3.37035	2.09444	1.62496	2.86595	2.70879	1.32525	1.18928	1.85819	0.386288	0.965026	1.49547	1.51822	1.35292	2.30988	1.63595	-0.0729146	1.44432	2.06135	1.47916	2.13863	2.01316	2.551	2.16575	2.23352	-0.103414	0.0972383
AKR7A2	4.30304	3.77637	4.19078	4.91865	4.00168	4.46612	4.13146	4.29503	3.26506	4.34694	4.504	4.01941	4.66989	4.73872	4.5946	4.02208	3.61233	4.04398	3.75312	4.90162	4.15594	3.83117	4.78301	3.55182	3.65454	3.57546	3.97773	4.13914	4.27147	4.1379	4.3738	3.8732	3.9691	4.54849	4.61841	4.76999	4.43745	4.33824	4.06978	4.18385	4.38526	4.56331	3.43542	4.08688	3.76926	3.98088	3.89935	4.88154	4.46677
AKR7A3	-0.0298941	-1.24466	-1.25211	-1.25087	-1.24942	-1.25466	-1.25109	-1.22793	-1.21879	-1.25111	-1.22165	-1.23969	-1.24682	-1.22248	-1.25116	-1.21292	-1.19813	-1.21019	-1.20816	-1.20713	-1.22375	-1.19661	-1.20718	-1.23917	-1.1476	-0.161127	-0.124537	-2.81882	-2.81882	-0.0468299	-0.306053	-2.81882	0.294946	-0.430358	-2.81882	0.078253	-1.20467	-0.381714	-2.81882	-1.33618	-1.61301	-1.42944	-1.08905	-0.288237	-0.688416	0.594539	-2.301	-1.0236	-1.12048
AKT1	3.88824	3.7585	3.75427	3.75563	3.75712	3.7527	3.7554	3.76167	3.76341	3.75537	3.76286	3.75944	3.75809	3.76271	3.75532	3.76452	3.76733	3.76504	3.76543	3.76562	3.76247	3.76762	3.76561	3.75954	4.28847	3.73778	3.71167	3.66894	3.68475	3.84226	3.76488	3.17749	3.80582	3.73451	3.73818	3.67989	4.00074	3.82614	3.59209	4.08369	3.85262	3.36525	4.20921	3.81561	3.95622	3.73194	4.00649	3.60954	3.48434
AKT1S1	1.77087	1.7696	1.75758	2.20322	1.76547	1.88835	1.7606	1.77973	1.7856	1.76053	2.2268	1.98528	1.96772	1.7832	1.7604	2.26347	1.79951	2.27516	1.79267	1.79336	1.78239	1.80056	2.60852	1.77282	1.82262	1.34261	1.73522	1.79504	1.87996	1.96362	2.16909	2.51452	1.33015	2.24993	1.49041	1.92265	2.09377	1.86583	2.07054	2.09423	1.4795	1.85427	2.18216	1.85534	1.93688	2.12434	2.26238	1.67458	1.94171
AKT3	3.11572	2.92638	3.57996	2.76651	2.65668	3.30003	3.4796	2.66684	4.16028	2.98791	2.57618	3.96098	3.99062	2.6695	3.58051	3.07787	2.43866	3.68492	3.83119	2.63706	3.78325	2.48424	2.40965	3.00122	3.0985	3.7268	4.2021	3.86435	3.08329	3.32489	3.63108	3.9966	3.3964	3.02841	2.75745	2.3329	2.18913	2.82934	2.43212	2.95402	2.64682	3.13986	3.41289	3.8154	3.9662	3.07848	3.61495	2.51364	3.09542
ALAD	3.64145	4.59648	3.88567	4.1425	4.92045	4.07317	3.74382	4.86613	3.39271	3.28659	4.97638	3.51719	2.95432	4.67053	3.84656	3.12609	5.58218	3.4661	3.33885	4.71587	4.15347	3.70917	4.67176	3.85363	3.78363	4.84254	4.64663	4.43217	3.34537	4.48116	4.36652	5.00992	4.14127	3.838	3.70783	4.04199	2.96184	3.59989	3.95875	3.4687	4.26831	3.80585	3.76685	5.05046	4.20913	4.57839	3.91747	3.91352	3.69893
ALAS1	3.42812	3.42774	3.42427	4.40235	3.42653	3.42209	3.42513	3.43358	3.43962	3.42511	3.43773	3.4286	3.42737	3.43718	3.42507	3.44351	3.45329	3.44531	3.44665	3.44733	3.43634	3.45429	3.4473	3.42869	3.11757	3.02136	3.87389	3.09134	4.37091	3.55766	3.35841	3.10254	3.3075	3.32867	3.46658	3.98223	3.3045	4.41722	3.39664	2.96972	3.86522	3.96223	3.22673	2.60286	2.78427	3.27278	3.29394	4.19089	4.14283
ALAS2	-2.17672	-2.17755	-2.18562	-2.18313	-1.7443	-2.02023	-2.08197	-2.17093	-2.16712	-1.9663	-2.16833	-2.17564	-2.17838	-1.84895	-2.1837	-2.16461	-2.15811	-1.80621	-2.16255	-2.1621	-2.1692	-2.15743	-2.16212	-2.17543	-0.745126	-3.60175	-0.0202397	-3.60175	0.597771	-3.60175	-3.60175	-3.60175	-3.60175	-0.658475	-0.374519	-3.60175	-0.828524	1.30241	-3.60175	-3.60175	-1.25626	-0.632876	-4.36603	-0.585301	-4.36603	-4.36603	-4.36603	0.18907	-0.841207
ALB	-2.0496	-2.05155	-2.05834	-2.05739	-2.05625	-2.06031	-2.05755	-2.03662	-2.02846	-2.05757	-2.03101	-2.04712	-1.47824	-2.03175	-1.56884	-2.02322	-2.01002	-2.02078	-2.01897	-2.01805	-2.03288	-2.00866	-2.01809	-2.04666	-0.419472	-4.9982	-4.9982	-0.894814	-1.47131	-0.851308	-0.705561	-0.236823	-0.801753	-1.00116	-1.70061	-2.96407	-1.30541	-2.77435	-0.857885	-4.9982	-0.850478	-2.70011	-3.10148	-0.749362	-1.88118	-2.22301	-0.13657	-2.75806	-1.64021
ALCAM	2.84888	2.84831	2.8465	2.84683	2.84723	2.84581	2.84678	2.85271	2.85511	2.84677	2.85436	3.1729	2.84774	2.85414	2.84676	2.85666	2.86054	2.85737	2.85791	2.85818	2.85381	2.86094	2.85817	2.84975	2.55846	3.57353	3.24934	3.09623	3.93787	2.88019	2.68931	2.6477	2.54433	2.43131	3.36872	3.40818	2.50017	3.31933	1.82439	2.15483	2.92378	4.43032	2.31891	2.27727	2.68125	2.43667	2.98516	2.42332	3.01365
ALDH16A1	2.18696	2.18614	2.57954	2.18134	2.18339	2.18021	2.18127	2.19245	2.1959	2.18126	2.19482	2.18801	2.18532	2.19451	2.18125	2.19812	2.2037	2.19915	2.19991	2.2003	2.19403	2.20427	2.20028	2.18821	2.2215	1.85708	0.955893	3.17156	2.37814	1.74921	2.10373	1.62457	2.25493	1.86399	1.99108	2.45152	2.59028	2.89967	2.08557	3.00675	1.98325	1.74892	2.84349	2.31951	2.41345	2.42599	2.58785	1.96794	2.06945
ALDH1A1	5.1613	4.92183	4.7686	4.30724	3.01451	5.40225	4.03019	5.13952	3.06649	5.1176	4.55626	5.90977	5.3317	4.15958	5.50677	5.1814	2.80275	4.57261	5.12892	4.17379	3.36301	4.34186	5.29365	3.68172	4.06245	5.61247	5.75019	5.84841	4.61424	4.46829	4.22651	4.71683	3.85024	4.08283	5.35251	5.26625	2.73816	4.79404	3.68733	3.85253	4.99057	4.76983	5.22802	4.58048	4.47691	3.43044	2.64827	5.22423	5.34321
ALDH1A3	4.14689	3.50497	4.34005	3.16059	4.22349	4.69869	4.05373	4.00453	5.64933	3.75549	3.44259	4.59906	4.40094	4.2277	5.00084	4.20216	1.77155	5.609	4.82653	3.54709	4.99112	5.50376	3.54613	5.0142	4.20221	3.55203	5.26177	2.48888	4.89084	4.57857	3.98335	3.79066	3.5807	4.22464	3.76457	4.71623	4.87458	4.54755	5.78254	4.15269	4.15712	4.703	4.21958	5.94356	3.43697	4.90538	3.8955	4.16158	4.46286
ALDH1B1	1.68515	2.27286	3.06135	0.170772	2.58691	1.49659	1.12209	2.31223	2.79896	1.12067	2.64548	2.63331	1.28875	1.36369	2.50007	0.452223	0.546673	1.2287	1.25039	2.77108	1.94651	1.01206	2.18655	1.56588	1.08137	2.76468	0.405919	1.5593	2.99848	0.428513	1.25005	2.61655	2.40324	2.55094	1.6079	0.41915	2.17467	2.0223	1.59872	1.90323	1.96153	-0.25633	0.791393	3.02209	2.05968	2.12824	2.19875	2.13564	1.83972
ALDH1L1	0.70137	-0.00475639	1.31615	0.524797	-0.0396722	1.37138	2.08422	0.0798941	3.95314	-0.0818797	0.113042	2.18111	-0.0152759	0.108607	2.35845	0.160081	0.241734	1.75999	1.79316	1.80999	0.907596	1.98481	3.98193	0.736612	-2.13026	2.14862	1.09362	2.37982	2.998	1.14872	0.986404	0.846733	-1.09258	-0.0836408	2.84071	2.86159	1.42141	4.03922	-0.0105577	-0.142444	3.55432	3.10436	-0.188789	-0.181434	-0.845566	-0.599235	-0.530165	2.62082	2.92098
ALDH1L2	0.643029	0.642665	0.639321	0.640321	0.6415	1.24458	0.640147	0.64625	0.652481	0.640129	1.09453	0.6435	0.642311	0.649964	0.640092	0.656482	0.666562	0.658343	0.659728	0.660428	0.6491	0.667597	0.660395	0.643589	1.26359	0.367298	-0.401664	1.02112	-0.145194	0.45843	0.957738	1.53011	1.36515	1.67627	0.822165	0.987062	-0.184741	-0.00475114	0.983583	0.676707	0.0208351	0.911959	1.59326	1.33298	1.76295	1.42745	0.795255	-0.097866	-0.685055
ALDH2	5.28726	5.57218	5.65145	4.95259	5.48976	4.91087	5.51099	5.61235	5.71728	5.38868	5.04933	4.90721	4.30912	5.28563	5.10545	6.09961	4.47493	5.40503	5.16128	4.84786	5.03231	5.26044	4.442	4.33295	4.72076	5.9061	5.64593	5.1524	5.89936	5.91223	5.31909	5.73562	5.19677	4.88192	5.15615	5.09078	3.92017	4.97113	4.7907	4.36093	5.34248	5.50318	4.52616	4.99811	4.3061	5.35164	4.97738	5.83287	5.68873
ALDH3A1	2.76041	2.19128	2.55685	2.1727	2.18211	2.48026	2.17129	2.21823	2.23425	2.88435	3.02626	2.19833	2.1885	2.22773	2.39743	2.24475	2.27179	2.87892	2.90374	2.25524	3.4818	2.67546	2.91038	2.70452	2.98438	3.13448	1.73217	-0.60114	2.65601	3.28964	3.32426	3.22044	3.75897	2.55089	2.34081	3.04281	1.5186	1.77478	3.20402	2.84454	2.46475	2.86466	1.71713	2.23813	3.41452	4.07763	2.56051	2.06197	2.25875
ALDH3A2	4.27432	4.27271	4.25713	4.26196	4.26746	4.70389	4.26113	4.28535	4.29255	4.57438	4.29028	4.27638	5.39557	4.28962	4.83265	4.29728	4.30948	4.2995	4.30116	4.30201	4.51862	4.31075	4.30197	4.27677	4.37235	5.36397	3.54675	3.33117	4.60745	4.86394	5.2147	4.8898	4.84097	4.49683	4.68654	4.66652	3.50535	4.53655	3.9962	3.94967	4.37526	4.71216	3.8698	4.59863	4.38581	4.95001	3.91998	4.76622	3.96847
ALDH3B2	3.91539	3.90439	4.42329	4.08724	4.5627	3.47394	4.07924	3.58004	3.60007	4.47621	3.59375	4.22689	3.54057	3.59192	3.82372	3.61317	3.64675	3.61932	3.62391	5.42956	5.97558	4.16597	3.62612	3.55619	3.68335	3.83338	3.59258	2.58724	4.43799	3.31787	4.07871	2.7844	4.32574	4.23737	5.01496	5.64785	3.65958	4.78099	4.62568	3.80293	4.50764	4.95178	3.50646	2.75392	3.58831	3.69048	3.40428	4.78718	4.75168
ALDH6A1	4.18357	4.06401	4.11459	3.14566	3.04755	3.39606	3.19179	2.77694	3.99941	3.3691	3.45928	2.63006	4.15496	3.55059	4.45278	4.82545	2.77582	4.57167	2.93537	4.1629	5.00321	4.49357	3.51348	4.30225	2.99957	4.17401	2.90406	3.68831	3.87836	4.3563	3.71564	3.96136	3.37192	3.44475	4.51573	4.55372	2.76172	4.95211	3.40775	3.35851	4.65252	4.77154	2.72777	3.40381	3.12158	3.45148	2.59101	4.53029	4.21469
ALDH9A1	6.70858	5.86341	7.15312	7.19835	6.54243	7.36689	6.80418	6.08483	6.55122	6.33519	5.66988	6.78369	6.32946	6.52494	7.49259	7.43738	6.90346	6.31794	6.45775	6.82053	7.55634	6.75989	7.12151	7.20957	6.57194	7.37515	6.17625	5.8769	7.37709	6.68491	6.68101	6.42166	6.87284	6.44988	7.26212	7.38063	6.35443	7.32336	6.46222	6.62091	6.99971	7.30113	5.68166	6.83201	6.63361	6.70415	6.33601	7.18091	7.05239
ALDOA	7.29354	7.04024	7.00884	6.93618	7.14514	7.07361	7.56292	7.07308	7.24241	7.45239	7.03301	7.37866	6.94106	6.57733	6.82475	6.95302	6.48305	7.27855	7.93377	7.03751	6.92437	7.27476	7.21846	6.73953	7.24596	6.62959	6.97983	7.41708	7.19826	6.7378	6.82961	6.34326	7.0837	6.99562	7.22235	7.295	7.52918	7.55431	7.29123	7.34723	7.43301	7.09783	7.52561	6.80581	6.78315	6.80581	6.98703	7.52561	7.26962
ALDOB	-1.84675	-1.90394	-1.47399	-3.61952	-0.771578	-1.45611	-1.93814	-1.45907	-0.767073	0.735728	0.547945	-1.55863	-0.489701	-1.31088	-0.927048	-4.38106	-0.385647	-3.07433	-3.03455	-2.53068	-3.33597	-1.48866	-2.11759	-1.54459	-2.61103	0.589045	-2.61103	-2.61103	-2.61103	-2.61103	-2.61103	1.22887	-2.61103	0.467208	-0.0523296	-2.61103	-2.61103	-0.20569	-2.61103	-2.61103	1.29951	-3.18885	-1.96011	-3.18885	-0.330833	-3.18885	0.306922	-0.258882	-3.18885
ALDOC	3.57242	3.18224	4.47173	4.58055	3.28499	4.39749	4.35743	5.28805	4.43966	3.87834	4.28826	4.87237	4.86499	4.83059	4.29629	4.46965	3.74454	5.23558	3.38093	3.39931	3.10539	4.09342	4.86007	4.88379	4.75072	3.20301	3.8325	5.3208	4.15838	3.86055	3.82739	3.249	4.89305	4.36531	4.88782	4.76246	3.84894	4.56056	4.44636	3.86949	4.51385	3.68798	4.6678	4.987	3.61497	4.36869	4.50232	4.37234	3.66384
ALG1	3.9692	4.66034	4.02972	3.62746	4.68616	3.43601	4.28872	4.51425	4.42408	3.83043	4.89801	3.92345	3.47991	5.06792	3.94438	4.80932	5.25587	4.70944	4.46916	5.53363	4.6414	4.36739	5.07526	4.3286	5.01574	4.1253	3.24151	3.84941	4.55542	4.07117	3.70771	3.63464	5.1237	4.58717	4.62538	4.65826	4.80974	4.13653	4.90299	5.10973	3.40641	4.83284	4.57058	4.05985	4.70502	4.66552	4.66846	4.32937	4.2075
ALG10	1.54638	-0.724503	0.815598	-0.766278	-0.745076	1.24405	-0.769446	-0.674131	-0.645027	0.20931	-0.654233	1.27461	-0.730714	0.6913	2.27656	-0.625849	-0.576217	-0.616815	-0.610051	-0.60662	-0.660942	0.348961	1.4392	-0.708446	-0.828295	-3.02376	-3.02376	0.870274	0.472789	-0.390154	1.58498	0.241317	0.0421566	0.707427	0.545841	-0.428196	0.51185	0.756025	0.747955	1.22488	-1.55595	0.483858	-0.671639	1.54764	1.65757	1.95913	0.677693	-1.55595	-1.55595
ALG12	3.39096	3.66275	2.56823	2.09365	3.05607	3.25211	2.23214	2.34911	3.18037	2.85893	2.60606	2.4751	3.04488	3.41221	2.63618	3.08222	2.7926	2.98204	3.83705	3.85158	3.11528	2.46234	2.58347	2.8631	3.10926	1.51333	3.02642	2.68486	3.08043	2.18	2.85154	2.66285	3.07129	2.97283	3.29129	3.21105	3.60612	2.88818	3.44814	3.07938	2.83147	2.93876	2.6275	2.45725	3.00169	2.46549	3.11898	3.3251	3.43712
ALG14	1.53027	3.47541	3.59488	2.57686	2.87043	3.8806	2.34838	2.71313	2.50042	2.56132	2.08976	2.29489	1.90788	1.607	2.34439	3.17572	1.70727	2.58919	1.66528	3.25599	1.60196	2.28641	1.66934	2.82822	2.19571	4.37034	1.45057	2.16503	2.90876	2.30646	2.71165	0.74509	3.29345	2.34542	2.49825	3.02316	2.55561	2.41563	2.58487	1.967	2.57226	3.13558	2.37368	1.21971	2.72587	2.76959	2.5889	2.50116	3.05709
ALG3	3.02635	3.19742	3.25839	3.15764	3.17796	3.1009	3.27849	3.52825	3.68522	3.15427	3.42474	3.21102	3.02051	3.05437	3.00173	3.90684	3.67209	4.07585	3.07531	3.07683	3.05255	3.67968	4.02396	3.03085	3.22813	3.29955	3.91977	4.46791	3.37329	3.6708	3.8447	2.51515	3.14336	3.23007	2.97815	3.25732	3.16093	2.50076	3.70468	3.0979	2.84016	3.51763	4.11631	2.67435	2.98169	3.63327	3.44418	3.28565	3.36965
ALG5	2.59449	2.59368	2.98187	2.58894	2.59097	2.58782	2.58887	2.5999	2.60331	2.58886	2.60224	2.59553	2.59287	2.60193	2.58885	2.60549	2.611	2.60651	2.60727	2.60765	2.60146	2.61157	2.60763	2.59572	3.02457	2.78143	2.57516	2.41253	2.49468	2.88913	2.09427	1.75731	2.65635	2.68354	2.46101	2.61515	2.97182	2.69594	2.95029	2.9457	2.17031	2.6505	3.27813	2.17794	2.44574	2.52357	2.77062	2.68306	2.90774
ALG6	3.93495	3.36279	4.17788	4.32276	3.21243	4.28082	3.25647	3.07266	3.73728	4.33376	3.10381	4.14036	4.03402	3.70857	4.11565	3.45961	3.90145	4.10627	3.34581	3.35197	3.98723	3.41561	4.06666	4.2226	3.75687	4.15704	4.44923	3.47792	3.87729	3.89754	4.08644	3.16269	4.16073	3.7807	3.65126	3.81797	3.30383	3.75524	3.43808	3.50691	3.65272	4.20772	3.85101	3.00544	3.28925	3.85928	3.73643	4.06553	4.08468
ALK	1.11278	0.171109	1.45306	1.36268	0.149821	1.4762	1.15415	0.640228	2.78635	2.21362	0.330723	2.119	1.22695	0.818092	0.353597	-1.00859	0.645475	1.14369	0.278813	-0.507574	-0.408021	1.39751	-1.08536	1.24558	1.19713	1.1791	0.592201	2.32395	1.07595	1.37262	0.387871	0.564878	1.47606	0.114818	0.802342	0.676691	1.62371	1.48146	-1.24583	-0.953164	1.54094	2.48001	-1.10337	0.0234721	2.0929	1.24173	-1.10337	0.791554	0.812301
ALKBH1	2.71208	2.42528	2.35918	2.10369	2.26767	2.4481	2.55903	2.9172	2.34902	1.96634	1.709	1.89119	2.5071	1.70719	2.55592	1.72828	2.29463	1.7344	1.73898	1.74131	2.45824	2.30335	2.02207	1.67199	1.78504	1.80092	2.25981	2.65366	2.63476	2.40289	2.7106	1.84599	1.69906	2.14273	1.95932	2.32118	2.18921	2.4832	1.61237	2.19239	2.62363	1.97923	2.01381	2.21638	1.74019	2.29538	2.50507	2.35793	1.90467
ALKBH3	4.18301	3.68143	4.64874	4.77475	4.49843	4.40455	4.91637	4.56284	4.58459	4.2769	4.06891	4.3418	4.58787	4.41818	4.6704	4.57084	4.62708	3.88116	4.03992	3.50671	4.40755	3.96381	4.1727	4.28032	4.60557	4.19699	4.72268	4.74806	4.03608	4.03658	4.37477	3.98049	4.62311	4.25626	3.87518	4.34697	4.54108	4.11231	4.28739	4.59214	4.14472	4.15394	4.12021	4.31689	4.52527	4.47768	4.43008	4.24541	4.28105
ALKBH4	2.3312	2.14474	1.91561	2.14181	2.64608	2.07497	1.88924	2.64316	2.09367	2.26124	3.02254	2.10441	2.75726	2.17724	2.05088	2.15236	3.32632	2.78172	1.47846	3.53783	2.16417	2.45026	2.06724	2.20295	2.25989	2.7633	1.44988	2.60865	2.32863	2.44832	2.09543	1.76974	3.07697	2.8092	1.69956	1.91369	1.96901	2.66048	2.69563	2.66007	1.84749	1.90752	2.80836	1.87854	2.09364	2.7154	2.58238	2.64071	2.32742
ALKBH5	3.61765	4.26902	3.96081	4.29434	4.2115	3.93882	4.41827	3.87919	3.9686	3.8863	3.54478	4.26156	3.8347	3.89213	4.01688	4.47914	3.75651	4.40912	3.66542	3.73816	4.12683	3.62289	3.01122	3.39159	3.80525	3.29171	3.49039	3.9222	3.78146	4.07454	3.87193	3.81878	3.95849	3.90627	3.85509	3.77453	4.43281	4.19226	4.24822	4.12587	4.33403	3.83968	4.37164	4.18108	4.06918	3.40836	3.54885	3.63174	3.96733
ALKBH7	4.16112	3.108	3.91929	3.72924	3.04634	3.87932	3.99258	4.11212	4.03186	3.92773	4.27658	3.68304	3.49506	3.62505	3.34539	4.38914	3.04446	3.59941	4.8149	3.63076	3.9725	3.54871	3.93111	2.9755	3.90615	4.47259	4.0265	3.74279	3.82066	2.59262	3.35379	3.95324	3.92155	3.0594	3.98638	4.0738	3.38169	3.94145	3.77565	3.89576	3.86312	4.14082	3.73014	3.44987	3.4114	3.78147	3.23166	4.25914	4.26647
ALKBH8	2.64349	1.88478	3.34529	2.38773	2.36257	2.72541	2.37668	2.17386	2.05474	2.54106	2.52165	2.47409	3.02634	2.2158	3.27338	2.45758	1.61703	2.11397	2.12813	1.5838	1.52374	1.62266	1.89073	2.23565	2.46732	1.94386	2.4095	2.24295	2.22968	2.34825	2.03058	2.19599	2.67913	2.52447	2.67316	2.45912	1.97925	1.41254	2.6209	2.61229	1.77901	2.6056	2.75238	2.7984	2.86694	2.18985	2.62852	1.78461	1.18256
ALLC	-3.10343	-3.90602	-3.94814	-3.25862	-3.92049	-3.44488	-3.93756	-3.87038	-2.86736	-3.2699	-3.85623	-2.42366	-3.14389	-3.85813	-3.93827	-1.35579	-3.80048	-0.74328	-3.82471	-3.82225	-3.861	-3.79677	-3.82237	-3.89469	-0.178638	-4.1304	-4.1304	-0.933144	-4.1304	-4.1304	-4.1304	-4.1304	-4.1304	-4.1304	-4.1304	-4.1304	-4.1304	0.755031	-4.1304	-4.1304	-0.507542	-4.59468	-4.59468	-1.20897	-4.59468	-4.59468	-4.59468	-0.0907455	-4.59468
ALMS1	4.02476	2.90483	4.22285	4.243	3.40957	4.0491	3.79793	3.91634	3.88385	3.93684	3.92635	4.00869	3.73149	2.99569	3.60129	2.50572	3.27726	3.22638	2.70196	3.1721	3.2223	3.62839	3.80128	3.03929	3.18468	3.90383	4.38123	4.33999	3.36884	3.42604	3.89982	3.87641	3.21906	3.05079	3.58595	3.3103	2.75721	3.89275	2.93886	3.55565	3.53777	3.61845	4.19394	4.1188	3.85324	2.42543	3.80524	3.20893	3.41439
ALOX12	2.64864	3.50905	1.99378	2.66396	3.80194	2.14259	2.82048	3.56656	3.42382	3.0028	4.45941	2.48297	2.08712	4.03719	2.15793	3.65691	4.71683	3.62293	3.36578	4.04537	3.03858	3.36333	3.88598	1.71297	2.70744	2.2361	4.08206	1.04339	2.95845	3.81612	3.29396	3.62917	3.36066	3.21757	2.98136	3.81115	2.02153	3.40905	4.16603	3.92789	3.67944	4.13885	3.41946	2.22927	2.16976	3.12563	2.94179	2.92054	3.56525
ALOX12B	5.35597	5.12119	4.0113	5.16453	3.93278	3.37897	5.18099	3.0636	4.12302	6.26274	4.05622	1.81303	6.06986	5.03141	4.91853	4.98858	5.25579	4.01244	2.98282	4.67291	1.70072	6.26382	6.41899	3.51233	4.8339	4.89781	5.22189	0.188407	4.58477	4.7314	5.84187	4.96566	5.07024	5.00356	4.48115	4.43004	3.95607	3.75947	5.28092	4.76119	4.3978	4.68802	1.71042	4.76531	4.98583	4.67829	4.91343	4.90703	4.77836
ALOX15	0.952341	0.916846	-0.15436	0.329724	0.800409	1.4114	2.52877	0.776001	0.380055	2.22218	0.346065	0.605781	0.881906	-0.316443	1.67035	2.96762	-0.130525	-0.223359	3.69252	0.520888	3.6122	2.52005	-0.200295	3.06284	1.35442	3.30191	1.57199	-0.362192	2.14181	2.3784	2.08814	1.28384	2.82285	1.12725	2.71918	1.369	-3.66047	1.02917	-0.044151	1.19343	-0.0801893	-0.544241	1.14553	2.32696	1.19738	0.191711	0.828391	1.74622	2.37711
ALOXE3	2.03625	2.19932	0.889894	0.907514	1.30577	0.852211	2.06699	1.39273	1.02353	2.1208	2.59981	0.961522	1.27627	2.25533	1.25076	1.55975	3.39892	1.51088	1.52486	2.34726	1.00837	1.60578	1.05989	1.32212	1.8231	1.86374	2.12084	0.0422443	2.04932	1.62075	2.8822	2.72749	2.32607	1.6383	1.09722	1.85627	0.846948	1.22454	1.30025	0.523026	2.04523	1.8541	-1.09202	1.44882	1.68576	2.00815	2.05761	2.41904	1.8634
ALPK2	1.116	3.00491	-0.0838488	-0.0552061	2.0914	-0.147484	0.25929	2.04251	0.120294	0.517109	3.186	0.0289732	1.78193	0.842559	-0.0616836	1.2079	1.83071	0.15843	0.970354	0.172018	0.098403	0.218714	1.26762	1.15153	1.37288	0.235342	0.917217	-1.10495	1.18967	0.182413	1.26975	2.77865	1.86413	1.921	1.21683	0.481288	1.08891	0.711364	0.210333	0.374691	0.669416	-0.794621	0.399965	2.59797	2.19734	1.94644	1.41355	0.0148125	0.341532
ALPK3	-0.435388	-0.865895	0.80548	-0.899682	-0.882522	-0.200286	-0.902249	0.350445	-0.285102	1.02368	0.939958	-0.85417	0.147347	-0.811392	-0.248903	-0.786411	-0.746524	-0.779147	-0.77371	0.891144	-0.814646	-0.132793	-0.20654	-0.415362	-1.48676	0.441173	-0.0402707	-0.48842	-0.0298104	-1.26119	-0.445491	0.553767	0.709948	-0.834617	0.155046	-1.38155	-0.278602	0.0423431	-1.05622	0.567517	-0.0114675	-0.745	0.50522	0.315255	0.229696	-0.245773	-0.764013	-0.62948	-0.148884
ALS2	2.73181	2.25769	2.57517	2.26492	2.92075	2.86749	2.48165	2.39085	2.03432	2.48107	2.15559	2.59608	2.61954	2.47741	2.63783	2.6324	2.07688	2.05185	2.39664	2.79579	2.02436	2.22831	2.75164	2.72162	2.56021	2.20901	2.75518	2.5726	2.52268	2.74319	2.81894	2.76466	2.13743	2.52847	2.51511	2.42413	2.38691	2.18215	2.28696	2.16623	2.17282	2.74533	2.72767	2.60123	2.77323	2.35342	2.75144	2.15001	1.96546
ALS2CL	3.19373	2.82116	2.80335	3.12798	2.81506	2.93078	3.44008	3.07056	2.84788	3.12316	2.84451	3.13668	3.01744	2.84354	2.94359	3.11821	3.16719	2.85813	3.89048	2.86182	2.84206	3.40021	2.86176	2.82594	3.66984	3.28482	2.88276	1.20986	2.78696	2.68658	3.39341	3.18982	3.45523	3.34437	3.1704	3.23891	3.43477	2.82566	3.22942	2.94762	2.66445	2.76205	3.31253	3.1402	3.44294	3.50608	3.32202	2.83303	2.16543
ALS2CR11	-1.0336	-1.72649	-1.13804	-0.543157	-1.12068	-0.882691	-1.97598	-0.762507	-0.194333	-0.189568	-0.189625	-0.539948	0.106705	-0.771528	-1.03283	-1.2966	-1.58925	-1.66708	-0.151721	-0.946406	-1.19747	-0.109046	-0.227127	-0.3522	-0.474111	0.573447	-2.90708	0.351274	-1.91928	0.325545	-0.176727	-0.107441	0.383215	-0.427372	-1.52396	-1.73103	-0.960488	-0.0432279	-2.43567	-1.5129	-0.510458	-3.2213	0.804708	0.201885	-0.413549	-0.0415462	-0.884523	-0.679119	-3.2213
ALS2CR12	-0.281608	0.089859	-0.289083	0.521435	-0.284674	-0.293332	-0.287406	-0.276489	-0.273038	-0.287442	-0.274135	-0.280667	0.0811217	-0.274452	-0.287519	-0.270737	-0.264686	-0.269645	-0.268825	-0.268408	-0.274932	-0.264047	0.259248	-0.28049	-0.613038	0.0914356	0.542749	0.0766634	-0.203386	0.588037	0.312794	-1.48903	-1.25445	0.292462	-0.18452	-0.605614	0.0889195	-0.138473	-0.270169	0.0259882	-1.23245	-0.997478	0.441886	-0.414909	-0.0589117	-0.324311	0.112159	-0.645496	0.3433
ALX1	-0.859467	-1.6444	-1.68368	-1.67175	-1.65789	-0.373686	-1.67382	-1.61122	-1.59197	-1.67403	-0.660388	-1.63486	-0.295924	-1.59983	-0.0368604	-0.571648	-1.5463	1.90396	-1.56878	-1.5665	-1.60251	-1.54286	-1.56661	-1.63385	-0.431773	-2.70222	0.261248	1.6902	-2.70222	-2.70222	-2.70222	-2.70222	0.399524	-2.70222	0.12317	-2.70222	0.988863	-0.227023	-2.70222	0.154367	0.773052	-1.07775	0.427116	0.0945909	-4.18134	-0.577676	-1.12431	-1.23429	-0.680321
ALX3	0.121048	0.690427	0.684464	0.193061	-0.220273	0.138145	0.418139	0.178814	1.30986	0.436695	0.801062	-0.798412	-0.995678	0.567754	1.14083	1.893	1.43849	2.39983	0.839762	2.02447	3.34177	2.14968	1.20023	2.31674	2.42244	1.5374	1.54347	1.30609	1.7606	0.956615	2.00398	2.24047	0.347322	2.27777	-0.905782	-0.449487	-0.412125	0.257001	0.443584	-0.904202	0.813633	1.36169	2.48127	-1.11434	-0.680412	2.2371	-0.408865	1.43744	0.372199
ALX4	0.859623	0.29302	-0.105874	-0.00834099	-0.808604	-0.525055	-0.886403	-0.231779	1.4355	0.933478	0.0717139	1.41484	0.139931	-2.21633	-1.17072	0.569257	-0.754359	-0.531781	1.73472	-1.2388	0.640907	0.86019	-2.40127	-1.18544	-0.771451	1.29016	0.0398507	1.3413	0.550132	-0.202435	0.122977	0.868512	-0.950415	-0.96926	1.20045	-0.876888	-2.10725	0.776781	-1.26048	-1.10508	1.50956	0.258994	-0.735724	0.429075	0.113653	-0.0567509	-3.42873	0.878743	-0.13989
ALYREF	3.27483	5.5526	3.8771	4.70781	5.74167	3.60992	4.84342	4.37332	3.6652	3.08971	4.82424	4.38958	3.39866	4.93898	4.12401	4.368	3.82708	1.2217	4.67104	5.56975	5.26424	3.6931	5.73797	4.53307	4.12562	3.75418	4.24166	5.73418	5.37599	5.495	0.290285	3.89729	4.7405	4.15922	3.90519	4.80047	4.81165	4.09634	4.76581	4.49048	4.61755	4.07476	4.75001	4.14971	5.07311	4.5376	5.34084	3.12233	3.09884
AMBN	-3.80689	-3.80808	-3.81905	-3.81575	-3.81188	-3.32068	-3.81632	-3.79855	-3.79293	-1.76701	-3.79472	-3.80536	-3.80923	-3.79523	-3.81651	-3.78917	-3.76801	-3.78739	-3.78605	-3.78426	-3.79601	-3.76527	-3.78435	-2.99387	-4.34146	-4.34146	-4.34146	-4.34146	-4.34146	-4.34146	0.086468	0.0346821	-4.34146	-4.34146	-1.8193	-4.34146	-4.34146	-4.34146	-4.34146	-4.34146	-1.89983	-5.44035	-5.44035	-2.06161	-5.44035	-5.44035	-5.44035	-0.568306	-1.93571
AMBP	0.403425	-1.55296	-0.980926	-3.3809	-0.943532	-2.98856	-2.77471	-1.76718	-1.61581	-3.38714	-3.18249	-1.95471	-3.31755	-2.34451	-2.27675	-2.22712	-3.04581	0.0542189	-1.43412	-3.09899	-0.284065	-3.03677	-3.09927	-0.321303	-3.19188	0.491002	1.23444	-3.19188	-3.19188	-3.19188	-3.19188	-3.19188	-0.270239	-3.19188	0.797815	-3.19188	0.903385	-3.19188	-3.19188	-3.19188	-0.293635	-3.95692	-3.95692	-0.39033	-3.95692	0.958487	0.669858	-3.95692	-1.28834
AMBRA1	3.46833	3.20114	3.8616	3.23054	3.44381	3.30583	3.80577	3.53459	2.78039	3.64392	3.3066	2.6289	3.13259	2.14974	3.28695	3.76249	3.23811	2.84446	3.06485	2.86746	3.16425	3.06069	2.5983	3.14821	2.59617	3.59238	3.83807	3.0296	3.49989	2.65514	3.25475	3.63219	3.29846	3.31062	3.10702	3.37343	2.41632	3.15303	3.13385	3.09962	3.29984	3.4999	3.40922	3.26173	3.41554	3.1226	2.66308	3.53999	3.0774
AMD1	3.58116	4.71441	4.72376	4.19135	4.36197	4.37721	4.18321	4.42092	3.63072	4.05776	3.90435	4.56907	3.80118	4.1224	4.56346	3.64369	4.26893	4.19506	3.65438	3.6567	3.61995	4.2784	3.65659	4.02859	4.53328	3.22526	3.63155	3.74898	4.1625	3.94035	3.8522	3.82712	4.23547	4.37364	3.99434	3.85491	4.7239	4.2781	4.47469	4.58742	4.07278	4.20617	4.30057	3.74208	4.1651	4.76778	4.49961	3.38221	3.54145
AMDHD1	0.0719593	1.33112	0.763602	0.86217	-0.00748688	-0.616181	-0.0808144	1.33273	-0.322968	-0.081797	0.255828	2.20101	0.763807	1.69735	2.52997	-0.293321	-0.21773	-0.279445	-0.269092	-0.263851	-0.347781	0.489232	3.7419	1.41959	-0.0755026	0.436839	0.0368607	-1.28158	0.510475	2.32178	2.08011	0.849521	2.37753	1.27892	0.374421	-2.08419	0.354095	0.201752	1.06244	1.70416	-1.05107	0.923339	3.4309	1.3958	0.301836	0.982543	0.282895	0.117419	-0.897917
AMFR	5.44831	5.13041	5.75044	5.5838	5.2474	5.71939	5.43866	5.37518	5.47713	5.4194	5.15808	4.96841	4.93395	5.43583	5.2148	4.88545	4.88916	4.91256	5.68661	5.17297	5.17689	4.63351	5.50843	5.43861	5.81185	5.26647	5.20756	5.01526	5.33533	4.97675	5.22494	5.23652	5.34768	5.55971	5.17732	5.22294	5.22041	5.43282	5.3678	4.91649	5.05924	5.17106	5.21423	5.20529	5.45736	5.70938	5.40755	5.2252	5.07141
AMIGO1	-0.48539	0.402464	0.167844	0.61137	0.0871448	0.469021	0.89177	0.820747	0.412203	1.5345	-0.371926	1.57689	0.589281	0.889593	0.746336	1.41812	1.8174	-0.307396	0.160005	0.168707	2.72963	1.66069	0.532506	2.30476	0.612705	1.3034	1.78604	1.76846	1.38961	-0.420574	0.87123	0.52913	-0.753768	-0.172137	1.30301	1.30584	0.56507	1.68841	-0.0947412	0.716413	1.47873	1.86671	1.19484	0.66193	-0.207958	0.488226	0.165585	1.19536	0.421646
AMIGO2	0.852714	0.850793	1.23498	0.838399	0.844395	0.829199	0.83773	0.865504	0.873542	0.837661	0.871029	0.855159	0.848889	0.870296	0.837515	0.878704	0.891708	0.881105	0.882891	0.883794	0.869181	1.23387	0.883752	0.855614	0.93972	-0.354359	0.9676	1.13328	0.574031	0.62659	0.0527421	1.06759	-0.877536	1.05796	1.27952	0.738562	2.34533	1.92502	1.04232	1.84125	2.11338	0.34798	-0.950084	0.970706	1.2039	0.864165	1.35217	0.820955	1.24735
AMMECR1	2.02772	2.02718	2.02172	2.02347	2.0254	2.0196	2.02317	2.03128	2.03353	2.02314	2.03283	2.0284	2.02665	2.19975	2.02308	2.03497	2.03859	2.03564	2.03613	2.03639	2.03231	2.03897	2.03637	2.02853	2.2603	2.17075	3.03412	1.72167	1.47671	1.97932	2.88191	1.94245	2.16759	2.19553	1.37083	1.83292	2.66674	1.01001	1.82244	2.26694	1.14639	2.5719	2.31409	2.40258	2.42875	2.48494	2.31678	1.95764	0.789555
AMMECR1L	2.04876	2.59173	2.05039	1.82599	2.5231	1.85578	1.82453	2.08888	1.99257	2.33711	2.47286	1.96501	1.84222	2.00278	2.13947	2.02453	2.4814	2.14007	2.31292	2.65744	2.10073	2.1817	2.14896	2.0577	1.85949	2.08557	2.10542	1.95469	2.00298	2.20296	2.36194	2.04548	2.11925	2.03498	2.10416	2.09066	2.61216	2.57979	1.83302	2.16625	2.46204	2.13844	1.91965	2.32761	2.15453	2.24599	2.13108	2.0916	1.55856
AMN	2.05695	0.433988	-0.0351385	1.79789	0.491992	1.1373	2.73169	-0.67769	1.66419	1.59045	0.335333	1.08324	0.969269	-0.633773	0.850338	1.97671	0.64381	1.28157	3.48567	-0.0936704	1.87677	2.05386	1.74835	1.20826	1.4947	0.991329	-1.8342	1.19148	0.0966768	0.468191	1.0962	2.87975	1.81587	1.74592	0.503629	0.751493	1.88936	0.935441	2.60009	1.82852	-0.390201	0.283759	1.26677	2.19904	1.81757	2.50411	1.82861	0.809075	0.767798
AMOT	-0.855844	-0.856725	-0.864884	-0.862434	-0.859558	-0.189364	-0.862861	-0.847926	-0.839379	-0.862904	-0.842065	-0.854701	-0.857584	-0.842846	-0.862997	-0.832503	-0.81065	-0.828468	-0.825467	-0.309262	0.39337	-0.808409	-0.82402	-0.854486	-1.2391	0.319394	-1.13129	0.0574104	-1.8219	-0.801819	0.103121	0.454979	0.0339044	-0.653327	-0.301021	-0.671067	-1.77415	-0.478427	-1.46099	-2.18538	-0.494594	-0.381954	-0.905562	0.419786	-0.221305	0.284448	-1.31726	-1.16538	-2.02334
AMOTL1	5.02203	4.65801	5.03718	5.16412	5.02794	5.42675	5.10587	4.6107	4.44693	5.09378	4.72659	4.85846	4.48282	4.25179	5.19748	4.38394	3.55846	4.72761	3.84042	4.14932	4.56255	4.68942	4.85712	5.19399	4.68551	5.03616	4.34453	4.14642	4.16024	4.75609	4.59645	4.89556	4.50995	4.49432	5.00943	4.87856	5.72288	4.58148	4.5585	4.93112	4.41551	5.48832	4.532	4.46714	5.14714	5.0646	4.81865	4.31668	4.0305
AMOTL2	3.91206	4.82682	4.33391	5.13154	5.48038	4.71146	4.71704	4.18132	5.1479	4.43682	4.55791	4.24488	3.87124	4.10962	4.62	5.1148	5.27512	5.22592	3.76086	4.1515	4.76339	4.55158	4.89755	3.66877	4.66027	5.0491	4.35704	3.60982	4.79359	3.59339	4.85484	5.49312	4.52238	4.86403	4.87533	4.36074	4.93067	4.67676	3.69106	4.49384	5.05371	4.44041	3.52946	5.71715	4.77259	4.43727	4.44639	4.42963	4.66394
AMPD2	3.07604	3.93072	3.48082	2.88341	3.40707	3.02851	3.33769	3.64325	3.41227	3.64805	4.02373	4.13682	3.76307	3.98301	3.43802	3.17804	3.81296	3.00041	3.57453	3.00828	3.48205	3.79275	3.3516	3.20351	3.73442	3.13811	3.34067	3.33199	3.54199	3.76263	3.66709	3.68494	3.29192	3.49264	3.24201	3.01026	3.23563	3.85119	3.91945	3.58173	3.66979	2.64699	3.53455	3.72965	3.52725	3.6048	3.5214	3.53503	3.856
AMPD3	3.16749	3.2882	2.94019	3.0098	2.86986	2.80434	2.69234	2.23577	2.97724	2.56068	2.41933	3.4162	2.9776	3.10692	2.46982	3.80339	2.87524	2.61326	3.13289	3.11662	2.54006	2.53107	2.81223	2.92727	3.4395	2.92242	3.82284	3.0256	2.88978	2.73773	3.21544	2.76769	2.68504	2.94859	2.307	2.54777	3.82766	2.08638	2.99393	2.23266	2.44466	2.43676	1.98614	3.33847	3.64474	3.00242	3.41715	2.914	2.56137
AMZ1	-0.316545	1.37243	-0.35504	1.03187	-0.340013	0.243526	0.531373	1.88231	0.292072	2.29547	0.866443	0.861891	0.802083	2.39083	1.37746	0.182273	2.5516	1.38323	0.304988	0.847146	1.6218	0.29553	-1.12866	1.41862	1.29213	2.54982	2.39367	-0.400894	0.94874	0.688386	0.459174	0.489466	-0.980254	-0.698846	1.23455	1.26179	1.64245	-1.27666	2.31559	1.77585	1.72332	1.81691	1.91922	0.98232	-2.41482	1.11826	1.12627	1.12091	-0.468738
ANAPC10	3.08139	3.15022	3.26913	3.08247	3.48662	3.09911	2.99343	2.72006	3.2045	2.47918	3.28462	3.0078	3.65126	3.93657	2.81498	2.83676	2.19864	2.15108	2.15904	3.04792	3.15694	2.76391	2.45505	2.77699	2.50514	1.94504	3.2613	2.65091	3.33475	3.7041	2.53885	2.99381	2.79005	3.06903	3.27798	2.80245	3.14997	2.59831	3.03065	3.32571	3.35286	3.31263	2.80006	3.61928	2.81852	2.70974	2.41463	2.22805	3.28369
ANAPC11	2.51731	2.61793	2.58287	2.90226	2.82668	2.62155	2.93955	2.52767	2.77578	2.73603	2.66021	2.51921	2.70163	2.76549	2.73529	3.02539	3.12607	2.54171	2.5434	2.90621	2.92468	2.94198	2.54423	2.51957	3.59288	-0.0973479	-0.0973479	-0.0973479	3.27924	-0.0973479	3.7606	4.04681	3.15917	3.64129	3.05453	3.91376	3.51844	4.2765	4.075	3.97248	2.82582	2.20662	3.3081	2.16721	2.66276	3.36406	2.23995	3.19568	3.37835
ANAPC13	3.93276	4.09321	3.61489	3.51044	3.3616	3.32417	3.35013	3.39443	3.62777	4.12434	3.92807	3.56556	4.60199	3.78522	3.34965	3.82552	3.43867	3.42045	4.12332	3.42504	3.61262	3.44098	4.12902	3.56704	3.51661	3.98872	3.85177	4.55286	4.04662	4.34473	4.17632	4.07226	3.39889	3.32434	3.14537	3.29311	3.56299	3.3863	3.33289	3.3786	3.5814	3.79045	3.38238	3.86821	3.90965	4.02112	3.79994	3.74664	3.71929
ANAPC15	4.91905	4.67613	4.88268	4.63234	4.11413	4.01814	4.79302	3.62189	4.37115	4.40283	4.79546	4.48949	4.75427	4.08847	4.18944	4.76666	3.97481	4.48847	4.77782	3.98645	4.49833	3.08078	4.28797	4.02915	4.90999	4.39056	3.26961	3.61226	4.48923	4.46181	4.34782	4.71273	4.79625	4.72265	4.2533	4.21833	4.46143	4.03475	4.3131	4.78001	3.82281	4.52359	3.71341	3.89276	4.48931	4.96465	4.6931	4.12641	4.45816
ANAPC16	4.09806	4.38742	4.43379	4.51011	4.28846	4.42015	4.33737	4.69799	4.12189	4.337	4.46393	4.32061	4.30166	4.46104	4.45392	4.64961	4.44194	4.13109	4.13329	4.13441	4.36509	4.31489	4.29092	4.22317	4.14324	4.6861	4.88801	4.04914	4.45405	4.44976	3.8093	4.22299	4.58737	4.54646	4.2869	4.14855	4.21721	4.32015	4.36596	4.18681	4.18416	4.34466	4.31595	3.94314	4.04054	4.53945	4.29234	4.50419	4.8073
ANAPC2	3.41302	3.45727	3.37935	3.76376	3.4532	3.09427	3.2646	2.83064	3.68033	2.35405	3.82977	3.36751	2.39259	2.46271	3.26156	3.06745	3.30383	2.73787	2.93912	3.1044	2.99959	2.54132	3.23954	2.41408	3.97767	3.34736	3.0932	2.85522	2.62181	2.69256	3.16855	3.72411	3.00718	2.99573	3.28265	3.39614	3.04226	2.79955	2.93846	2.38015	3.06609	3.10525	3.2974	3.16166	2.98213	3.26492	3.12224	2.91922	3.42061
ANAPC4	4.72871	4.17856	4.77745	4.83065	3.75971	5.1092	4.75548	4.60474	3.84062	4.3332	3.83341	4.59061	5.02118	4.01722	5.07704	4.05269	4.10864	3.86247	4.47685	3.87029	3.82814	3.89731	4.2362	4.46374	4.33237	4.95155	4.55169	4.74076	3.94397	4.53228	4.54952	4.27186	4.5011	4.47045	3.95697	4.13821	4.18176	3.91448	4.31546	4.2652	3.98718	4.47544	4.96753	3.58044	4.25402	4.60501	4.69211	4.19157	4.26357
ANAPC5	4.89858	4.69338	4.79063	4.82097	4.40607	4.72386	4.81576	4.43437	4.44592	4.39613	4.89575	4.91155	5.24959	5.08378	4.63917	4.4535	4.4731	4.45708	4.45975	4.4611	4.76686	5.12779	4.46104	5.06845	4.65127	4.61431	4.17113	5.04957	4.62113	4.86052	4.93162	4.84423	4.75417	4.86846	4.48271	4.74299	4.78498	4.57982	4.67726	4.8367	4.4728	4.5701	4.97767	4.96654	4.90723	5.03794	4.84014	4.51039	4.30552
ANAPC7	4.38139	3.80083	4.10692	4.36459	4.45537	4.29599	4.46749	3.88954	4.64792	4.22348	4.23406	3.41809	4.1544	4.22852	4.47932	4.34082	4.27984	4.43291	4.15046	4.00514	4.17676	3.96922	3.80532	4.06103	4.1462	3.89696	4.18577	4.67824	4.01311	4.35644	4.10516	3.75191	4.33812	4.12797	4.14083	4.1697	4.53685	4.1518	4.23282	4.16758	3.90274	4.35255	4.62972	3.88455	4.06552	4.3282	4.12409	4.19371	3.94168
ANG	3.29913	2.0287	2.11895	3.25749	1.71399	1.61797	2.48135	2.58185	1.82314	2.83373	1.81356	2.05459	2.97351	1.81077	1.68418	4.07615	1.89239	1.85201	4.54537	1.86227	2.13948	3.03892	1.86211	2.0573	2.44064	2.19908	3.59452	2.30673	0.446191	2.53479	1.85095	3.23664	3.07976	2.95416	3.28141	2.83152	2.06367	2.76593	2.14987	0.665245	3.65157	1.46808	1.77779	3.44707	2.09883	2.50714	1.59386	3.55833	2.31406
ANGEL1	2.40328	1.91975	1.65375	2.57716	1.68072	1.78632	2.56748	2.1907	2.57394	2.64564	1.74181	2.64833	2.59095	1.74003	2.27696	1.76071	2.11212	1.76671	1.7712	2.66243	1.73733	2.74451	2.30745	2.65254	2.14826	2.00026	1.83417	3.10313	2.17389	2.59433	2.96471	2.11233	1.7163	2.28612	1.6729	2.36528	1.7819	1.97544	2.07144	2.12856	2.0814	1.83429	2.40693	2.4948	2.45302	2.30468	2.18999	1.92086	1.64364
ANGEL2	3.76304	3.497	4.08875	3.77029	3.4486	3.81914	3.62432	3.20233	3.88866	3.67183	3.23489	4.18872	3.9546	4.11704	4.22944	2.92186	2.97115	3.13263	2.93764	3.14639	3.78651	3.19413	4.29208	3.73243	3.87738	3.67406	3.29013	3.76471	3.22159	3.34727	3.63478	3.58102	4.32336	3.94752	3.69101	3.65224	3.13859	3.3679	3.3837	3.91789	3.39156	3.58296	3.64294	3.98874	4.19272	3.68157	4.01836	3.49435	3.02927
ANGPT4	-2.32784	-2.86391	0.271281	-1.05587	-0.90399	-0.123788	-1.83349	-1.69292	0.952522	0.413039	-2.0816	0.576024	0.770365	-2.09174	-0.525486	-0.37607	-1.23792	0.209178	-1.91485	-0.256933	-0.892729	-1.21401	-1.90256	-1.17468	-2.33241	0.597757	-2.33241	-2.33241	0.33418	0.299164	-2.33241	1.3951	0.0178529	-2.33241	0.134685	-0.688004	-1.42612	-0.307246	-0.670304	-2.33241	0.376689	-0.00685847	-1.4657	-1.86826	-3.15352	-0.104669	-3.15352	0.712774	0.312225
ANGPTL1	3.67864	3.42075	4.31627	4.25863	3.20413	5.03447	3.0521	3.15112	5.76609	3.99745	4.07017	5.23015	4.6211	3.10282	3.61524	2.14539	2.60631	3.13385	4.94699	2.69959	3.8588	1.7398	2.59672	4.35544	4.03494	4.40387	2.50367	3.30196	4.22146	4.16079	3.70558	4.8877	4.50891	4.19079	4.05663	3.16343	0.646538	4.88554	3.53705	3.07767	4.74058	3.12362	1.29027	4.54954	3.06468	4.50649	3.58863	4.75293	4.06691
ANGPTL2	4.68375	4.84489	4.5857	4.67988	3.94536	4.36301	4.27742	4.05065	5.53464	5.97709	4.84418	5.15517	4.08091	4.30422	3.48046	3.53368	3.39919	4.34321	3.90601	5.28601	4.47328	3.85615	4.08404	3.52427	5.40346	3.0461	3.34456	4.07253	4.89345	4.58543	3.90114	4.5555	4.84039	5.2573	4.18826	3.43417	4.51994	3.88229	4.84231	5.27989	4.39136	4.01358	2.88042	5.35598	5.39887	4.6892	4.76751	4.04252	4.115
ANGPTL4	2.4077	4.05064	2.58769	3.6358	3.60057	3.88441	4.02568	3.54758	3.99968	2.84694	3.15581	3.00882	3.7912	2.85199	2.84504	3.71181	3.87993	3.5179	2.53692	3.54897	3.13824	2.58303	2.54079	3.7496	2.60367	3.68064	3.75148	4.13994	4.66727	3.20797	1.46092	2.92863	3.16496	2.47176	3.1683	3.69988	3.52232	4.31213	3.11881	3.17659	4.29685	3.64231	2.81556	3.36274	2.63024	2.17397	2.93886	3.97317	4.34216
ANGPTL6	1.64363	1.39378	1.27378	1.13978	0.455933	0.432323	0.596111	0.794257	1.83797	0.467647	0.960549	0.76835	1.34891	3.91227	1.62869	2.50612	1.96588	2.44663	1.14537	2.81627	2.5843	1.81255	1.49879	1.60435	2.07272	1.424	3.28047	1.42836	1.66507	2.28871	1.91169	2.19212	2.1825	2.57626	0.11748	0.117481	0.11748	0.117496	2.21566	0.11748	1.79234	1.24772	0.394481	2.29534	1.89131	1.53458	0.929502	2.5765	1.9579
ANGPTL7	0.353057	2.58211	1.24825	-1.8659	2.94376	1.61881	0.411475	2.52401	2.75512	1.52531	3.13255	1.73453	0.93653	0.73788	0.90962	1.21213	0.915419	0.482306	1.5087	2.53876	-0.324544	-0.735654	-1.36277	1.75444	0.0838853	1.72125	1.71707	1.71371	0.347495	-0.100531	1.83577	4.23079	1.56935	0.994941	3.62896	1.56578	1.47368	0.241149	-3.53231	1.38779	3.67339	0.899285	-2.19481	2.00459	0.227221	1.16625	1.64805	3.91296	2.44645
ANK2	2.95507	2.93735	2.76485	2.89578	2.13445	2.24066	3.13261	3.65077	2.78364	2.88332	2.52457	2.43379	3.87976	3.68752	2.33287	2.24859	3.50298	2.58484	2.26343	2.60122	2.75042	2.29988	4.06249	2.43631	3.74411	3.61889	1.72308	2.08241	3.41831	2.48821	2.72189	4.17569	3.68217	3.35304	3.64138	2.89203	0.680403	3.95544	1.82456	2.11816	3.82333	2.57032	2.83654	4.29721	3.67907	3.00293	2.71683	1.76142	2.3108
ANK3	3.99772	3.61145	3.65615	3.58328	4.13058	3.94267	3.42168	3.26478	3.49942	3.91406	3.71291	3.95243	3.37972	3.11744	3.36056	3.54036	3.64865	2.9738	3.8911	3.55688	4.48197	3.24859	4.09167	3.03956	4.01581	4.15748	3.56165	2.871	3.78046	3.26004	3.78926	3.49221	4.06185	3.8279	4.01455	4.04949	3.00252	3.96836	3.40987	3.09375	3.6269	3.90738	2.77514	3.22254	4.29865	4.23339	3.80593	3.5231	3.08269
ANKAR	1.45255	1.29349	2.02843	1.71857	0.907767	2.43494	1.0938	1.64577	1.77028	1.21445	1.86059	2.09633	2.8558	0.525724	1.8497	1.70444	1.53648	2.02402	2.17722	2.0682	0.174854	0.343153	0.956315	1.83299	1.06336	2.09335	0.771476	1.78721	1.02956	0.628177	1.86878	1.60986	2.37782	2.58845	1.73203	1.13931	0.762862	2.33002	1.8464	1.56858	0.833193	1.89429	3.1106	1.50987	0.555225	1.06295	1.37567	2.41597	1.46629
ANKDD1A	2.88427	3.4319	2.16221	1.97479	2.44376	2.37577	1.26716	3.69874	2.82399	2.26036	4.05623	1.40212	3.37379	2.85986	1.8168	1.92696	3.06011	2.31025	3.09913	2.90727	2.48401	1.27522	2.66168	2.02425	2.93589	2.04911	1.75669	2.4084	3.49306	2.72237	3.25811	1.98341	1.4268	2.77146	2.93972	3.37657	1.88076	3.7606	2.17997	1.3453	3.02567	3.44465	1.88444	2.45376	2.08828	1.3084	1.24269	3.41192	3.63331
ANKFN1	1.6407	-0.343875	0.545333	-0.374869	1.47463	0.376116	1.88192	-0.306075	1.13707	-0.377444	-0.291023	0.329807	-0.348504	-0.293045	-0.377952	-0.269442	-0.231412	-0.262547	-0.257376	-0.254751	-0.296106	-0.227428	0.62031	1.70024	0.977318	0.578475	0.126493	1.10547	0.295476	-0.153847	1.45929	-0.28547	0.865918	-0.230526	-0.010029	0.823755	0.806568	-0.321433	-0.975034	-1.23092	1.09925	0.316488	-1.8356	1.0165	-0.654872	1.78452	0.648869	0.728122	0.928359
ANKFY1	3.00655	2.50723	3.38395	3.20073	3.52791	3.80048	3.15857	3.5156	3.47202	3.68954	2.70513	3.4299	2.92846	2.79587	3.41469	3.36607	2.57554	2.90686	3.56797	2.64921	3.62162	3.45948	2.96095	3.30736	2.94759	3.84756	3.39837	3.53421	3.89366	4.00286	3.47129	3.6952	3.16628	2.74295	3.23055	2.97174	2.61772	2.97525	2.42174	2.65224	2.34751	3.87297	3.46921	3.44637	3.84229	3.51322	3.24493	2.66362	2.37174
ANKH	5.32134	5.59352	5.98813	5.55895	5.04323	6.04963	4.52875	5.24279	6.2173	5.54281	5.31219	5.86715	5.70309	5.75088	5.29536	5.56411	5.58126	6.41959	5.79501	5.38698	5.74383	5.66156	5.16284	5.97617	5.48708	6.08282	4.90295	5.11895	6.12946	5.51503	5.79673	5.46614	5.83453	5.42844	5.99738	6.12946	5.05588	6.01319	5.37317	4.9354	6.10005	6.09216	4.75332	5.47288	5.33979	5.5837	5.28224	5.89385	5.72035
ANKHD1	3.79116	3.99838	4.01907	3.26292	4.3478	3.59824	3.2607	4.32267	3.34374	3.51748	4.36669	3.30132	3.28738	4.25715	3.95592	3.35596	4.29113	3.36168	3.72934	3.97682	3.33351	3.39029	4.1569	3.60139	3.55033	4.16316	4.27712	3.48459	4.16316	4.28677	3.91856	4.07802	4.09942	3.35082	3.79756	3.94227	3.10669	3.86605	3.09229	3.08667	4.3442	3.7383	3.90754	4.02121	3.16985	3.67783	3.28858	3.94505	3.96423
ANKIB1	5.1318	4.80955	4.99594	5.16241	5.04081	5.73239	4.60743	5.05368	4.07119	4.97481	4.7427	4.7774	4.8421	4.82347	5.09874	3.71386	2.90165	5.04507	4.83171	4.79092	4.38186	4.68276	4.53861	4.58709	4.85253	4.5557	4.7682	5.02679	4.55794	4.66419	4.43288	4.48461	4.75705	4.90818	5.06219	4.97699	4.76418	4.54519	4.67516	4.69202	4.02356	5.26645	5.17959	4.90223	5.15919	5.27482	4.97947	3.86797	3.56508
ANKLE1	-1.89505	-1.47067	-2.56246	-1.64957	-1.20314	-1.36944	-2.05747	-2.38515	-1.1394	-1.33077	-2.35385	-2.44197	-1.49699	-2.35803	-1.33437	1.09384	0.39548	-1.02311	-1.56143	-0.123981	-0.11037	-2.22442	-0.124864	-1.403	-0.901521	0.568062	0.26383	-0.0789335	-2.71247	0.061906	-2.71247	-2.71247	-2.71247	-0.875105	-1.43763	0.269719	-1.74533	-2.71247	-2.71247	-1.34878	-0.989314	-2.07503	0.00724245	-0.173644	-1.7812	-1.00793	-2.39938	0.0515548	-2.10057
ANKLE2	4.67743	5.101	5.37647	5.08682	5.39507	5.16712	5.00582	5.49369	4.63939	4.33997	5.12181	5.03783	5.02771	4.21815	5.36211	4.02183	4.89767	4.76858	4.06436	5.11766	4.31824	4.33186	5.28591	4.98683	4.85689	4.68261	5.22451	4.94633	5.32776	4.96363	4.53098	5.28558	4.51926	4.82586	4.431	4.81757	5.50128	4.28458	4.82696	4.93147	4.78076	4.61365	5.61449	4.57348	4.90438	4.90438	5.06285	4.79178	4.43663
ANKMY1	1.13082	2.48463	1.12359	1.12557	1.48588	1.11941	1.12523	1.13566	1.13889	1.12519	1.13787	1.13171	1.12944	1.13757	1.12512	1.14102	1.15133	1.14202	1.14278	1.14325	1.13712	1.15269	1.14321	1.13188	1.02088	2.04826	1.77775	1.92737	0.25519	1.82065	1.51161	0.296287	1.39292	0.895713	1.13903	1.67295	0.884177	0.899329	0.910921	0.956915	1.53495	1.44563	2.25654	1.2849	0.313865	0.707843	1.08571	1.50307	1.33771
ANKMY2	3.93733	3.18998	3.40034	4.25698	3.2545	4.24264	3.62853	3.15041	2.80532	3.50873	2.79613	3.96165	4.17734	3.18005	4.10505	3.72152	2.87267	3.06377	2.83981	2.84316	2.78941	4.10237	3.26504	4.01333	3.64736	3.63667	3.4564	3.7028	3.16973	3.15325	3.64588	3.73574	3.57576	2.98606	4.33364	3.44695	3.19869	2.85294	3.23963	3.51741	3.88202	3.35478	3.37322	3.2306	3.55165	4.24667	3.51063	3.05705	3.05044
ANKRA2	4.1834	3.34486	4.07501	4.20328	3.80181	4.33031	4.12082	4.85431	4.01608	3.95317	3.65275	4.29213	4.61843	3.41689	4.43158	3.69527	4.65186	4.21587	3.46533	4.09574	4.23125	4.31929	5.11819	4.20944	4.35316	4.30218	4.09926	3.63565	4.48792	4.91186	4.63047	4.24882	3.5626	4.39774	3.77126	4.16425	3.71823	3.79636	4.0623	4.17527	4.34614	3.84641	4.0208	4.23835	4.3384	4.37092	3.99193	4.3509	3.87984
ANKRD1	-0.0679211	-1.53678	-2.69555	-2.59678	-2.99002	-1.31399	-1.85902	-2.71403	0.34632	-3.08754	-2.63726	-2.29943	-1.58071	-2.64755	-1.86641	-2.52788	-3.26775	-2.49306	-2.46698	-2.45375	-1.09461	-0.477191	-3.32897	-1.42394	-3.1166	-0.300241	-3.1166	-3.1166	-3.1166	-0.671317	-3.1166	-3.1166	-3.1166	-3.1166	-0.645128	0.125435	-1.24414	1.32991	-3.1166	-3.1166	-0.505811	-1.21067	-0.861258	-1.65818	-0.830106	-3.9003	0.139246	-3.9003	-3.9003
ANKRD10	4.57233	4.23627	4.10955	4.31851	4.43267	4.43017	4.01007	4.79121	4.27589	4.13301	4.0336	4.15915	4.56047	4.02267	4.06861	2.64325	4.66237	3.6273	4.09289	4.22649	4.38211	4.36906	4.336	4.24215	4.36307	4.06561	4.16275	4.52915	4.25812	4.33072	3.97037	4.13206	3.81273	4.5489	4.31292	4.16471	3.8442	4.31661	3.96082	4.44571	4.09218	3.71655	4.15904	4.51007	5.06056	4.2894	4.2442	3.91581	4.067
ANKRD11	3.0634	3.06246	3.41683	3.05631	3.57487	3.57144	3.05585	3.07	3.07441	3.33223	3.07301	3.06462	3.06154	3.07261	3.53089	3.07735	3.08501	3.07873	3.51768	3.0803	3.07199	3.08582	3.08028	3.06484	3.02748	3.32555	3.50844	3.16907	3.10805	3.37321	2.48814	3.60247	3.52289	3.2159	2.82653	2.85052	3.87676	3.15349	2.94779	2.89572	3.29109	3.03683	2.70616	3.72942	3.22363	3.48561	3.13562	2.68987	3.40414
ANKRD12	3.31348	3.93918	3.29465	3.29984	3.7969	3.73137	4.09128	3.56613	3.33421	3.29885	4.38023	3.3158	3.30992	4.06823	3.29866	3.33964	3.35366	3.34219	3.34411	3.34508	3.3297	3.35512	3.34503	3.31623	3.42993	3.98834	4.14671	3.41922	3.63304	3.75611	3.55591	4.0327	3.98521	3.60342	2.9493	3.01144	2.94085	3.43672	3.25335	3.31568	3.4095	3.70021	3.28959	4.11806	3.67337	3.97192	2.73327	3.35723	3.57156
ANKRD13A	5.66798	5.19107	5.88977	5.80275	5.46448	5.72047	5.78807	5.25091	6.04698	5.41996	5.51008	6.00703	6.00737	5.48278	5.86804	6.35629	4.84031	6.29169	6.34382	4.87409	6.04808	6.02576	5.30611	5.99523	6.17665	5.95566	6.21984	5.17012	5.73027	5.70079	6.11183	5.67107	5.80745	5.64346	5.3575	5.41774	5.88701	5.39286	5.70647	5.49477	5.26944	6.09605	5.50731	6.02931	6.19793	6.09535	5.92652	5.44395	4.94749
ANKRD13B	2.45804	1.65335	2.11806	1.48602	2.1489	2.16388	1.83374	0.651595	1.77793	1.93328	2.07746	1.54778	1.29453	1.30311	2.34357	2.79772	2.01624	1.87593	3.2195	1.69648	2.53929	1.54398	0.761933	1.15521	2.07305	1.66031	0.238692	2.61831	1.21819	1.21751	2.44827	2.00076	1.28274	1.27871	2.0157	2.32964	2.50172	1.95608	2.31819	2.3172	2.42827	1.44333	2.25436	2.2625	1.89211	1.63213	1.84904	1.92373	0.873957
ANKRD13C	4.42927	4.42778	4.56287	4.34471	4.52691	4.49056	3.80071	4.17808	3.23192	4.38754	4.38558	4.30874	4.71926	4.69988	4.65369	4.44748	4.22011	3.41816	4.38934	4.43885	3.49801	4.28877	4.07184	3.69999	4.23068	4.01541	4.63092	3.79888	4.17054	4.6062	4.38711	4.45481	4.76855	4.38422	4.05751	4.08493	3.95637	3.96361	4.14554	4.15001	4.12464	4.38937	4.12511	4.49876	4.30911	4.77085	4.6283	3.38374	3.71596
ANKRD13D	3.16965	2.81295	2.80537	2.80766	2.81034	2.80053	2.80726	2.81943	2.82321	2.80722	2.82201	3.18025	2.81216	2.82166	2.80714	2.82571	3.35612	2.8269	3.6825	2.82824	2.82114	2.83293	2.82822	2.815	3.29645	2.91784	3.41413	3.00172	2.69176	2.49946	2.92372	2.6615	2.62993	2.82012	3.20741	3.11069	3.06317	2.7146	3.01426	2.66569	2.7534	2.79354	3.32968	3.07663	3.08114	2.30894	2.65004	3.23579	2.86921
ANKRD16	2.32328	1.60125	1.72707	1.97327	1.59599	2.15474	2.28248	1.81692	2.1548	1.86263	1.83316	1.78775	1.59966	1.6187	1.86179	1.62679	1.63982	1.62916	1.86943	1.63183	1.61765	1.64119	1.63179	1.60538	1.65478	1.85352	1.84207	1.82593	1.79377	1.95655	2.18166	2.2724	1.91763	1.25629	1.55029	1.7179	1.65727	1.9981	1.81131	1.2255	1.78524	1.43616	1.99204	1.82063	1.692	2.07939	1.58601	1.72275	1.73862
ANKRD17	4.26164	4.81854	4.40977	4.2961	4.34545	4.20676	4.61961	4.03243	4.31084	3.88946	4.83544	4.2781	4.31073	4.18234	3.98845	4.52916	4.62978	3.75254	3.9618	4.26485	4.45743	4.54829	3.76025	3.68095	3.9521	4.60177	4.40475	4.55553	4.57191	4.53813	4.19074	4.37614	4.20399	4.05653	4.27872	4.16321	4.18365	4.44298	3.91964	3.92368	4.16138	4.41077	4.54391	4.22146	4.28489	4.67244	4.06238	4.16392	4.11173
ANKRD18A	0.498953	0.0657338	0.0299549	1.85528	-1.61523	1.82005	0.13898	-0.73564	0.0143369	-0.616692	-1.45711	-0.311611	1.05311	-0.672599	1.42518	-1.40778	0.359818	-1.39208	-0.501045	-1.37436	-1.46877	-1.31246	-0.48904	-0.303872	-0.147132	1.22342	-0.49675	2.16727	0.412555	1.37665	-1.03813	-0.281213	1.08848	-1.6157	0.675353	-2.90294	-1.97528	0.79008	0.343182	-3.12899	0.239003	-2.15341	0.506378	-1.00325	-2.15341	2.15661	1.90836	1.96811	-2.15341
ANKRD18B	1.31178	1.64741	0.54112	1.03183	1.15636	1.47753	0.613616	-0.288437	-0.258497	1.3541	-0.268038	-0.324412	1.91356	-0.27079	1.64242	-0.238414	-0.185153	-0.228857	1.3687	-0.217998	0.499395	-0.179496	1.38411	-0.322894	0.509861	1.66056	1.94729	2.35455	1.56126	1.84158	2.1457	1.5295	1.91387	-0.143597	-0.171848	-0.0663595	-2.86405	0.396171	-3.01304	0.471995	1.77073	1.82462	-1.47814	0.73745	3.46262	1.11916	2.21949	-1.47814	-1.47814
ANKRD22	6.65151	5.7934	6.99019	6.2465	4.52658	6.39314	5.27534	5.1371	6.57776	5.59266	5.56336	6.69861	7.01406	6.2965	7.21184	6.9751	5.97449	6.84758	6.97692	6.05224	7.65825	7.49692	6.10974	7.46182	6.53211	5.71233	5.43351	5.21395	7.30841	5.78671	6.304	5.64015	6.51553	6.61803	6.97758	7.51957	6.48429	7.31081	6.77197	6.23229	7.06308	7.49522	5.09096	5.342	5.82656	6.24827	5.90967	6.93394	7.05963
ANKRD23	2.45827	1.87818	1.9645	2.48227	1.86435	1.92497	2.83574	0.282866	2.8769	3.11017	1.86179	1.90282	2.41931	1.92334	2.23703	1.83614	1.22395	2.81953	2.80894	1.51467	2.43961	2.62857	0.92955	2.398	2.1368	3.08526	2.45009	2.95948	2.6827	2.15331	3.1084	2.38397	2.13308	1.91052	1.52957	2.43597	0.768617	1.05333	1.40726	1.57153	2.24648	2.06631	3.01318	1.82793	1.88845	1.66249	1.88704	2.36617	2.05014
ANKRD24	-0.181162	-1.54524	-0.98018	-1.55898	-1.55205	-0.674033	-1.56001	-1.52822	-1.51817	-1.56011	-1.52137	-1.54038	-1.5473	0.106162	-0.940063	-0.519801	-1.49386	-1.5083	-1.50591	-1.5047	-1.52368	-1.49201	-1.50476	-1.53986	-1.20969	0.189243	-3.71126	-0.340272	-0.270082	-3.71126	-0.46087	0.0632525	-3.71126	-0.032262	-1.01008	-0.511571	-2.84695	-0.436433	-1.43002	-0.613544	-0.956943	-0.914815	-2.64349	-0.0725286	-0.983572	-2.43047	-1.1091	-1.36435	0.548114
ANKRD27	4.75847	4.79094	4.51312	4.39088	4.95813	4.57194	4.79673	4.91989	4.3532	5.0468	4.95102	4.69692	4.8656	4.7141	4.75225	4.62556	5.11286	3.55318	4.56097	4.12151	4.43123	4.19613	4.92675	4.70156	4.26565	5.00932	4.81159	4.67315	4.55926	5.0275	4.84524	4.54546	4.67251	4.46413	4.88777	4.8157	4.44905	4.563	4.31587	4.25135	4.21958	5.22331	4.65378	4.91331	4.51927	4.67078	4.80657	4.54369	4.17152
ANKRD28	2.48799	1.70975	1.68454	2.40945	1.70104	2.42242	2.40046	1.73137	2.08201	1.69069	2.04596	1.71594	2.82587	2.91398	2.13336	2.42885	1.7824	1.76024	1.76393	1.7658	1.7371	1.78523	2.13829	1.7166	2.42523	1.88539	1.47283	2.12008	2.23401	2.47748	2.27056	2.50429	2.40697	1.93327	2.32369	2.17168	1.237	2.59733	2.12882	2.00703	1.25214	3.65399	2.3916	2.93089	3.3182	2.6827	3.05316	0.0443242	-0.284711
ANKRD29	2.2448	3.67448	1.62596	1.63906	2.96322	1.97884	1.63679	1.70569	1.72697	2.8454	2.40575	4.02477	1.66463	2.39901	3.13424	1.74105	1.77771	1.7477	1.75269	2.52663	1.71532	2.61793	1.7551	1.68073	2.86727	1.01858	1.43824	1.5992	2.05508	1.67785	3.44973	2.17736	2.86137	3.2495	1.85351	1.5609	3.32388	1.08946	2.43365	2.84736	2.13542	2.40084	-0.326185	2.7968	2.98643	3.08176	2.72767	1.811	1.97237
ANKRD30B	-2.14559	-3.97663	-3.98654	-3.98356	-3.98006	-3.51898	-3.98408	-3.96803	-3.96295	-3.98413	-3.96456	-3.97417	-3.27352	-3.96503	-3.98424	-3.95956	-3.93735	-3.95724	-3.95389	-3.9522	-3.96573	-3.93485	-3.95228	-3.97391	-4.11916	-4.11916	-4.11916	-4.11916	-4.11916	-4.11916	-4.11916	-4.11916	-4.11916	-4.11916	-4.11916	-4.11916	-2.70191	-1.29542	-4.11916	-4.11916	-4.10976	-4.10976	-4.10976	-1.69639	-4.10976	-4.10976	-4.10976	-4.10976	-4.10976
ANKRD31	-1.10736	-0.449982	-1.14215	-1.13264	-0.505786	-1.16221	-1.13429	-1.08386	-1.06816	-1.13446	-0.258108	-1.10302	0.498403	0.895767	-0.574522	-1.05774	-1.03055	-1.05282	-1.04912	-0.12631	-1.07676	-0.0264701	-0.126758	-1.1022	0.210465	-0.542055	1.22297	-1.43699	-1.18917	-1.27383	-0.271094	-1.50568	-1.02584	-0.792524	-0.754474	-0.952731	-0.584904	-2.14543	0.166513	-0.257811	-1.40093	0.0172425	-2.06027	-1.02353	0.0614388	-0.715429	0.0620259	-1.70276	-1.14853
ANKRD33B	0.961437	1.17354	2.0658	2.20776	-0.8699	2.57098	1.73084	0.29007	2.62989	3.18399	0.107605	1.92424	1.53975	1.15029	2.22446	1.97347	0.413131	2.23225	2.17075	0.828805	2.72107	1.90299	-0.462556	2.72605	2.04079	2.98348	2.13388	0.443761	2.39574	1.56847	1.40876	1.99241	2.38607	0.688869	2.44241	1.8933	1.30902	0.847417	-0.189779	0.530334	1.95794	2.06075	-1.07025	3.52497	1.77334	1.6082	1.80445	1.16768	1.64883
ANKRD34C	-4.38394	-4.38567	-3.96669	-3.92808	-4.39144	-4.39575	-4.3935	-4.3724	-4.36516	-4.39351	-4.36742	-4.38173	-4.38738	-4.36808	-4.39354	-4.3605	-4.34878	-4.35834	-4.35673	-4.35591	-4.36909	-4.34757	-4.35595	-4.38132	-4.59101	-4.59101	-4.59101	-4.59101	-4.59101	-4.59101	-4.59101	-4.59101	-1.84879	-4.59101	-4.59101	-4.59101	-3.34639	-4.59101	-4.59101	-4.59101	-4.65704	-4.65704	-4.65704	-4.65704	-4.65704	-4.65704	-1.67764	-4.65704	-4.65704
ANKRD36	2.30694	2.60116	2.55067	3.33036	1.84327	3.31321	2.27051	2.423	0.852142	2.61102	1.64616	2.79373	2.77045	1.63599	3.19265	2.30791	1.04776	1.78715	0.95221	0.734471	1.40579	2.05823	1.15431	2.31028	1.90556	2.60611	2.41403	0.866853	2.06989	2.64482	1.85931	2.41851	2.34319	1.95547	2.29703	2.26088	1.6595	2.15323	1.94846	1.93342	1.48707	2.86553	2.58553	2.43979	2.78967	2.35531	1.68069	2.17409	-0.0917478
ANKRD37	4.31481	3.80861	4.48082	3.52202	2.88741	3.40547	3.85313	3.11489	4.78029	3.82782	3.16188	4.35103	4.19665	3.86418	4.0555	4.94425	4.10571	5.28984	4.69811	4.41984	5.11751	3.41465	2.5704	3.5045	3.13863	3.63065	4.60391	2.87848	4.33457	4.00002	4.15301	4.36707	4.61714	3.44407	5.10019	3.43956	3.90245	4.18709	4.10242	3.74245	5.22628	3.58772	4.05053	4.80532	3.17704	3.08994	3.55898	4.75331	4.66583
ANKRD39	2.42481	2.04578	1.91673	1.49972	1.51433	1.66066	2.40701	1.8909	1.58261	1.49731	2.4173	1.83669	2.38829	1.91686	2.82243	1.59561	2.35568	1.60173	1.60631	1.60863	3.14509	1.63267	2.53618	2.60384	2.76127	1.99415	1.9375	1.32033	1.48278	2.22098	1.3982	2.51804	2.35617	2.26783	1.71861	1.17074	2.56692	1.824	1.75179	2.72137	2.37142	2.30856	1.94726	1.79114	1.76219	1.3976	1.6396	2.64418	2.18818
ANKRD40	2.92509	3.06155	3.50723	3.63917	2.9202	3.65539	3.21737	3.47238	2.99375	3.28289	3.28204	3.27053	3.33391	2.06738	3.25863	3.15198	3.47411	3.56577	2.30663	3.49785	2.89271	2.64166	2.8348	2.9102	3.13069	3.43844	3.02266	3.20743	3.49814	3.22994	3.29951	3.94483	2.78423	2.79818	3.22835	2.78252	3.52308	2.67648	2.71823	2.56343	3.48168	2.98779	3.01643	2.90975	3.17193	2.97022	3.4146	2.98022	3.22337
ANKRD44	2.47741	2.22141	2.10935	2.8038	2.92389	3.57668	2.35926	3.38224	2.362	1.99893	2.49267	2.84092	4.01008	2.48739	3.21454	2.39519	2.48189	1.98686	2.93057	2.42833	1.94331	2.28881	2.23691	2.8451	2.89249	2.96628	3.57787	2.36472	2.11494	3.02628	2.83827	2.28163	2.77722	2.98577	2.30751	2.26244	1.39431	2.43368	3.21207	2.97998	2.63121	2.67218	2.33811	3.24609	3.75531	2.62637	2.43478	1.59604	2.2351
ANKRD45	-2.82887	-2.83194	-2.86111	-2.85219	-2.84189	-2.88021	-2.85373	0.925549	-2.79387	-2.85389	-2.79824	-2.82493	-2.83494	-2.79951	-2.85422	-2.78479	-2.76152	-2.78053	-0.747638	-2.77573	-1.78103	-2.75912	-2.77581	-2.82419	-4.08836	0.118447	-4.08836	-0.781953	-4.08836	-1.47237	-0.973702	-0.829911	-0.630446	-4.08836	-4.08836	-1.09975	-4.08836	-1.6369	-4.08836	-4.08836	-1.56556	-4.2045	-0.961725	-0.365563	-4.2045	-0.968808	-0.420247	-4.2045	-4.2045
ANKRD46	3.83938	3.97705	4.66574	4.5458	3.74565	4.61499	2.80874	3.55949	2.97394	4.16452	2.96204	5.19123	4.22215	2.95858	4.80837	4.14957	3.06186	3.39959	3.72599	3.73486	3.59398	3.06841	4.40258	3.87272	3.33163	4.45487	4.42288	4.88476	4.45802	4.50865	5.09283	4.44456	3.29534	2.99625	3.29558	3.36403	3.31292	3.38741	3.25459	3.16724	3.80311	4.30989	3.68581	3.51063	3.61064	4.38844	4.23666	3.7272	2.68413
ANKRD49	4.05471	3.46933	3.78087	3.17323	3.6391	3.79102	3.73639	3.3864	3.15811	2.9319	3.82559	3.67141	3.74685	2.71917	3.95966	2.74813	2.79384	2.7565	2.76275	2.76591	2.94522	3.28722	4.03371	3.51133	3.11708	3.34841	3.98122	3.02016	3.0311	2.4343	3.80147	3.88361	3.77448	3.22047	2.86867	3.09051	3.42055	3.22967	3.65817	3.76638	3.27815	3.06172	3.57052	2.46806	3.19124	3.79217	3.84263	3.186	3.90374
ANKRD50	2.54376	1.80011	2.07053	2.5163	1.78666	3.18869	2.50812	2.53084	2.29381	3.03022	2.08762	1.80953	2.29481	2.08448	2.32538	1.86311	1.89412	1.86878	1.87302	1.87517	2.26903	2.59012	1.87507	3.07938	2.40935	2.42038	1.71866	2.77533	2.14558	1.58377	2.71897	2.72971	2.656	2.22057	2.28631	2.13744	2.73315	1.80284	1.82275	1.84851	1.88576	2.2009	2.4721	2.63427	2.81574	2.78779	2.41809	1.72324	1.42881
ANKRD52	2.41775	2.40551	3.066	3.34349	2.8325	2.20464	2.45021	3.12652	2.09638	2.99194	3.18269	2.93153	2.77461	2.70016	2.56367	2.59164	3.03203	2.12362	3.56597	2.62728	2.32787	2.69316	3.57593	2.43641	2.83005	3.10799	3.23681	2.37814	2.886	2.26782	2.47498	3.18903	3.32864	2.31859	2.34571	2.62065	2.64858	2.88135	2.27266	3.08608	2.31765	2.65759	3.12496	2.94246	3.58757	2.34883	2.83842	2.67138	2.44659
ANKRD53	-0.70806	-1.1152	-0.332472	-0.510147	-0.453941	-0.892633	-1.13649	-0.631265	-0.580325	0.419603	-1.08157	-1.10829	-1.11816	-1.08286	-1.13697	-0.546628	-0.458712	-1.06351	0.529054	-1.05857	-1.0848	-1.04129	-1.05865	-1.10755	0.0780423	-3.02595	1.06756	-0.0582577	0.259813	-1.00328	-0.261579	0.189389	-1.21052	0.229009	-1.61986	-1.40826	-3.02595	0.693724	0.17689	-3.02595	0.19078	-1.08116	-0.509504	-1.24858	-1.37498	0.0316546	-1.90358	0.195387	-1.06665
ANKRD55	-2.36412	-0.612803	-2.44054	-2.41946	-1.72965	-1.58184	-2.4231	1.74018	-2.28016	-1.31138	-0.751917	-2.35472	0.109635	-2.29378	-0.890989	-2.25816	-2.2013	-2.24781	-1.28247	-2.23612	-0.784085	-1.15276	-1.27162	-2.35296	0.267656	-0.0567751	0.299644	-3.86494	-0.481148	-1.30339	-0.403719	-3.86494	-1.53234	0.00707552	-0.664998	-3.86494	-3.86494	-0.393339	-0.782731	-3.86494	-0.674681	-4.12812	-0.354706	-0.76343	-4.12812	-4.12812	-0.942025	0.33534	-0.525584
ANKRD6	1.62404	1.62384	1.62185	1.62249	1.62319	1.62114	1.62238	1.62534	1.62615	1.68335	1.6259	1.62428	1.62365	1.62582	1.62234	1.62668	1.628	1.62692	1.62711	1.6272	1.62571	1.62814	1.62719	1.62433	1.65175	1.74943	1.10477	1.89057	1.86476	1.07566	1.73709	2.72431	1.91833	1.44667	0.903346	1.28082	2.1695	1.4888	1.57776	1.52756	1.57616	0.965669	2.28059	1.97167	1.97409	2.33346	1.55015	1.45904	1.27815
ANKRD65	0.0427183	-0.384941	-0.287216	-0.078265	-0.679351	-0.229703	0.188244	-0.627552	0.566963	-0.69771	-0.613241	-0.362987	-0.668758	-0.0224577	-0.088992	1.47297	-0.557848	-0.224342	0.305008	-0.579311	-0.0306266	0.150474	-0.579425	0.0666915	-0.617852	-0.617852	-0.617852	-0.617852	2.70045	2.82317	-0.617852	-0.617852	-0.617852	-0.617852	-0.617852	-0.617852	-0.617852	-0.617852	-0.617852	-0.617852	0.458849	0.562143	0.870357	1.12365	0.469063	-2.11119	0.505376	-2.11119	-2.11119
ANKRD7	-2.35595	-2.35757	-2.37268	-2.36811	-2.36278	-2.38234	-2.3689	-2.34468	-2.33716	-2.36898	-2.33954	-2.35387	-0.891022	-2.34023	-2.36916	-2.33218	-2.31655	-2.32982	-2.32806	-2.32716	-2.34127	-2.31342	-2.32721	0.290865	-1.54514	-3.8997	-3.8997	0.48961	-3.8997	-0.69575	-3.8997	1.25825	-0.32143	-1.42857	-0.209557	-3.8997	-0.463815	-3.8997	-3.8997	-3.8997	-5.66086	-1.93097	0.163743	-5.66086	-1.02002	-1.56793	-1.95879	-0.983006	-0.548373
ANKRD9	4.03049	2.47068	2.77856	3.9203	2.41132	2.76918	4.32591	3.10469	3.60064	3.64696	3.11697	2.22389	4.29094	2.94342	2.90844	3.63238	3.03179	2.14324	4.05207	2.58617	3.04525	4.25775	2.16235	2.99662	3.30184	1.66789	3.60162	2.41306	3.21597	4.36725	3.46349	3.27126	2.17356	3.34604	3.59374	3.09601	3.21647	3.42618	3.4519	3.07669	3.49738	2.93696	2.74232	2.99454	3.20102	3.50991	3.35997	3.26256	3.49586
ANKS1A	4.32875	3.72976	4.14764	4.31082	4.0308	4.24978	4.29711	3.61336	4.46018	4.92668	3.5247	4.69286	4.4592	3.11774	4.5795	4.28362	3.83078	4.39063	4.61219	3.7426	4.40385	3.84574	4.11968	4.39093	4.06915	3.90204	3.79701	4.61427	4.26062	4.57221	4.25074	4.26788	4.36435	3.9857	4.364	4.13006	4.07172	3.65547	4.05715	4.09942	4.17942	3.93674	4.04757	4.66967	4.57721	4.16022	4.13698	4.15008	3.49815
ANKS1B	0.96209	0.961363	1.16163	1.15171	0.959003	1.10935	0.956194	1.05044	0.970428	0.956157	0.969381	1.19172	1.08829	1.12473	1.06837	0.972606	0.978237	0.973632	0.9744	0.974789	0.968618	1.33495	0.974771	1.03885	1.05011	1.73742	-0.226263	1.59636	1.62582	1.11617	1.07215	1.87981	0.840998	0.887779	1.78193	1.48602	-0.203206	1.38388	0.332523	0.548541	1.95307	0.983956	1.23587	1.96422	1.26761	0.567628	0.0226351	1.59327	0.796565
ANKS4B	-2.38858	-2.41363	-2.65306	-2.98155	-2.92408	-3.13818	-2.59226	-2.21515	-3.35414	-2.59355	-2.13683	-0.391822	-1.44933	-2.14734	-2.59631	-3.33582	-3.28815	-3.32717	-2.55773	-3.31739	-3.3693	-3.28317	-3.31755	-3.41433	-0.844683	-3.28348	-0.422752	-3.28348	-3.28348	-3.28348	-3.28348	-3.28348	-1.77619	-3.28348	-2.91624	-3.28348	-1.69435	-3.28348	-3.28348	-3.28348	-0.901025	-3.21639	-3.21639	-3.21639	-3.21639	-3.21639	-3.21639	-0.942123	-3.21639
ANKS6	0.999753	0.249266	1.72545	1.67253	1.60416	1.73955	1.65532	1.14886	1.24647	1.28701	2.25275	1.02764	0.956756	2.23936	1.06687	0.906479	0.472579	2.43975	2.25049	2.01272	0.345559	1.04797	1.71934	1.78365	1.63552	1.50942	1.19787	1.54171	-0.103623	-0.134878	1.48609	2.06838	1.70142	1.7353	1.08555	1.025	2.2234	1.62923	1.73036	2.22672	0.980074	0.491393	1.03275	1.52377	2.42871	2.35266	1.55664	0.73193	1.46395
ANKUB1	-1.20332	-1.205	-1.22211	-1.21663	-1.2106	-1.22874	-1.21756	-1.19214	-0.66112	-1.21766	-1.1873	-1.20118	-1.20667	-1.18795	-1.21786	-1.18059	-1.16922	-1.17849	-1.17693	-1.17614	-1.18892	-1.16805	-1.17618	-1.20078	-1.28017	-1.69982	-1.0072	0.685542	-1.56313	-0.185901	-1.55342	-1.2529	0.244417	-0.9449	-1.7856	-3.65062	-1.62095	-0.707969	-0.777816	-1.06604	-3.36444	-0.0149972	-3.17597	-0.369337	-0.388496	-0.144607	-0.413218	0.0625167	-0.523392
ANKZF1	3.03827	2.77335	2.7641	2.7665	3.10835	2.75908	2.98136	2.78553	2.79241	2.76604	2.79024	3.71817	2.77181	2.78961	2.76595	2.79689	3.35857	2.79899	2.80057	2.80136	2.78866	2.81099	2.80132	2.77728	3.13601	3.02203	3.50665	3.25768	2.7811	3.25389	3.0836	2.59123	2.56027	2.60383	2.76914	2.64424	2.93153	2.49053	2.84924	2.90305	2.68424	2.777	3.27649	3.20718	3.23021	2.66324	2.15683	3.09187	2.88569
ANLN	4.93022	2.25047	4.98544	4.96955	3.56656	4.63946	3.63298	2.70997	2.81615	4.11679	3.25743	5.08388	4.04758	4.36643	5.32369	3.57668	2.30848	3.1851	2.94149	2.95368	5.93612	4.17155	4.28534	5.27894	4.03303	3.82599	5.03845	4.72584	3.99967	4.60664	4.02596	4.5625	3.66167	3.39633	2.9405	3.63911	6.00068	2.26873	3.42957	3.84849	3.09285	4.74907	4.59498	3.55229	4.26268	4.99712	4.81831	2.83766	2.89536
ANO1	4.09384	2.70138	2.58681	3.95579	2.80001	4.19901	3.06958	2.39911	2.85875	3.16181	2.84017	3.81819	3.29854	2.63562	3.39956	2.6816	3.00061	3.76444	2.44877	2.93727	2.62973	3.55739	2.71042	3.00543	3.19813	3.92543	3.41345	2.31862	3.27914	3.41043	3.19897	3.62763	4.01629	3.31993	2.80032	3.13315	2.98639	3.28135	2.15215	1.99504	3.02212	3.2325	4.54631	3.42519	2.43787	3.13744	2.93287	3.19691	2.38549
ANO2	0.602518	0.163066	0.762573	1.68162	0.152335	0.111845	1.48635	1.0803	0.204995	0.139525	1.1373	1.53677	1.45061	0.719223	0.139169	0.215217	0.241843	0.220045	0.223665	0.225504	0.196541	0.244632	0.225418	0.171478	0.849116	1.02278	1.53437	0.17126	0.375413	0.778033	0.986593	0.827535	1.07123	0.540666	0.466536	-0.0704074	-0.00362912	0.897713	-0.851466	0.53333	1.47285	0.36486	-0.114406	0.507906	0.752528	1.62533	0.31002	0.287377	0.679573
ANO3	1.88795	-0.994496	2.71965	1.15455	-2.1356	1.18937	0.421372	-0.783557	1.07923	-0.299708	-1.12709	-0.240887	1.96075	-0.128325	1.85792	2.50317	0.184056	3.18387	1.01479	0.299039	2.89111	2.64874	0.401338	2.62055	2.73223	0.747844	2.14654	-2.18109	1.23936	1.06482	1.85275	2.54655	2.10222	1.28211	2.55145	1.92307	-2.18109	2.0611	-0.485593	-2.18109	0.956957	-0.453464	2.59533	3.03811	3.3909	0.934799	-0.83641	1.25034	-0.938069
ANO4	-1.32512	-1.32805	-1.35561	-1.34724	-1.33752	-1.37335	-1.34869	-1.30474	-1.29122	-1.34884	-1.2955	-1.32134	-1.33091	-0.359033	-0.69491	-1.28229	-1.25915	-1.27808	-1.27493	-1.27333	-1.29862	-0.102764	1.26452	0.66316	-1.07279	-0.860118	-1.08775	0.717317	-0.85597	-3.21206	-0.916567	-0.0199523	-1.51039	-0.385929	0.30626	-0.892049	1.16933	-3.44177	-0.568081	-2.81703	-0.581405	0.760263	-2.72568	-0.14755	-3.9965	0.0504219	-1.4705	-1.22714	-0.733822
ANO6	2.58399	2.58318	2.58013	2.67528	2.58113	2.57924	2.58048	2.58942	2.59283	2.58048	2.59177	2.84266	2.58237	2.59146	2.67342	2.59503	2.60055	2.59604	2.5968	2.59719	2.59098	2.60111	2.59717	2.58522	2.70132	2.66458	2.13399	2.273	2.75526	2.23451	2.47053	2.7913	2.49486	2.82427	2.70978	2.6117	3.35663	3.12285	2.28955	2.48612	2.05195	2.96638	2.63021	2.99056	3.08813	3.06319	2.95576	1.99712	1.81598
ANO7	-0.318968	0.878202	-0.559301	-0.70958	0.0857099	-0.119536	0.106099	0.165837	0.746695	0.894491	1.54225	1.2483	0.897502	1.72986	-0.161243	0.943665	0.526872	1.39131	0.616399	0.232239	1.60655	0.689482	-0.795502	-0.137332	-0.0648476	1.09567	0.28345	1.69901	1.4311	0.890977	-0.0997818	1.18639	-0.811326	-0.00385486	1.30803	1.09202	0.35801	1.9376	-0.272357	-2.20715	1.10996	1.22231	0.152114	-0.930415	1.34905	-2.53028	0.633187	1.09667	1.4723
ANO8	3.59916	2.35813	2.93259	2.9402	1.57202	1.99378	3.28671	2.37287	3.02182	3.9306	3.10587	2.5896	3.21648	2.25164	2.91167	3.70976	4.30098	3.49611	3.64553	2.90696	3.13108	3.08866	2.49666	2.59837	3.65329	2.94807	3.40199	1.284	2.70457	2.84093	3.32875	3.47441	3.7508	3.19763	2.4131	3.44017	2.58752	2.41093	3.16002	2.84914	2.94643	2.8932	2.26998	3.32608	3.62069	2.82462	3.32699	3.21127	2.38453
ANO9	4.38595	3.67065	3.61247	3.46999	4.01611	4.06967	4.36216	3.08374	4.95139	4.32839	4.27229	3.77393	4.21039	3.64828	4.25875	4.57261	3.55213	3.98155	5.48775	3.25522	2.54153	3.45829	4.46558	3.59784	3.89828	4.66224	5.09	3.54584	4.30863	3.15879	4.5754	4.26089	3.54123	3.42885	4.48729	4.19328	3.19906	3.47518	3.79398	3.6503	4.81218	3.94105	3.34176	4.34975	3.79574	4.04323	4.05688	4.39335	3.84077
ANP32A	4.8298	4.61804	4.62361	4.92603	4.54552	4.81492	4.71427	4.81199	5.01234	4.42986	4.4113	4.77801	4.43866	4.69661	4.75165	5.1657	4.46196	4.48005	3.08936	5.34777	4.23751	4.75815	4.47843	5.09789	4.97797	3.93277	4.47021	4.88816	4.97455	5.03409	4.68745	4.43106	4.74778	4.46428	5.00623	4.56464	4.89366	3.80256	4.55987	4.58046	4.05115	4.48238	5.50848	4.79965	4.50358	4.54495	4.6647	4.56319	4.68895
ANP32B	5.85039	6.06912	5.5232	5.80335	5.38189	5.72949	5.8142	5.85831	4.82102	5.43302	5.81125	5.65253	6.01935	5.85773	5.84284	5.27034	6.12366	5.69462	5.56444	5.76185	6.27914	5.39662	5.6753	5.71941	5.5453	6.11198	6.21591	6.01474	6.2021	5.60474	5.19258	5.51933	5.78185	5.3071	6.00069	5.71493	5.52042	5.63534	5.37501	5.23362	5.86649	5.66864	6.32086	5.31203	5.58528	5.46511	5.61663	5.91126	5.75138
ANPEP	3.68326	4.70173	2.56524	3.41087	4.48633	3.47606	2.73045	5.04984	2.57546	4.07052	4.87612	3.24351	3.51351	4.61145	3.44503	2.97768	3.64221	2.42617	3.3007	4.25784	3.33867	2.77282	3.71991	2.71387	4.52905	3.54403	2.01653	2.72917	2.92927	2.63822	4.06215	4.60417	3.73179	3.76306	3.60596	3.82964	3.56883	3.96721	3.82996	3.98754	4.12945	2.23753	2.78458	4.57354	4.27557	3.76122	4.45528	3.12677	3.48142
ANTXR1	3.03536	2.67181	3.47977	3.52946	3.30938	3.57424	2.98256	3.12036	3.48789	3.90003	2.70013	3.64728	2.998	3.28057	3.72659	3.7652	2.7818	2.97103	2.15976	3.03486	3.5348	2.79296	2.34128	3.40427	3.43627	3.38613	1.97072	2.90513	2.60173	3.01785	3.83143	3.82478	3.55493	3.69802	3.07087	2.90327	3.16699	3.01127	3.46929	3.32009	2.85316	3.2543	2.88545	3.8525	3.94402	3.7991	3.58727	2.60306	2.27075
ANTXR2	2.3436	3.32297	2.72686	2.78467	2.8494	2.96765	2.02454	3.05702	2.25088	3.14306	3.06313	2.86884	2.89231	2.66549	2.89121	1.91211	2.19096	2.75946	1.92967	3.29292	2.22279	1.97258	2.68873	2.68497	2.99398	3.23786	2.73464	1.71592	2.48523	2.21247	2.59337	2.93842	2.99697	2.92218	2.59778	1.78324	2.89121	2.60804	2.75486	3.05422	2.13908	2.48529	1.9924	3.08195	3.28402	2.92463	3.23036	2.49714	2.13249
ANXA1	7.84472	8.91475	7.87701	8.14056	9.00558	8.81911	7.48823	9.15744	6.14385	7.70272	8.2277	8.13425	8.86946	8.55228	8.88229	7.67392	7.06546	7.38493	6.59435	7.29491	6.58018	7.48012	8.6631	8.31858	8.55915	7.05162	8.41395	7.9759	7.18766	7.07428	7.27128	7.57044	7.7998	7.76696	7.59803	7.69402	9.72634	7.95928	9.19983	8.70102	7.77937	7.99828	7.88151	7.6428	8.37385	8.93158	9.25783	7.01078	7.14612
ANXA10	-3.82205	-3.82979	-3.903	-3.24276	-3.85489	-2.64938	-2.73475	-3.76817	-2.10056	-1.26545	-2.85082	-3.04552	-3.11801	-0.672169	-1.57664	-0.875919	-3.64772	-3.69777	-3.68944	-1.90546	-3.752	-3.64133	-3.68541	-3.04016	0.760929	-3.92812	-0.201798	-3.92812	-3.92812	-3.92812	-3.92812	-3.92812	-3.92812	-0.579393	-3.92812	-3.92812	0.763683	-3.92812	-3.92812	-3.92812	0.308683	-3.83472	-3.83472	-3.83472	-3.83472	-3.83472	-3.83472	-3.83472	0.998453
ANXA2	6.1284	5.92736	5.59167	6.35384	6.29445	5.73865	5.97132	5.64101	5.65367	6.13711	5.64968	5.94465	6.12517	5.64852	5.79602	6.12795	5.68321	5.66585	6.40148	5.83327	5.64676	6.71985	5.67015	5.85976	5.9291	5.57336	5.57309	5.67539	5.83261	5.69878	5.68034	5.79242	5.91626	5.97192	6.26782	6.05	6.93189	5.76857	5.73224	6.29743	5.7554	6.06057	6.64315	5.5687	5.90179	6.21347	6.02306	5.6076	5.7121
ANXA2R	0.237517	-0.247307	0.888092	0.979779	1.08382	1.04674	0.718436	-0.179466	0.876104	0.433915	0.404376	0.259086	1.15321	2.72882	0.431383	-0.115535	-0.0506987	0.973652	0.518198	3.33698	-0.161905	-0.0439829	-0.0905309	1.25937	1.57341	0.508987	1.92244	0.905036	-2.19591	1.63177	1.04122	0.796657	1.46613	-0.495899	-0.272532	-0.020199	1.39243	0.150985	1.11334	1.33631	0.0623028	-0.309073	1.40144	-0.631964	1.3904	-0.37311	1.53659	1.26162	1.18358
ANXA3	4.32657	6.45416	4.49431	5.20118	7.65733	4.4951	4.58376	4.9338	3.3017	4.07611	5.98908	4.13162	4.94834	6.16939	5.36131	3.8064	4.35504	4.20855	4.23308	4.2455	3.2638	3.47236	7.28379	5.07309	5.20276	2.41696	4.13451	3.77438	5.19633	4.14785	3.83576	4.63497	3.9922	4.95542	5.31487	5.72906	7.25691	5.33381	6.21544	5.7668	5.22932	5.22544	5.43083	2.27387	4.71506	5.23712	5.95807	4.3825	4.30346
ANXA4	6.34739	5.8164	6.23358	6.44716	6.09788	6.5602	6.25946	6.11909	5.31652	6.27097	5.9895	6.36216	5.82225	5.6351	6.59956	6.45784	5.76241	6.10699	5.24226	6.1386	5.96811	5.58496	5.82957	5.8127	6.13507	6.53797	6.01484	6.05221	5.82778	6.01965	5.93825	6.16214	6.45241	5.99958	5.80661	5.78539	6.30157	5.40062	5.84972	6.0993	5.85377	5.97131	5.71694	6.10189	6.27399	6.36985	6.47597	5.92771	5.67583
ANXA5	7.54873	8.03609	7.73737	7.38729	8.09612	7.63123	7.55028	9.062	7.36936	7.44878	8.7253	8.03774	7.61715	8.57553	8.10785	7.9867	8.91557	7.82092	7.37285	8.87054	8.00199	7.50047	8.57821	7.92005	8.63756	7.82952	7.68123	7.69307	7.22971	7.67544	7.70658	8.5908	8.45464	8.38229	8.14981	7.79712	8.38962	8.1136	7.64466	7.96036	7.85526	7.49824	8.05921	8.54065	8.51861	8.38994	8.50387	7.44993	7.4845
ANXA6	3.41573	3.41514	3.41241	3.41322	3.41418	3.41071	3.41308	3.4242	3.8264	3.41307	3.42786	3.41735	3.41485	3.42738	3.41303	3.43295	3.44156	3.43454	3.43572	3.43632	3.42664	3.44244	3.43629	3.7896	3.42341	4.27599	4.11135	3.40439	2.98793	3.38985	3.68956	3.89011	3.55633	3.46892	3.41077	2.73892	2.90158	3.26353	3.59005	3.54924	3.44445	2.99548	2.90982	4.14475	4.20115	3.49642	3.77259	3.33908	3.49106
ANXA9	4.87797	2.69237	4.66148	5.03268	2.50418	4.62768	4.58572	2.95217	5.82757	3.7573	2.43125	4.46756	3.51748	2.85617	4.71658	6.61022	4.01955	7.02063	4.81326	4.85856	6.92659	6.27488	4.42158	6.0733	5.32852	4.16313	2.46468	0.817724	4.82462	4.07787	5.31917	5.23344	5.82247	6.08479	4.84033	5.63003	3.26784	4.78046	6.08086	5.32268	4.75439	5.0564	0.411274	4.80412	5.88922	5.22691	5.12924	5.33576	4.68795
AOC3	2.94827	1.873	3.13972	2.61692	0.791978	3.12364	1.66008	1.58229	3.43371	2.83769	1.65146	2.69637	3.78525	2.18559	3.05511	1.01964	1.11328	4.46776	1.04948	1.05596	2.61434	2.579	1.05566	1.94787	2.0335	2.64511	1.03349	2.79624	3.59399	0.574832	-1.53065	3.80587	2.17964	3.2632	3.45356	2.02841	2.24051	3.55374	2.08584	2.53143	3.55236	0.0331631	2.09452	3.65788	2.97351	1.53288	1.95741	2.90129	2.68421
AOX1	3.72442	5.07008	4.0329	4.58477	5.01909	4.67951	3.7707	5.49855	3.08382	4.12613	5.30304	4.50379	5.362	4.46166	6.61254	3.73971	3.14793	4.35789	2.39504	3.88814	4.32677	3.995	5.16926	4.3611	4.896	5.3799	2.53855	3.01694	3.68183	3.03246	4.38005	5.79338	5.22055	5.04671	4.76826	4.87936	3.17681	5.13964	4.79158	4.65375	4.62851	4.35268	2.00693	5.8643	5.3597	4.48106	5.078	4.27831	4.43577
AP1AR	2.13687	2.1366	2.13412	2.13486	2.13573	2.33075	2.13473	2.50489	2.14645	2.39162	2.14485	2.13722	2.13633	2.14438	2.13469	2.14974	2.15802	2.15127	2.15241	2.15298	2.14367	2.15887	2.15296	2.13729	2.28792	2.27016	1.55481	1.99723	2.15296	2.4793	2.22635	2.16939	2.28859	2.08085	2.21384	2.37786	2.33943	2.06447	2.08668	2.45089	2.0562	2.27785	2.60746	1.85976	2.28435	2.28189	2.32863	1.9253	2.05678
AP1B1	3.49868	3.49809	3.49253	3.49421	3.49617	3.48897	3.49392	3.50282	3.50557	3.49389	3.5047	3.49944	3.7364	3.80323	3.49383	3.83158	4.15501	3.50826	3.5089	3.50923	3.50406	3.51264	3.50922	3.49959	3.58924	3.69798	2.95872	3.54085	3.80411	3.31906	4.01354	3.12979	3.47697	3.40871	3.53646	3.71356	3.65798	3.86234	3.51595	3.77651	3.63345	3.72084	3.18669	3.5009	3.58183	3.13339	3.50036	3.85353	3.89013
AP1G1	3.47796	3.47694	3.473	3.47355	3.47421	3.47186	3.47346	3.48477	3.48905	3.47345	3.48771	3.47926	4.03127	3.48732	3.47343	3.4918	3.49872	3.49307	3.49402	3.4945	3.48673	3.49943	3.49448	3.4795	3.45243	3.32891	3.94329	3.50794	3.62623	3.8498	3.39701	3.38606	3.67686	3.4328	3.34318	3.67094	3.50493	3.7382	3.34173	3.19601	3.09815	4.03135	3.70318	3.70862	4.05053	3.77612	3.63873	3.01748	2.65588
AP1G2	5.39697	5.48926	5.22028	5.06962	5.12109	5.54742	5.27994	5.66354	6.35834	5.30651	5.8262	5.65718	5.10652	5.9854	5.79728	5.69517	6.00313	6.01307	5.65672	5.73929	6.06002	5.47857	5.34107	5.67724	5.60721	5.47815	5.38853	5.68036	5.06156	5.82868	5.50341	5.23881	5.98999	5.80433	5.72994	5.54175	5.54419	5.18589	5.90718	6.04057	5.48764	5.69144	6.40531	5.50407	5.42688	5.52925	5.62989	5.51456	5.34815
AP1M2	3.98763	4.13996	4.15045	4.5577	4.51132	4.64956	4.16056	4.15597	3.7504	3.58409	3.72183	4.4935	3.47826	2.83171	4.08947	4.10039	3.55422	3.83737	3.46857	4.60537	4.55904	3.78873	4.85394	3.92345	4.04708	4.61043	4.26408	3.58902	4.33364	4.10008	2.96732	3.64146	3.88811	3.87409	3.95647	4.31855	4.68104	4.00157	4.23849	4.17732	4.11241	4.31724	4.54522	3.0797	3.87402	4.11747	3.86947	4.33287	4.24962
AP1S1	4.31649	3.7931	5.26539	5.06631	4.61872	4.86086	5.02114	4.04858	4.77556	4.9857	4.75001	4.8459	4.37434	4.35884	5.22485	4.65104	3.78193	3.73435	4.17089	4.47484	4.22203	4.55625	4.79472	4.59642	4.94495	3.90945	4.334	4.8416	4.24127	4.4836	4.71456	3.98532	4.69707	4.78128	4.14868	4.7314	5.32941	4.78582	4.17561	4.749	4.20286	4.55582	4.76052	4.46419	4.49861	4.98208	4.53595	4.46536	4.46721
AP1S2	3.81287	3.22582	4.02648	3.13485	3.89136	4.24395	3.45746	4.63506	3.72616	3.96657	4.37964	4.61039	4.23261	4.7086	4.47093	3.39735	3.97142	3.42678	3.10498	3.92889	3.53036	3.46826	4.42272	4.48455	4.12386	4.23606	3.39027	3.50069	3.20647	3.24183	4.43857	3.88564	4.20994	4.62842	3.85751	3.76186	3.49111	3.80687	4.23426	4.47782	3.82007	3.09509	3.34442	4.31837	4.1651	4.38336	4.50814	3.75038	3.73722
AP1S3	0.995691	1.67668	1.92531	0.964691	2.96631	1.18821	1.98415	1.02417	1.04305	2.15921	1.03708	1.71514	0.987591	1.03534	1.55397	1.05552	1.0879	1.06141	1.9788	1.9879	1.03272	1.09128	1.98747	1.7192	1.35995	0.811043	2.42776	0.92956	1.69749	1.84418	1.73506	0.692471	1.92118	1.02407	0.898463	1.21868	2.06707	1.60843	1.69203	1.79567	1.35986	2.03283	0.754801	1.22203	2.07314	1.65263	1.62505	0.705344	2.15962
AP2S1	4.87283	5.50982	4.86042	5.16616	4.86775	5.08721	4.86321	4.88129	4.88699	4.86315	5.32311	5.24441	4.87045	4.88465	5.40687	4.89078	4.90073	4.89257	4.89392	4.89461	4.88386	4.90177	5.77597	4.87468	5.42177	4.05995	5.09099	4.45313	4.20787	5.11729	4.12439	4.46871	5.30948	5.43103	5.24251	5.57898	5.50559	5.48342	5.43393	5.49411	4.70947	5.05854	5.55972	4.81536	5.18736	5.32608	5.31902	4.82001	4.79257
AP3B1	5.1118	4.98384	5.05806	5.23811	4.72121	4.92907	4.79219	5.16934	4.22852	4.84208	4.32464	4.77607	4.49153	4.76682	5.21875	4.69143	4.65824	4.99982	4.07265	4.75695	4.56989	4.55449	4.81389	5.4821	4.37385	4.8498	5.37853	4.93872	5.27267	4.99274	4.88976	4.97782	4.69765	4.71698	4.70358	4.50376	4.91603	4.3145	4.46229	4.69934	4.57796	4.57657	5.05712	4.60648	4.77535	5.10414	4.90484	4.84141	4.66714
AP3B2	0.908815	1.63072	0.266898	1.08631	1.07329	0.401114	1.55508	0.170891	1.93465	1.85021	0.527911	0.945199	2.28368	1.63296	1.06388	0.309311	3.08729	1.52017	1.98493	2.34086	1.15797	3.04309	2.12228	1.71672	0.635512	0.0779366	3.01054	2.13072	1.8455	2.5462	2.70276	1.28499	0.786467	1.59696	0.865322	0.999868	1.74039	0.962002	1.41472	0.612386	0.576075	1.19173	2.70774	0.985606	0.365554	1.84311	1.30245	1.30195	2.35633
AP3D1	3.59771	4.18664	3.58817	3.59077	3.5938	3.58273	3.59032	3.98652	3.60857	4.09415	3.60718	3.5989	3.91483	3.60678	3.59017	4.38958	3.61908	3.61285	3.61388	3.6144	3.60617	3.61989	3.61438	3.59913	3.66951	3.56645	4.37965	3.89001	3.70799	3.30191	4.05518	3.83371	3.24223	3.68334	3.6036	3.48597	4.10491	3.81897	3.60798	3.55286	3.84838	3.52518	4.15273	3.80547	4.02655	3.47454	3.97683	3.39332	3.46529
AP3M1	2.78599	2.78556	2.78149	2.78273	2.78417	2.77885	2.78251	2.7948	2.80043	2.78249	2.79867	2.78755	2.78514	2.79815	2.78245	2.80404	3.65249	2.80572	2.80698	2.80761	2.79737	2.81409	2.80758	2.78787	2.76331	2.97775	3.3308	3.08073	3.03479	3.01891	3.0671	2.99363	2.5745	2.68941	2.54083	2.72498	2.47411	2.68911	2.68465	2.61131	2.2451	3.22201	2.73175	2.83142	3.14233	3.02948	2.90306	2.76335	2.51816
AP3M2	2.09181	2.09121	2.08545	2.08722	2.08926	2.08164	2.08692	2.09594	2.09864	2.08689	2.09779	2.09259	2.09062	2.09754	2.08682	2.10045	2.10503	2.10129	3.3813	2.10224	2.09717	2.1055	2.10222	2.09273	1.9844	1.97887	2.98796	3.08564	1.99361	2.09091	2.45277	2.38849	1.94365	1.95588	1.81921	1.72507	1.37198	2.44582	2.10533	2.19102	1.4219	2.26316	2.04419	2.38003	2.78093	2.14992	2.6245	1.81855	1.70243
AP3S1	5.41981	5.56704	5.51882	5.71793	5.29206	6.03317	5.10715	5.71365	4.43349	4.55713	4.91373	5.68947	5.75736	4.96954	5.48614	4.60425	4.40275	4.98395	4.75705	5.09484	5.07471	5.22812	5.68372	5.64315	4.85856	5.23656	4.69325	5.81409	5.78079	5.11696	4.60155	5.58037	5.98867	4.75315	4.99722	5.01227	5.24023	5.51675	4.60012	5.57468	4.58816	4.95292	4.74468	5.33024	4.79897	5.9681	6.02995	5.34711	5.16586
AP4B1	2.20203	1.74579	1.74309	1.7439	1.74486	1.7414	1.74376	1.74813	1.75194	1.74375	1.75054	1.74646	1.74551	1.75014	1.74372	2.0838	1.76202	1.75614	1.75713	1.75763	1.74952	1.76276	1.75761	1.74653	2.07437	1.84213	2.36068	2.21384	0.952287	2.20024	1.84552	1.50142	1.70847	1.66824	1.5801	1.79614	1.58567	1.59025	1.86463	1.84668	1.533	1.47017	2.20967	2.11755	1.59257	1.72867	1.9395	1.52036	1.93308
AP4M1	3.68975	3.72278	2.95228	3.66987	3.21005	3.40544	3.57815	3.8697	3.84656	2.60854	3.9799	3.65971	3.17478	4.05835	3.82968	3.88142	3.56288	3.54316	4.01577	4.39107	4.26937	4.26693	3.95274	3.73028	3.83701	4.28403	3.77751	4.27154	3.29554	3.79912	3.3634	3.46664	3.02265	3.49378	4.02039	3.70895	4.01074	3.88293	3.67438	3.09761	3.51715	3.67504	4.41966	3.68344	3.57971	3.42726	3.49518	3.7666	3.3739
AP4S1	2.46048	2.78318	1.97991	2.58073	2.33094	2.05094	2.20608	2.50742	2.55182	2.82013	2.75841	2.50049	2.81134	2.20486	1.92456	2.37891	2.68329	2.24363	2.99478	2.12231	1.81087	2.45196	2.70905	1.93165	2.19222	2.57799	3.14954	2.6432	2.80235	2.87863	2.3846	3.06909	1.90824	2.05306	1.96585	2.40253	2.0983	2.34001	1.82276	2.13732	2.34087	2.09926	2.37557	2.3971	1.93558	3.16179	2.47101	2.20605	2.02269
AP5B1	2.30246	2.30872	1.61269	2.18988	1.91614	1.71401	2.43324	1.7624	1.49949	2.59495	2.38052	1.52424	2.61134	2.91468	1.43127	2.07488	2.20774	0.958996	2.57798	2.06794	1.56074	2.72484	1.46694	0.825699	2.22533	1.54312	3.02925	1.28145	2.42709	2.17554	1.88375	2.519	1.96859	1.74232	1.72526	1.62767	1.51898	1.81453	1.82121	2.13528	2.27495	2.21412	1.34295	1.74429	1.64361	1.92805	1.97499	2.31722	2.40102
AP5M1	3.51999	3.26953	3.65779	3.25252	3.49157	3.80567	3.79052	3.28976	3.30135	3.68178	3.29769	3.623	3.7433	3.29663	4.14108	3.61547	3.32851	3.83243	3.31519	3.63522	3.45352	3.67183	4.00294	3.4168	3.46017	3.41274	3.37518	3.65919	4.00425	3.94004	3.80464	3.49988	3.4307	3.24434	3.53385	3.86544	3.4132	3.63514	3.2227	3.5759	3.41136	4.16252	3.7208	3.31529	3.44629	3.63389	3.46093	3.34112	3.72924
APBA2	0.39766	0.396692	0.386834	0.389991	0.393469	0.383087	0.389455	0.404104	0.408155	0.389401	0.406888	0.398892	0.395733	0.406519	0.389283	0.410755	0.417308	0.411965	0.412865	0.41332	0.405957	0.41798	0.715201	0.399121	0.574171	-0.00838568	0.87802	1.30952	0.252985	-0.949374	0.287884	0.163227	0.883393	0.379604	0.557432	0.0101205	1.59149	-1.6715	1.09776	1.4179	0.545806	0.0288029	1.3207	0.501676	0.0564689	-0.796114	-0.0216221	0.440821	1.18997
APBA3	2.43359	2.41392	2.70643	2.47609	2.09831	2.33669	3.05403	3.05564	2.5173	2.62656	2.95278	3.0676	2.27381	2.15305	3.18933	3.44707	2.70663	3.07672	2.88272	2.62322	3.65067	2.54908	2.4587	2.57527	2.41412	2.93478	3.18487	2.69464	2.98161	3.28063	3.14108	2.56156	2.77574	2.43375	1.82157	2.64701	2.32303	2.09602	2.75144	3.05115	2.61228	2.41661	3.2687	3.06593	2.26711	2.76738	2.72318	2.81381	2.84032
APBB1	1.46114	1.46009	1.72289	1.98939	1.77498	1.44411	1.45275	1.4685	1.47344	2.36509	1.47187	1.46249	1.45906	1.47142	1.45258	1.47672	1.48532	1.47828	2.32611	1.48004	1.47073	1.48623	1.48001	1.46275	1.5415	1.28584	2.52409	2.37064	1.94846	1.51097	1.03096	1.80505	1.86675	1.43982	1.69427	1.91406	1.01373	1.43331	1.10901	0.98419	2.16722	1.3083	2.21542	1.85205	1.39223	1.17416	1.08341	1.73489	1.94066
APBB1IP	1.18848	2.2022	2.3168	1.92766	2.25919	1.74024	1.13621	3.40046	1.26081	1.91665	2.81762	2.24968	1.17582	2.25732	2.16729	2.15168	1.722	1.28818	1.2947	1.29801	1.24525	1.33211	2.57719	2.25467	1.81333	1.89737	3.2495	2.28597	1.71123	2.40903	2.15458	1.82321	2.03511	1.50103	1.28071	0.710784	1.19117	1.83374	2.40947	1.86313	1.54853	0.971974	2.27581	2.84177	2.27103	1.62717	1.90064	1.36874	2.43748
APC	2.64304	2.47317	2.38071	2.04747	2.26592	2.32005	2.40407	2.06775	2.07433	2.66363	2.35652	2.05976	2.0552	2.07164	2.40251	2.07871	2.09021	2.08079	2.08235	2.65573	2.07072	2.09142	2.0831	2.0601	2.35747	1.91744	2.5376	1.70207	1.93466	2.67542	2.21269	2.24678	2.8873	2.30646	2.36576	2.2949	2.35775	2.15416	1.89848	2.099	1.62777	2.768	2.18534	2.45307	2.5116	2.47751	2.70713	1.70198	1.37944
APC2	0.175804	-0.475301	0.00789596	0.581482	-0.0784941	-0.119489	0.704739	0.297744	1.13513	0.389464	-0.344585	0.476783	-0.391696	-0.39168	0.608426	1.30481	1.14543	1.87148	1.27874	0.692111	2.12498	1.44579	-0.0833737	0.997829	0.705734	1.17762	0.893302	0.00775766	1.16817	0.450034	1.40015	1.71599	0.912364	0.524842	-0.849412	-0.412632	0.194874	-0.0248196	1.78862	-1.35337	-0.366115	1.49706	-0.418646	-0.83904	1.41185	1.18192	0.530929	0.891847	0.5558
APCDD1	7.57279	6.09271	7.81156	7.7782	5.6664	7.76176	7.61116	5.54304	6.94291	7.44952	5.44463	7.44406	7.19012	5.1477	7.56237	7.28787	4.98089	6.80628	6.73216	5.31399	7.17003	6.99177	6.03165	7.10822	7.20575	6.75691	6.05668	6.71866	5.82249	6.54977	7.50964	7.19124	7.76289	6.59233	6.97568	6.68094	5.87313	6.30287	6.85963	6.92293	5.79859	6.3134	6.82862	7.77097	7.64922	7.46639	6.60447	6.51944	6.10975
APCDD1L	1.14526	1.66432	-0.251927	-0.294757	1.98137	1.03067	0.251652	-0.191662	1.30803	0.366668	0.342476	1.46887	0.0836257	0.123021	-0.161415	1.76204	1.14423	1.07262	0.120999	-0.853297	0.810785	0.0167107	-0.853837	0.215975	-0.0696623	0.468965	0.727054	1.8773	0.83629	1.70455	-0.0763064	0.463553	-0.8177	-0.317161	0.0753085	0.71828	1.05608	0.987109	1.2346	-0.827447	-1.39462	1.18199	1.0815	0.729651	1.28011	0.0269646	1.59642	0.63442	0.110452
APEH	4.80614	5.07352	4.53725	4.64726	5.36893	4.80043	5.56104	4.89695	5.29892	4.93043	4.5915	4.68729	4.97019	5.06813	4.82996	5.06773	4.90276	4.87687	4.45998	4.61805	5.08727	5.47338	4.61755	5.23378	5.18679	5.09347	4.60634	4.37372	4.75604	5.05893	4.98147	4.86984	5.10706	4.84649	4.88752	5.18679	4.55827	4.73402	5.19347	5.39713	4.65529	5.13583	5.20265	4.35088	4.9254	4.83801	4.9538	4.99495	5.14512
APEX2	2.35984	2.81599	2.57009	3.3014	3.53495	2.77548	2.81072	2.45012	2.35352	3.10301	2.92744	2.3768	2.3336	2.82984	2.53432	2.38704	3.02932	2.56506	2.41457	1.97078	2.14429	2.00413	1.97063	2.49987	2.30703	2.16129	3.08583	2.73582	3.14433	2.84244	2.2104	2.40576	2.57747	2.58635	1.73788	2.83169	2.42826	2.4248	2.92884	2.5966	2.63352	2.1589	3.22706	2.25106	2.18599	2.51557	2.90665	2.7338	2.37889
APH1B	1.79912	1.79864	1.79408	1.79547	1.79708	1.79111	1.79523	2.94277	1.80464	1.7952	1.80395	1.79974	1.79817	1.80375	1.79515	1.80614	1.80997	1.80684	1.80736	1.80763	1.80344	1.81037	1.80762	1.79985	1.89691	1.80222	1.65342	1.39462	1.90613	1.98022	1.31919	2.62756	1.16167	2.19592	1.38768	1.79253	2.39276	1.82667	2.51527	1.72207	1.2455	2.00129	2.47074	1.78603	2.42035	1.91637	2.21823	1.34452	1.19814
API5	2.76534	2.76502	2.76171	2.76277	2.76394	2.76042	2.76259	2.76751	2.76887	2.76257	2.86979	2.76576	2.7647	2.76832	2.76253	2.76974	2.77194	2.77015	2.77045	2.7706	2.76813	2.77216	2.77059	2.76583	2.68701	2.46772	2.61439	3.32724	3.17752	3.11865	2.08461	2.95517	2.92306	2.60317	2.37424	3.10164	2.76887	2.55203	2.64858	2.9633	2.13253	3.18096	3.0017	2.75873	2.67301	2.60284	3.35471	2.06493	2.54705
APIP	2.1057	1.66487	1.96372	2.07476	1.96	2.54308	1.64346	2.58986	0.960827	0.730321	2.33795	3.1478	2.92857	1.70866	2.88885	1.48733	2.0538	1.30528	1.32955	1.92457	1.53049	2.23457	2.46119	1.16051	0.822465	0.901005	2.25758	2.45933	2.74409	0.847022	1.69053	2.39143	1.60005	2.05089	1.90509	1.57342	2.83958	2.52964	1.86639	2.26471	2.39943	1.74589	0.570565	2.41108	1.33749	1.82453	3.11458	1.93887	2.20437
APLF	2.75021	2.61399	2.95271	2.60428	2.33807	2.86733	2.40394	2.70686	1.67604	2.37244	2.77784	2.60796	3.26625	2.09323	2.81856	2.54674	1.85287	1.96362	1.10013	1.77521	1.92694	2.49317	2.83145	2.86401	2.06453	2.81007	2.23281	2.47462	2.65318	2.44797	3.09186	2.21942	2.5943	2.75316	2.26415	2.59524	2.06783	2.38321	2.06218	2.07396	1.97711	2.30228	2.26009	2.64157	3.04478	3.30074	2.54935	2.16077	1.73159
APLN	-0.975815	0.618702	-1.62421	-1.11896	1.06217	-0.972969	-1.6014	0.928662	-1.4205	-0.744736	1.69869	0.463404	-1.54394	-1.43734	-1.60292	-0.709621	1.51425	0.300828	-1.37131	-1.36651	-1.44309	-1.31711	-1.36674	0.472297	1.2345	-1.36893	-1.36893	1.71244	1.33388	-1.36893	-1.36893	-1.36893	-1.36893	-1.36893	-0.684183	-1.36893	2.11814	-1.36893	-1.36893	-1.36893	-0.903576	-2.08122	-1.72885	0.898441	1.51086	-0.259999	1.11365	-2.4189	-1.55013
APLNR	1.82449	1.81487	2.34465	1.43558	1.4443	1.41188	1.99933	3.6153	1.48513	1.43415	1.4814	1.83689	1.4502	1.48032	1.99696	1.49289	1.51286	2.34678	1.49927	1.50065	1.47868	1.51494	1.50059	1.45932	1.57017	2.15042	1.49509	2.0289	0.469285	1.39141	2.29083	1.58966	1.33116	2.74566	1.10592	1.12176	1.32331	1.88315	2.09318	2.7944	0.877923	0.791676	1.25729	2.04883	2.77813	2.69033	2.32951	1.21904	1.42618
APOA2	-3.02688	-1.5217	-3.30661	-2.23643	-0.992747	-2.30833	-3.89348	0.764848	-3.63582	-3.89416	-2.06455	-3.7688	-0.293406	0.407861	-3.89563	-1.90966	-0.982045	-1.2454	-3.56531	-1.17932	-3.66814	-3.4874	-3.55875	-3.76562	0.654244	-4.02445	-4.02445	-4.02445	0.267893	-4.02445	-4.02445	0.432479	-4.02445	-4.02445	1.78495	-4.02445	-4.02445	0.242624	-4.02445	-0.27467	-4.3234	-4.3234	0.421536	-4.3234	-0.501922	1.33387	1.19013	-4.3234	-4.3234
APOA5	-3.05467	-2.86594	-3.06146	-3.05948	-3.0573	-3.06375	-3.05982	-3.05063	-3.04809	-3.05985	-3.04888	-3.0539	-3.05588	-3.04911	-3.05992	-3.04646	-3.04235	-3.0457	-3.04513	-3.04485	-3.04947	-3.04193	-3.04486	-3.05375	-3.40224	-3.40224	-3.40224	-3.40224	-3.40224	-3.40224	-3.40224	-3.40224	-3.40224	-3.40224	-3.40224	2.58604	-3.40224	-3.40224	-3.40224	-3.40224	-4.5488	-1.39791	-4.5488	-4.5488	-4.5488	-4.5488	-4.5488	-0.702847	-0.736418
APOB	0.106127	-0.888838	0.0573778	-1.60516	-0.744643	0.902474	-0.48514	-1.63702	-0.46511	0.953072	-1.29079	0.312502	-1.63282	1.32314	-0.584612	-0.720891	-2.03218	1.68007	0.0103449	0.783393	1.98765	0.0710865	0.782452	0.77006	0.597728	0.6883	1.48683	-1.81568	0.153417	0.116269	0.86629	-0.365698	-1.46558	-0.204545	-0.693606	1.33058	-0.455428	-0.518639	-0.211565	-1.00719	-0.0998128	0.707362	-2.23517	0.41885	0.910059	1.2832	0.290944	-0.329184	-2.23517
APOBEC2	0.738803	0.974045	0.871663	0.131474	-0.975331	1.03735	0.3955	0.783252	2.07685	1.17364	0.278596	1.15172	0.122853	-0.856893	0.121922	-2.26389	-1.04576	2.55372	-0.0557877	-1.88279	1.35834	0.906078	-1.32955	0.807623	0.995207	1.30896	2.2205	0.618187	1.36638	0.833493	1.01566	1.29794	1.48519	-2.65687	-2.65687	1.61478	0.353568	0.487212	-2.65687	-0.537253	-0.752138	-0.752138	-0.752138	-0.752138	-0.752138	3.02212	-0.752138	2.46023	-0.752138
APOBEC3B	0.320139	0.31772	0.295128	0.301949	0.309917	1.82864	0.300765	0.3371	0.348463	2.20363	0.344856	0.323268	0.315357	1.91244	0.300387	0.35601	0.375745	0.359581	0.362261	0.363623	1.89426	0.377818	0.363559	0.323856	0.108434	1.43827	0.720269	1.73431	0.792493	1.5833	-2.27294	0.30513	-2.27294	1.5506	1.04095	1.33861	0.803379	0.293305	1.1353	1.41642	1.69344	1.16681	1.35722	-0.288994	0.668162	0.618348	-0.46041	-0.00375902	1.06935
APOBEC3C	2.55095	2.04005	2.41669	2.45425	2.96023	3.20501	2.999	2.0716	2.08966	2.61307	2.08396	2.56717	2.52595	2.0823	2.75501	2.10151	2.132	2.10708	3.50506	2.11335	2.0798	2.13516	3.76629	2.05015	1.78889	3.04178	3.29717	3.25537	2.26742	2.70078	2.67532	3.35572	2.37708	2.0751	1.91594	1.92524	2.20097	2.02111	2.29301	2.32072	2.25764	2.58302	2.88206	2.59354	2.36115	1.83753	2.71518	2.49063	2.95087
APOBEC3D	0.940062	0.0595968	-0.0957395	-0.410894	0.00703513	0.45325	0.239943	1.13101	0.258679	0.902329	0.943474	0.0963893	0.371373	2.56296	0.487364	0.306145	1.24058	1.37513	0.345175	0.353648	0.219174	0.892756	2.27435	1.2001	0.758109	0.943556	2.10109	1.44624	0.582201	1.18561	1.46795	1.09056	0.122091	0.497454	0.0584611	-1.24825	0.816929	-0.308665	0.521501	0.771057	0.0129636	1.22118	2.28741	0.300238	0.603426	-0.56145	0.358842	0.571601	0.848847
APOBEC3F	0.349	-0.374535	-0.408735	-0.398234	-0.386168	0.064806	-0.400045	-0.346285	-0.330074	-0.40023	0.517543	0.549752	0.00635274	1.49352	-0.400624	-0.319425	-0.291951	0.210015	-0.310668	0.228269	-0.33893	0.292201	0.642434	-0.365498	-3.07059	0.839674	0.645796	1.03753	0.871875	0.625701	0.38284	0.719229	0.532507	-0.658077	0.373788	-1.19176	0.532384	-0.945173	-0.933001	-0.0671531	0.417762	-1.18883	1.70556	-0.665166	0.24027	0.0733961	-0.13226	-0.718566	-0.185052
APOBEC3G	1.35459	2.50734	2.48199	2.03876	2.11574	2.94643	4.19917	2.36869	1.4461	3.74135	1.9945	1.36486	2.75109	3.1066	2.02348	1.47002	1.53188	2.57085	2.59472	1.494	2.41526	2.2102	2.60627	1.36678	2.42504	1.69897	3.0131	2.55475	1.58634	3.04599	2.56389	1.48389	1.88116	2.9485	1.49645	2.31773	2.63986	0.204498	3.26795	3.47719	1.66726	1.84375	3.24739	1.72254	2.42868	1.63238	2.58713	2.14859	3.22524
APOBR	0.600552	1.86721	0.977207	0.736704	1.8911	1.42619	1.62546	2.46134	0.875319	1.12366	1.10402	1.34067	0.791579	2.15424	1.31026	1.33212	2.63618	0.816767	2.26572	1.79771	1.78278	1.29291	1.79702	0.144185	1.78063	0.447701	1.23255	0.948064	1.68814	0.947403	0.821756	1.21851	1.20471	2.07104	2.02419	0.557423	1.63298	1.28049	2.51895	1.9895	1.15876	0.566883	1.19827	1.50235	1.52894	0.799226	2.12371	1.65209	2.11956
APOC1	4.87	5.57638	4.09516	6.47781	5.40107	6.62049	2.55889	2.81685	5.38905	3.88015	5.63005	5.21156	4.12488	4.10788	3.07643	2.9434	3.07162	2.96686	4.8441	6.53062	4.93633	5.90197	5.97859	4.62269	4.0276	5.22177	2.6435	3.63302	6.41204	5.35181	3.31654	2.69881	3.85962	5.67016	6.44224	6.80929	3.80015	7.19282	4.37004	3.67476	6.14779	6.13871	5.01421	2.72166	3.04611	1.97312	3.08204	6.55936	6.43607
APOD	5.66398	4.97019	6.12996	6.46252	6.56565	5.56338	6.0665	6.00148	4.08523	7.98045	5.88486	4.75138	7.92387	7.10657	6.568	5.58894	4.66344	4.64745	5.26857	3.14644	7.27869	5.04541	5.5453	6.0434	5.85243	7.87467	4.26	3.81526	6.60497	4.62173	6.15329	7.46107	6.5843	5.59447	7.941	6.69708	2.95694	7.34858	4.76212	4.78656	8.1133	5.06453	3.24948	6.72512	4.80074	4.94692	4.4624	7.85364	7.27175
APOE	7.00801	5.44586	6.72234	6.21337	5.94114	5.64413	7.95161	5.54802	7.63482	6.76172	6.51901	5.92361	4.87646	5.983	6.24568	7.8469	7.15095	7.2648	7.31832	6.88132	7.89624	6.92549	6.35587	6.08702	6.15886	7.597	5.66529	5.53164	7.53023	6.5842	5.88817	6.34084	6.75724	6.5821	7.76721	7.66582	5.15864	7.87846	6.2007	6.37818	7.44573	7.25787	7.23564	6.35402	5.11123	5.50027	5.37299	7.4514	7.45484
APOF	-3.47733	-2.72506	-4.36934	-1.72222	-3.21054	-3.18465	-1.45982	-2.98899	-1.25074	-1.602	-2.65237	-3.19776	-0.535489	-1.82198	-3.04383	-2.48564	-3.39838	-3.99604	0.387117	-1.63639	-1.84928	-1.9499	-3.95771	-2.61814	-2.88426	-2.88426	-2.88426	-2.88426	-2.88426	1.34683	-2.88426	-2.88426	-2.88426	-0.326609	-2.88426	-2.88426	-2.88426	-2.88426	-2.88426	-2.88426	-2.85185	-2.85185	-2.85185	-2.85185	-2.85185	-2.85185	-2.85185	-2.85185	0.843225
APOL1	2.70372	2.70281	2.69409	2.69678	2.69986	2.68827	2.69632	2.70991	2.71392	2.69627	2.71266	2.70488	2.70193	2.71229	2.69617	2.71652	3.37482	2.71773	2.71864	3.86143	2.71173	2.72378	2.71907	2.7051	2.25854	2.34485	3.08539	3.16808	3.05521	2.91997	2.69332	2.15683	2.24296	2.59016	1.85881	2.22142	5.35143	2.36542	3.2897	3.381	2.88358	2.88692	3.0888	3.31346	2.88553	2.02556	3.68287	2.00994	2.68485
APOL4	1.12031	1.11976	1.11415	1.11594	1.28965	1.1121	1.11564	1.12397	1.12628	1.11561	1.12556	1.12101	1.11921	1.12535	1.11554	1.12775	1.13148	1.12844	1.12895	1.12921	1.12503	1.13186	1.1292	1.12114	0.91973	1.78377	1.00274	1.04027	0.815091	1.12162	1.42978	0.51751	1.38683	1.41261	0.657256	1.2361	0.266655	1.36948	1.5115	1.69735	1.24346	0.96238	0.120255	0.93025	1.35758	0.963705	1.67208	1.50069	1.38721
APOL5	-3.9716	-3.22134	-4.02261	-4.00848	-3.99219	-4.0529	-4.01092	-3.93816	-2.98025	-4.01117	-3.92315	-3.96536	-0.507756	-3.92516	-3.36302	-3.90187	-0.731588	-3.89512	-3.89008	-3.88753	-3.92821	-2.75736	-2.86504	-3.96419	-3.93883	-3.93883	0.0553805	-3.93883	-3.93883	-3.93883	-3.93883	-3.93883	-3.93883	-3.93883	-3.93883	-3.93883	-3.93883	-0.592954	-3.93883	-3.93883	-4.1899	-4.1899	-1.53038	-4.1899	-4.1899	-4.1899	-4.1899	0.0293195	-4.1899
APOL6	1.65939	3.11241	2.36176	2.53104	3.31703	3.0575	2.57761	3.32427	2.50722	2.80462	3.4255	2.426	2.85161	3.84719	2.94914	1.58168	2.18205	2.2089	1.3555	2.24769	1.47273	1.99235	3.47283	2.33549	2.21976	2.7035	3.42505	2.98586	2.51686	2.92807	2.65773	2.69409	2.12911	2.34048	1.71726	2.00639	3.74063	2.05044	2.33524	2.5725	1.69456	3.09853	2.79424	2.81329	2.73228	1.6347	3.48402	1.95688	3.04002
APOLD1	1.19981	1.19626	1.16273	1.17293	2.38048	1.61819	1.76998	1.2245	2.0887	1.17098	3.33778	1.94504	2.43714	1.23418	1.1706	2.13744	1.27958	1.25673	1.26053	1.26246	1.23191	1.784	1.26237	1.54667	1.00115	1.00288	2.59809	2.35862	2.32335	1.61009	1.51551	3.00526	0.609961	0.422383	2.85823	0.540087	1.46231	2.91953	0.400278	0.99118	2.75258	0.0106879	0.741356	3.05826	1.56059	1.37424	1.16011	2.2593	2.32288
APOO	2.49788	2.49756	2.99607	2.49547	2.49652	2.49272	2.49531	2.50294	2.5087	2.49529	2.5069	2.4983	2.49724	2.93356	2.49526	2.5124	2.52173	2.51413	2.51541	2.51605	2.50558	2.52268	2.51602	2.49838	2.49452	2.69631	3.11482	1.40876	2.57435	2.80416	3.07865	1.8074	2.48658	1.75982	3.14731	2.1475	2.51267	3.30375	2.7171	2.74524	1.82436	2.77593	2.45861	2.79768	2.39183	3.06651	2.00755	2.27717	2.98884
APOOL	2.95014	3.13768	3.53058	2.34209	2.61728	3.05744	2.01909	3.27822	2.11981	3.20463	2.34405	2.69307	3.11988	2.11051	3.10868	2.13472	2.17281	2.14171	2.39963	2.14956	2.10733	2.17674	2.60407	3.2976	2.3352	2.85376	3.18081	2.69018	2.95463	3.07474	2.46866	3.04579	2.81106	1.95781	2.55206	2.60355	2.65176	2.68713	1.91735	2.03762	2.89446	3.29742	2.26308	2.81654	2.53815	2.44643	2.76288	2.3319	2.15084
APOPT1	4.85237	4.04264	4.7267	4.5976	4.44549	4.74111	4.99962	4.16662	3.41366	4.06115	4.12284	4.15604	4.64859	4.28998	4.80381	3.43554	3.49127	4.20728	3.84397	3.45726	4.19828	4.3095	3.8497	4.46272	3.32618	4.3707	4.32652	4.64917	4.61454	4.68322	4.4797	4.35019	3.62386	4.18965	4.1972	4.27294	4.75993	3.85021	3.92527	3.88691	3.66551	4.11124	4.30889	4.35835	4.58806	4.34484	4.53781	3.87748	4.41656
APP	5.40827	5.32082	5.38021	5.58182	5.6693	5.30304	5.31286	5.32957	5.33456	5.3128	5.43453	5.32336	5.40305	5.33253	5.44602	5.33782	5.46612	5.66241	5.34049	5.8397	5.51002	5.34702	5.72077	5.32363	5.3695	5.76494	5.10283	5.83908	5.32672	5.16263	5.26221	5.83447	5.25934	5.59351	5.55625	5.19761	5.87948	5.30561	5.05937	5.5869	5.47379	5.27114	4.7892	5.70734	5.86291	5.70734	5.81254	5.34551	5.09121
APPBP2	3.92703	3.64658	4.13137	4.19711	3.75452	4.64188	4.16092	4.18068	3.28412	4.4164	3.39215	3.85523	4.41361	3.26226	4.61998	4.13584	3.66633	3.76887	3.69524	4.13339	3.93463	3.78189	3.94622	3.90889	4.02907	4.0152	3.45688	4.30312	4.13649	3.85787	3.45837	4.63192	4.01291	3.94674	3.92785	3.81468	3.72368	4.04802	3.81215	4.08386	3.96834	4.36865	3.6025	4.25129	4.15784	4.30023	3.41651	3.49456	3.74465
APPL1	5.03949	4.83969	5.51916	5.48615	5.01469	5.80092	5.09254	5.49692	4.08771	5.1878	5.09559	5.29622	5.242	5.1702	5.6328	5.27605	5.05312	4.30712	3.81748	4.50292	4.89861	4.96984	5.30897	5.65717	5.35168	5.28607	4.66114	4.32924	5.28216	5.18548	5.40384	5.26265	5.68921	5.09288	5.10535	5.17875	4.31722	5.05401	5.07693	4.90803	4.1971	5.51963	4.93268	5.17148	5.67356	5.61711	5.25473	4.4845	4.51568
APPL2	4.0459	3.79414	3.78909	3.79061	3.79239	3.94773	4.44845	3.79853	3.80112	3.99753	3.8003	3.79539	3.79361	4.10447	3.79026	3.80285	3.80741	3.80367	3.80429	3.8046	3.7997	3.80789	3.80459	3.79552	4.34777	3.51535	3.46511	3.34018	3.56512	3.43807	4.1223	3.87725	4.44124	4.17092	3.93346	4.26664	3.34137	4.09726	4.30963	3.93959	3.90361	3.85624	3.56078	3.92515	4.21813	4.32391	4.01192	3.67854	3.59034
APRT	4.53734	4.80405	4.52552	4.52875	4.98474	4.98351	4.52819	4.54529	4.55059	4.52814	4.54891	4.53881	4.53509	4.54843	4.52801	4.5541	4.96285	4.55576	4.557	5.21649	4.54769	5.27691	4.5576	4.53909	5.07545	4.40357	4.58366	4.18675	4.5443	4.65791	4.84484	4.0515	5.07695	4.47401	4.78896	4.95734	4.78481	4.56186	4.82053	4.69452	4.35364	4.83184	5.10576	4.54858	4.81335	4.71912	4.87513	4.49183	4.53225
AQP1	5.20228	4.6506	4.91692	4.95108	4.94894	4.71973	4.77267	4.7311	5.45357	5.30319	4.78831	5.63338	4.4094	4.92225	4.93517	5.13993	4.30606	5.37699	5.06085	4.74625	5.03202	4.31644	4.24477	4.63039	5.6701	4.52354	3.04447	4.50808	4.89701	4.37583	4.95721	5.54249	6.12608	5.40697	5.23933	4.73957	3.92554	5.74866	4.7216	4.8455	5.39438	4.191	3.72469	5.8965	5.52479	5.26456	4.7682	4.81377	4.80894
AQP10	-2.33096	-3.07294	-3.08273	-2.46253	-3.07634	-3.08884	-3.08031	-3.06436	-3.05926	-1.96316	-3.06088	-3.0705	-3.07397	-3.06135	-3.08047	-3.05584	-3.03751	-3.05421	-3.05299	-3.05237	-3.06206	-3.03487	-3.05239	-2.30404	-3.40063	-3.40063	-3.40063	-3.40063	-3.40063	-3.40063	-3.40063	-3.40063	-3.40063	0.364031	-3.40063	-3.40063	-3.40063	-3.40063	0.417745	-3.40063	-3.13666	-6.56194	-3.43808	-2.64049	-1.94835	-1.94645	-1.16914	-1.94306	-3.78938
AQP11	0.866098	1.29325	1.5109	0.823716	0.974026	1.88859	-0.27853	1.33879	2.5198	1.40189	1.74123	1.9536	1.92852	0.42192	1.23866	0.819144	0.860491	1.5691	2.07283	0.693568	-0.477203	1.85343	-0.810765	1.10695	1.87155	1.86385	1.8935	1.34306	1.04082	1.24022	1.93881	-1.78181	1.18085	1.49602	0.184701	1.90551	1.68582	0.606363	1.20709	0.225418	1.06557	0.703392	-0.391921	0.800915	1.82435	1.44597	1.87158	1.51756	1.44917
AQP2	-2.77929	-3.54598	-2.96597	-3.55441	-2.85543	-3.56557	-3.55504	-3.5355	-3.52929	-3.5551	-3.53126	-3.54299	-3.54725	-3.53183	-2.92659	-3.52514	-2.36275	-3.52317	-3.52168	-3.52093	-3.5327	-3.51214	-3.52096	-3.54268	-1.87053	-1.00558	-4.19812	-4.19812	-4.19812	-4.19812	-4.19812	-0.798698	-2.4077	-4.19812	-4.19812	-4.19812	-4.19812	-1.62129	-4.19812	-4.19812	-2.41209	-4.20094	-4.20094	-0.28669	-4.20094	-4.20094	-4.20094	-1.83359	-4.20094
AQP3	7.83641	8.449	8.08564	7.82689	9.49464	8.33804	7.80589	6.42783	6.49182	6.67471	7.72212	7.4091	6.5331	6.43968	7.14919	7.14751	7.65822	6.53062	6.72332	7.43505	6.8014	6.66075	8.26316	6.10842	8.07779	6.23022	7.92324	6.79778	6.97307	6.71476	7.40125	6.9245	8.09152	8.0219	7.00462	7.02022	6.14215	7.28788	8.12771	8.65107	7.55496	7.22992	6.84195	7.2212	7.66653	8.21333	8.23101	6.83444	6.18272
AQP5	3.55957	6.52615	1.81657	1.88228	1.26156	1.14891	1.22712	1.35958	3.00215	1.22666	1.38652	1.31044	1.28166	2.26144	1.22568	2.36642	2.53315	3.13714	1.44555	3.7942	3.94368	1.49682	1.44988	1.31256	3.55953	3.97475	0.582591	-2.76949	1.46944	1.24088	1.98039	3.28316	2.0664	2.40945	4.15668	2.06413	0.588107	4.85488	3.00416	2.78997	3.848	1.86876	-3.09251	2.26741	3.13803	3.00077	2.14364	3.5666	2.97976
AQP6	-1.83041	-0.722508	-2.58111	-2.51932	-0.333177	-2.71492	-2.07117	-0.73022	-2.11888	-2.53106	-2.92699	-2.33203	-2.40062	-0.621888	-3.09099	-2.88735	-1.8936	-2.87475	-0.32855	0.441958	-2.93638	-2.81111	-2.86078	-3.00311	-2.9567	0.893792	-2.9567	-2.9567	-2.9567	-2.9567	-2.9567	-2.9567	-2.9567	-1.4857	0.201609	-1.97769	-1.09852	-2.9567	0.634266	-2.9567	-0.632894	-3.56656	-0.893904	-0.743563	-3.56656	-3.56656	-3.56656	0.441562	-3.56656
AQP8	-2.86285	-2.8639	-2.87373	-2.87076	-2.8673	-2.87996	-2.87128	-2.85545	-2.8437	-2.87133	-2.84835	-2.86148	-2.86493	-2.84971	-2.18394	-2.83414	-2.81006	-0.863505	-2.82639	-2.82472	-2.85177	-2.80759	-2.82479	-2.86123	-3.41939	-3.41939	-3.41939	-3.41939	0.446118	-3.41939	0.551859	-3.41939	-3.41939	-3.41939	-3.41939	-3.41939	-3.41939	-0.179295	-3.41939	-3.41939	-1.64365	-1.73783	-2.29357	-5.96629	-2.40078	-1.68186	-5.96629	-1.77249	-1.08561
AQP9	3.83554	4.55884	3.91744	3.1394	4.11821	4.04047	2.80778	6.54961	2.54614	3.94535	4.6996	3.6292	4.82863	4.43432	4.99863	3.25071	4.68585	3.63129	3.1826	2.79649	3.00169	3.80277	4.10956	1.67002	2.90823	3.702	4.58697	1.68036	4.1299	2.20763	3.38282	3.37073	4.71333	4.33701	4.33719	4.63633	3.23645	4.67214	6.03454	3.79791	5.01556	4.07477	1.63376	3.33318	3.9209	4.00831	4.18352	4.79901	3.78777
AQR	4.10803	4.05044	4.06912	4.00034	4.07273	4.44527	3.97256	4.39549	3.46338	3.4118	3.84985	3.81748	4.03054	3.97002	4.38241	3.20721	3.40183	3.83496	3.48072	3.94075	3.29341	3.95262	3.81775	4.15684	3.87316	3.78708	4.37849	3.41156	3.74439	3.69607	4.2005	3.61112	3.77385	4.2401	3.6115	3.97993	3.86146	4.0421	3.95502	3.80956	3.80511	3.74612	3.74857	3.94642	3.68441	4.09467	4.18899	3.63254	4.05009
AR	1.12248	1.50271	0.429877	0.468659	0.168036	1.06785	1.84793	0.237816	0.718258	0.143285	0.699556	1.15017	0.542907	0.694133	1.13499	1.90875	0.332138	0.293215	0.299714	0.303008	0.685915	1.27976	2.44128	0.204273	0.334129	1.42676	-0.260595	1.7025	2.02108	0.819928	1.2988	1.43029	1.13246	0.850897	1.63905	1.35169	-1.73531	1.75256	-0.0543091	-0.167189	0.552892	3.00998	0.321808	1.463	0.878668	0.318775	-0.576863	0.652814	1.00397
ARAF	2.50909	2.50852	2.50538	2.50565	2.50661	2.50482	2.79284	2.51291	2.51531	2.5056	2.51456	2.50982	2.50795	2.51434	2.50559	2.51685	2.52074	2.51757	2.5181	2.51837	2.51401	2.52113	2.51836	2.50996	2.45889	2.49812	3.0183	2.75173	2.43397	2.35212	2.37861	2.66327	2.59468	2.51728	2.24275	2.45513	2.44276	2.75984	2.23915	2.36478	2.5932	2.33201	2.27785	2.56305	2.49491	2.65645	2.4715	2.47343	2.92662
ARAP1	3.50096	3.50038	3.49498	3.49661	3.49851	3.77745	3.49632	4.17238	3.50777	3.49629	3.5069	3.50171	3.49981	3.79356	3.85482	3.50959	3.51435	3.51045	3.5111	3.51142	3.50627	3.51486	3.51141	3.50185	3.64162	3.91884	3.06804	3.68922	3.71259	3.32454	3.38773	4.00999	3.82141	3.76462	3.49174	3.20837	3.63653	3.32454	3.8454	3.53369	3.41589	2.97705	3.57085	4.05721	3.83299	3.37489	3.64701	3.67455	3.61579
ARAP3	2.22618	3.3289	1.33846	1.50371	2.19542	1.11465	1.23903	0.997922	1.49356	1.23832	2.35975	1.18122	1.80737	3.15413	1.6904	2.28575	1.96943	1.06446	1.56099	2.24736	1.2628	1.11567	2.24692	1.36763	1.66963	1.14662	0.787663	2.31537	1.63234	0.80838	1.95558	2.91199	1.54211	1.58926	2.09516	1.66743	1.76853	1.9526	2.01724	1.95724	1.69968	1.05613	3.00397	1.89175	2.27069	1.60038	1.44559	1.24142	1.72115
ARC	-0.25859	0.966514	-1.44907	0.42319	-1.35141	-1.54851	0.85487	0.370397	-0.445351	1.39962	2.98247	-0.219218	1.3612	1.6889	-1.41383	1.64494	-0.956673	1.97143	1.45077	0.265565	-0.50416	1.33987	1.47152	-0.682056	0.562232	-1.43414	2.64033	-1.43414	2.56412	0.450895	1.44917	1.58815	-1.43414	-1.43414	2.04553	-0.285321	-1.43414	1.61644	-1.43414	2.27582	2.53593	0.388644	-1.2327	1.81127	-1.0428	-0.965217	0.00291674	2.03077	1.66488
ARCN1	4.44094	4.8272	4.45852	4.10001	4.27232	4.66891	4.48256	4.62982	4.14076	4.57476	4.13766	4.11891	4.11194	4.13676	4.72925	4.14723	4.16399	4.15027	4.15256	4.15372	4.1354	4.92258	4.58008	4.45312	4.48711	4.11343	4.39791	3.79513	4.34811	4.29111	4.08744	4.20897	4.71399	4.48743	4.41279	4.26411	4.77236	4.49229	4.42324	4.50307	4.18408	4.53676	4.37653	4.59291	4.5705	4.52462	4.58473	4.14484	3.66212
ARF1	4.04839	4.04746	4.04236	4.20549	4.19219	4.03937	4.04354	4.05476	4.05887	4.04352	4.22822	4.04959	4.231	4.28916	4.04346	4.06156	4.06843	4.06281	4.52887	4.06423	4.05663	4.06914	4.06421	4.04981	4.14396	3.88032	4.19326	4.28973	3.97015	3.90161	4.03425	3.82217	4.28333	4.16085	3.95016	4.13395	4.41006	4.2029	4.32434	4.23149	4.43408	4.26892	3.68828	4.17953	4.14678	4.16728	4.31459	3.94277	4.12239
ARF3	4.85195	5.62034	5.41427	5.58055	5.51052	6.04318	5.83492	5.23149	5.185	5.46012	5.04387	5.5988	4.59295	5.08337	5.43504	5.53115	5.48322	5.25814	4.5191	5.07543	5.20657	4.85232	5.65533	4.8008	5.36086	4.38143	5.03188	5.45484	5.39915	4.40396	5.34587	5.45586	5.72311	5.53976	5.37298	5.27216	5.60228	5.47081	5.23368	5.353	5.26291	5.19871	5.37695	5.51014	5.36072	5.2124	5.25274	5.19262	5.15944
ARF4	6.19858	7.26657	6.21523	6.135	7.24361	6.39028	6.01462	7.40161	6.20068	6.49065	7.4446	6.28436	6.44882	6.96513	6.62276	5.91332	6.34805	5.98127	5.64083	6.39767	5.50712	5.74161	6.74473	6.32595	6.63623	5.74363	5.92495	5.92347	5.94224	5.48853	6.75256	6.44599	6.58525	6.94823	6.49362	6.37713	6.58986	6.73119	7.0813	6.78018	6.60914	6.19307	6.13739	6.47032	6.65767	6.80781	6.93815	6.17285	6.00614
ARF5	6.79788	6.30769	6.74169	6.827	6.60166	6.34705	6.95499	6.21285	6.23114	6.16112	6.99099	6.56897	6.40215	6.04047	6.09623	5.83386	6.21168	6.06443	6.29336	6.05518	6.0631	5.90652	6.74842	5.94607	6.64553	5.82254	5.97186	6.35179	6.08612	5.8004	5.93422	6.139	6.56087	6.6118	6.59893	6.81174	6.58634	6.43208	6.35954	6.55853	6.11473	6.41416	6.99972	6.27457	6.29877	6.53609	6.53609	6.20224	6.06778
ARF6	5.8188	5.55944	5.75105	5.34694	5.55162	5.86338	5.44621	5.17217	4.49778	5.36758	5.00993	5.55003	5.5791	4.67939	5.70795	5.40737	4.77958	5.75398	5.35753	5.0493	5.24933	5.2096	5.44678	5.02653	5.07698	5.26402	5.95027	5.65605	5.62515	5.7329	5.52533	5.87841	5.08241	5.10732	4.9875	4.76716	5.21975	4.79924	5.07172	5.19143	5.25709	5.12414	5.11291	5.39346	5.23296	5.56621	5.51074	5.26973	5.59709
ARFGAP1	2.87871	2.87824	3.85827	2.87516	2.87672	2.87103	2.87493	2.88202	2.88423	3.12361	2.88353	2.87932	2.87778	2.88333	2.87486	2.8857	2.89477	2.8867	2.88806	2.88875	2.88302	2.89578	2.88872	2.87944	2.80257	3.29421	2.90126	3.40574	3.10319	3.20403	2.91968	3.17915	2.72697	3.05176	2.41734	2.81963	2.955	2.69459	2.78647	2.79837	3.07804	2.67114	2.66027	2.71841	3.15534	3.00141	3.26372	2.94085	2.84519
ARFGAP2	3.88078	3.5998	3.59394	3.59571	3.59777	3.59022	3.5954	3.60484	3.6078	3.82763	3.60686	3.60124	4.42622	3.60659	3.5953	3.97749	3.61492	3.6107	3.6114	3.61176	3.60618	3.61546	3.61174	3.6014	3.9033	3.83645	3.50042	3.51114	3.69865	4.04722	3.50538	3.77126	4.15694	3.48927	3.51904	3.60096	3.42078	3.62594	3.70827	3.68623	4.22701	3.78437	3.613	3.82245	3.7584	3.66794	3.55127	3.41558	3.44194
ARFGAP3	3.6672	3.66696	4.11315	3.66546	3.66621	3.66351	3.66535	3.67407	3.67883	3.92303	3.67734	3.66795	3.66673	3.6769	3.66531	3.68188	3.68957	3.6833	3.68435	3.68489	3.67625	3.69036	3.68486	3.66822	3.51282	3.64119	3.27915	4.10265	3.33109	3.66053	3.35814	3.5063	3.6841	3.95405	3.79397	3.46455	4.31399	4.25026	3.81645	3.78495	3.95829	3.28786	3.42928	3.76411	3.98873	4.08357	4.03736	3.30293	3.55252
ARFGEF1	5.494	5.22491	5.26492	5.61893	4.63489	5.81742	5.25693	5.38378	4.62367	5.09913	4.92488	5.17924	5.66447	4.69818	5.55759	4.65786	4.97918	5.08159	4.6435	4.58133	4.68376	4.90775	5.13855	5.36671	5.12604	5.49035	5.11085	5.42946	5.62332	5.10946	5.42494	5.3165	5.00098	5.08207	4.99937	5.12523	4.7277	4.70349	4.70211	4.6056	5.28971	5.06821	5.22765	5.04981	5.20569	5.12895	5.21021	5.09946	4.81921
ARFGEF2	4.44751	5.1557	5.15023	5.16774	5.28792	5.57255	5.38651	5.63218	3.83782	4.75704	4.80846	5.10564	4.58079	4.36644	5.19106	4.37032	4.64806	5.11425	3.15698	4.71159	4.99669	5.50142	4.91297	5.26596	4.30998	5.27348	5.40721	5.26031	5.82359	5.82359	5.13538	5.21309	4.81409	4.41148	4.85363	4.61101	4.17749	4.96623	3.96393	4.45426	3.80566	5.81993	5.58915	5.50288	4.56063	5.24436	4.38201	4.67796	4.71035
ARG1	3.3537	3.35316	3.68058	3.34962	3.3514	3.34486	3.34935	3.35751	3.36367	3.34932	3.36129	3.3544	3.35263	3.3606	3.34926	3.36855	3.38086	3.37083	4.39362	3.37337	3.35954	3.38212	3.37333	3.35454	4.29074	2.44294	3.22242	0.452602	3.58368	3.3922	4.64828	3.5695	4.65922	4.44252	3.04266	4.32735	2.45277	2.78315	4.52527	3.77296	3.49572	4.59535	0.408567	3.00741	4.30589	4.30802	3.63174	3.41227	3.53319
ARG2	4.50656	4.96839	4.73047	4.36802	4.65142	4.00748	3.9283	4.53274	4.88872	4.039	4.72471	4.55821	4.56888	5.29356	4.63937	5.77947	5.48282	5.8559	5.46724	5.6892	5.90093	5.45903	5.50905	5.53048	4.93553	3.59729	3.9719	5.37717	5.59619	5.25885	4.51598	4.24615	4.24567	5.24652	5.01264	5.47198	5.38105	5.82605	5.45534	4.88822	5.14864	5.40284	3.64127	4.91415	4.82591	4.79256	3.8703	5.50434	5.74248
ARGLU1	5.89623	6.38271	5.54894	5.94931	6.10195	5.63713	5.0815	6.13912	4.84211	5.19997	6.05792	5.17979	5.91917	6.18669	6.15288	5.33083	5.87389	5.1482	5.86267	5.99372	5.34839	4.96631	6.19403	5.47019	5.53558	5.50032	6.49865	5.55436	5.35353	5.8067	5.6701	5.12166	5.55241	5.94615	6.08753	5.64136	5.32074	5.66144	5.47726	6.25213	5.54673	5.3039	6.07463	5.78594	5.92706	6.02314	5.85242	5.52149	5.43663
ARHGAP1	4.65153	4.39804	4.33288	4.85596	4.37376	4.51385	4.97479	4.37631	4.70795	4.80671	4.2139	3.90637	4.54682	4.25638	4.71703	4.87604	3.98265	4.49524	4.90382	4.05577	4.77227	4.65534	3.97606	4.69188	4.71498	4.49142	4.67654	4.29668	4.186	4.02081	4.50404	4.59854	4.72252	4.70833	4.19848	4.62606	4.75299	4.51435	4.3017	4.55637	4.5048	4.39298	4.12304	4.92823	5.14136	4.36742	4.45481	4.29933	4.31123
ARHGAP10	4.24034	3.85886	4.48614	4.85004	4.16273	4.84512	4.47412	4.65724	3.90012	4.21349	3.62451	4.67323	4.93747	4.2199	4.92025	4.43256	3.21173	3.83514	3.7656	4.03045	3.97982	4.63375	3.77594	3.80659	4.0632	5.06263	3.53996	3.97041	4.77252	4.41553	4.44873	4.65814	4.58646	4.04076	4.38709	4.10795	3.73159	4.1404	3.76099	3.90547	4.78356	4.07406	3.48603	4.16919	3.65513	4.17384	3.94679	4.85028	4.72335
ARHGAP11A	1.69934	1.87638	3.22584	2.4682	2.35763	2.36263	2.15379	1.23011	1.2612	2.03258	1.84871	2.87942	2.86972	1.84254	2.45035	1.28155	1.72296	1.2911	1.29824	1.66873	2.23593	1.7322	1.3017	2.24173	2.13087	1.2748	2.76917	3.18738	2.45109	2.23677	1.58805	1.16903	2.46966	1.76106	1.57826	1.75276	2.80694	0.641567	2.20309	1.76719	0.533276	2.70899	2.53759	1.48156	2.64869	2.33389	2.36672	1.45835	1.12766
ARHGAP12	4.93476	4.49321	5.3732	5.16212	4.83109	5.55066	5.12909	4.38089	3.83399	4.12597	4.63301	5.06152	5.56267	4.69327	5.56316	4.5565	4.0291	4.55035	4.53178	4.20566	3.84156	4.59624	4.3298	4.77245	4.78332	5.39114	4.6345	4.68822	4.50407	4.08299	4.38796	5.45476	4.97264	4.68167	4.86636	4.67995	4.76227	4.73236	4.31925	4.28917	4.39446	5.11531	4.78985	5.23069	5.22703	5.21519	4.73027	3.70336	3.95945
ARHGAP17	3.34124	3.34046	3.33246	3.33502	3.33784	3.32934	3.33459	3.34647	3.34975	3.33455	3.34872	3.34224	3.33968	3.34843	3.33445	3.35186	3.35717	3.35284	3.35357	3.35394	3.59276	3.35772	3.35392	3.34243	3.38225	3.74734	3.96228	3.28862	3.31105	2.97353	3.26429	4.03466	3.73354	3.26243	3.0602	2.99158	3.03279	3.23051	3.24385	3.21643	3.578	2.61407	3.12602	3.402	3.76224	3.66021	3.40324	3.38524	3.10125
ARHGAP18	4.17025	3.75957	3.88209	3.83501	4.30377	4.81098	4.24896	3.60471	3.67687	4.28444	3.76914	4.24985	4.50632	3.95624	4.60967	4.12991	4.79029	3.02325	3.99103	3.03711	3.17941	3.98343	4.26501	3.80737	3.54489	3.72334	3.82867	4.17237	4.30273	3.76882	4.1193	3.98828	4.45918	4.07614	3.9987	4.01904	3.43677	4.21735	3.99219	4.27624	4.2243	4.01069	3.70835	4.49317	4.33244	3.71808	4.44497	3.60515	3.38265
ARHGAP20	1.03295	0.585126	0.243202	-0.746015	-1.11611	1.3811	0.111262	-0.470841	0.0593546	0.871192	-0.412536	1.2638	0.763091	-0.964149	0.325564	-0.329689	-0.82761	1.84169	0.582503	-0.878881	1.379	-0.16998	0.596949	-0.182527	-0.00441691	1.26278	-0.266988	-0.31986	0.162432	-0.446279	0.541993	1.49541	1.20402	0.390039	0.960819	0.605647	-2.5127	0.739525	-0.606546	0.066251	-0.144639	0.471008	-1.49712	1.66547	1.33196	0.813198	0.51868	0.235434	-0.435214
ARHGAP21	3.9815	4.33567	3.62903	4.49283	4.75082	4.82425	4.29182	4.26768	3.53014	4.10613	3.7181	3.99757	4.15653	3.89535	4.60445	3.99749	3.29494	3.59601	2.79138	4.04399	3.64679	4.342	3.46256	4.23052	4.04277	4.11101	4.09502	4.48238	3.51122	3.7029	4.44328	4.62159	3.55929	3.87031	3.96869	3.7431	4.94519	3.57058	3.8764	3.30319	3.15019	3.74404	4.05867	4.3691	3.79486	4.49873	4.47668	3.11479	4.24068
ARHGAP22	0.878769	1.13388	0.855128	0.861754	1.11301	1.02951	0.860614	1.68301	0.903687	1.08749	1.48107	1.14844	1.36965	1.97745	0.985519	0.910058	0.926272	0.913038	0.915261	0.916385	1.39373	0.927941	1.10415	0.88214	1.15811	1.34159	0.860538	1.26986	-0.744203	1.56749	0.816385	0.890337	1.65733	1.46237	1.23167	0.79507	1.65307	0.800246	1.4749	1.34086	0.233665	0.388286	0.858509	1.58082	1.57548	1.32099	0.893632	1.40247	1.00677
ARHGAP23	5.07049	3.81013	4.552	4.61875	3.84394	4.27228	4.35372	3.41336	3.51943	5.01804	3.30463	3.77798	4.3319	3.07836	3.8683	4.80217	4.07256	4.15555	4.00982	3.56617	3.2813	3.4762	3.35902	3.01462	4.23591	4.38501	4.06746	2.88686	4.52445	4.03518	3.3141	2.56062	4.14536	4.00377	4.56862	4.28932	3.90645	4.13727	3.82191	4.1407	4.35445	4.11736	4.38551	3.83528	3.63298	3.14058	3.47093	4.19825	4.25044
ARHGAP24	2.72393	1.66113	1.63252	2.18634	2.02617	2.40643	1.63977	1.6849	1.69859	2.23253	1.69426	2.18474	2.04962	1.69301	1.63928	2.21866	1.73088	1.71183	2.72542	1.71662	1.69111	2.05777	1.71654	2.59005	1.98028	2.25302	1.20756	2.11142	2.63509	1.52932	2.43741	2.89504	2.33378	1.98435	1.85912	2.42748	1.12399	1.63077	1.82659	1.56527	2.50686	2.27561	1.06292	2.36843	2.10899	1.97848	1.42324	2.1404	2.40862
ARHGAP26	2.26415	2.26373	2.25987	2.26103	2.26239	2.25745	2.26083	2.2671	2.27322	2.26081	2.27118	2.26469	2.91123	2.27059	2.26076	2.76404	2.28798	2.27936	2.28081	2.28155	2.26968	2.28906	2.28151	2.26479	2.07276	2.15514	2.68849	1.66341	2.36182	2.0192	2.14537	2.02767	2.70064	2.42668	2.49156	2.20387	1.772	3.28931	3.10268	2.3735	2.88844	2.08914	1.66536	2.2718	2.50356	2.81712	2.69201	2.30954	1.84645
ARHGAP27	3.94546	3.6017	3.64028	3.55498	3.56062	3.07018	3.97875	2.83007	3.63536	3.89466	3.42443	3.91377	4.20824	3.2594	3.04573	3.29272	3.67201	3.31105	4.34738	3.22832	3.60843	3.74826	2.44188	3.37595	3.86288	2.54422	3.04662	3.68299	3.07569	4.04414	3.83549	2.9309	3.38462	3.69134	3.69288	3.59879	3.88992	3.36035	4.07996	3.71613	3.44174	3.52081	2.80194	3.87977	4.1378	3.28138	3.92617	3.38516	3.32956
ARHGAP28	1.68339	2.39073	1.5447	2.54652	2.31387	2.00678	2.53226	1.38009	2.68053	2.22002	2.1429	2.62874	1.93346	2.40659	2.66119	1.432	2.66623	2.24443	1.44894	1.45262	1.3943	1.49072	2.56773	3.52885	2.2236	2.73259	1.61891	1.24162	2.0004	1.49277	2.33786	2.38285	2.16571	2.71221	2.99525	3.03104	1.76422	1.95424	1.43173	2.32964	2.01805	2.89285	1.93139	2.03242	2.92455	2.9442	1.84757	1.94623	1.02921
ARHGAP29	4.43417	3.68888	4.86001	4.39421	3.48518	4.90789	4.09454	3.30767	3.02642	4.38504	2.83546	4.49707	4.69005	3.38984	4.75972	3.85158	3.53221	3.4116	2.93988	3.3969	3.15058	3.27181	3.03893	4.15105	4.05286	3.89325	3.53855	3.32399	3.33381	3.48935	4.13539	4.26125	4.72103	4.49758	3.91202	4.09319	2.78792	3.91689	3.69375	3.42175	3.16829	4.147	3.54482	4.59646	4.71671	4.36133	4.33101	3.17608	2.48507
ARHGAP30	2.72503	2.85799	2.41928	2.51151	2.98887	2.52318	2.65977	2.66057	2.28059	2.17048	3.14592	2.62681	1.6442	3.33034	2.93197	2.83387	3.6758	2.89541	2.28886	3.08498	2.4783	2.45792	3.11308	2.59701	3.02272	2.84738	3.60969	2.68982	2.55463	2.80725	2.46529	2.04651	2.7865	3.07153	2.49981	2.67631	1.84488	2.25031	3.15751	2.92851	2.51265	2.48315	2.63615	3.17424	2.94967	2.04664	3.02733	2.55576	3.05172
ARHGAP31	2.54132	3.53799	3.16274	3.07659	3.83003	3.53569	3.03526	3.52998	2.22129	3.26891	3.93336	3.10741	3.26916	3.42301	3.59871	3.00321	3.52058	1.77575	3.2928	3.30794	2.69784	3.2383	3.13332	3.115	3.14503	3.13108	3.86319	3.02177	2.85699	3.05868	3.63815	3.00511	3.55249	3.55991	3.37163	3.31094	1.89657	3.31094	2.69933	3.10181	2.88214	3.12193	2.87572	3.68949	4.16763	3.2248	3.34774	2.94108	2.72403
ARHGAP32	3.36838	3.4625	3.72306	3.2195	3.49465	3.35057	3.8318	3.36231	4.1845	3.20842	3.06444	3.80651	3.72164	3.40948	3.64758	2.58631	2.6433	3.14491	2.60426	2.60822	2.5492	3.80554	3.83157	2.94758	3.69415	3.59814	3.45777	2.50071	3.85804	3.10048	3.59615	3.23889	3.32205	3.50339	3.17113	3.815	3.13532	3.06321	3.32278	2.96279	2.93326	4.34209	3.34832	3.55277	4.1813	3.47452	3.06594	2.72741	2.4474
ARHGAP33	0.509286	0.508839	0.504659	0.505921	0.507396	0.502001	0.505702	0.519251	0.525897	0.50568	0.523819	0.510699	0.508402	0.523212	0.505632	0.530164	1.03629	0.532149	0.533626	0.534372	1.01767	0.542018	0.534337	0.511074	-0.088348	0.447603	1.6792	1.12426	1.42397	1.45408	1.91474	1.23808	0.999008	1.68458	0.356408	-1.54821	0.445357	-2.71711	-1.05627	2.12285	-0.638373	0.662985	1.31428	1.2337	0.989752	0.952275	-0.0176708	0.443032	0.38853
ARHGAP35	3.40573	3.21459	4.41954	4.11381	3.56142	4.04907	4.03727	3.40015	3.11645	3.92482	3.47114	3.62552	3.69715	3.46168	3.96732	3.75051	2.66064	3.20564	3.01213	3.13535	3.15413	3.8261	3.13486	3.54197	3.32423	3.63707	3.41792	4.14125	4.14343	3.79348	3.40231	4.294	3.63288	3.40469	3.19396	3.47689	3.41942	3.02461	3.08065	3.06279	3.3846	3.05012	3.11458	3.77659	3.47218	3.67323	3.57935	4.16193	3.52879
ARHGAP36	-4.18355	-4.18618	-3.4966	-4.20362	-4.19475	-4.22777	-4.20495	-4.16537	-4.15346	-4.20508	-4.15721	-4.18016	-4.18877	-4.1583	-2.84619	-4.14567	-4.12572	-4.14201	-4.13928	-4.1379	-4.15996	-0.4497	-4.13796	-4.17952	-4.27373	-4.27373	-4.27373	-0.489596	-4.27373	-4.27373	-4.27373	-4.27373	-4.27373	-4.27373	-4.27373	-4.27373	-4.27373	-4.27373	-4.27373	-2.40953	-1.25277	-5.12938	-5.12938	-2.99375	-1.23237	-5.12938	-5.12938	-5.12938	-5.12938
ARHGAP39	1.55875	1.63114	0.905337	0.532713	0.782607	0.722501	0.973218	2.22936	1.33036	2.1641	1.73027	0.913403	2.15339	1.28513	0.834378	1.569	1.16083	1.43717	1.05174	1.47562	0.8868	0.574701	0.492395	-0.0500584	1.2029	0.124904	0.735888	2.00475	1.39455	1.80839	2.23649	1.95438	0.988112	1.42771	0.477037	0.76829	0.888242	1.33743	0.621441	0.843571	1.76796	1.12505	1.90248	0.885463	0.467395	0.77956	0.986345	1.38707	1.02699
ARHGAP4	2.07573	2.07461	2.07088	2.07201	2.07332	2.06852	2.07181	2.08554	2.0917	2.07179	2.08977	2.50455	2.07422	2.08921	2.07175	2.09566	2.10563	2.0975	2.09887	2.09956	2.08836	2.56615	2.09953	2.07795	2.83433	2.41335	2.93176	1.85073	1.4657	2.04647	1.68332	1.63325	1.84834	2.85606	1.84302	1.83873	1.50899	1.96786	2.62679	2.71428	1.56362	1.81065	3.12244	2.59413	2.40653	1.43098	2.17211	1.94217	2.63842
ARHGAP42	2.16575	1.80575	2.54082	2.17823	1.07008	2.50915	1.75382	2.05925	2.04202	1.91004	1.61649	2.60626	1.78665	1.89116	2.26765	1.00313	1.06159	1.86345	1.88079	1.02588	0.961187	1.06764	1.53924	2.65929	2.26544	0.986361	1.81722	1.84291	1.68586	0.912291	1.55723	1.49555	2.14602	1.8311	2.84625	1.64879	1.74496	2.45334	1.8733	1.70145	2.11526	1.65433	1.53327	1.61548	2.63578	2.46189	0.685745	2.11186	1.56005
ARHGAP44	1.24003	1.11593	0.967215	1.4169	1.22974	1.79328	1.39481	1.49987	2.63273	1.97197	1.78092	1.66282	1.82804	1.98672	0.911799	2.75096	1.50285	2.15029	1.56353	3.09604	1.81893	1.98163	1.68698	2.0282	1.11276	2.36851	1.5299	2.23814	2.25872	2.80311	1.74854	2.29787	0.706108	1.41002	1.75413	1.25492	1.55278	2.27946	1.08351	1.40474	2.57135	1.88791	2.36821	1.30888	1.21875	1.46686	1.81695	1.19331	1.96698
ARHGAP6	0.0105946	0.00915167	0.198118	0.217302	0.00448954	0.5351	-0.000994707	0.0225809	0.0319276	1.26493	0.0289818	0.486707	0.00774101	0.0281264	-0.00122155	0.0380376	0.0537281	0.0409052	0.0430481	1.06137	0.026829	0.0553567	0.0440833	0.01281	0.488947	0.582308	-0.677303	-0.178593	-0.326373	0.444706	1.23084	1.05251	0.671975	-0.42387	0.970288	-0.808176	-0.332814	0.454878	-0.59372	0.25761	0.736861	-0.313922	-0.837024	1.22781	0.511719	-0.141982	-0.0283963	0.219998	0.649766
ARHGAP9	2.46353	2.79461	1.95043	3.06389	2.87806	2.06741	2.14996	2.50638	2.33835	2.54567	4.03755	2.65721	1.99419	2.71083	2.56331	3.19462	3.38513	2.08681	2.69456	2.63643	2.31903	2.45419	2.09497	2.01229	2.97039	2.33174	3.32851	2.63988	2.4724	2.13274	2.87084	1.27798	1.97238	3.35214	1.95814	2.11245	1.88024	2.90909	3.64948	3.57196	2.67948	2.05353	2.61163	2.58649	3.05998	1.52139	2.98005	2.46353	3.60942
ARHGDIA	2.97993	2.73351	2.69283	2.70532	3.63362	2.97714	3.22532	3.9409	3.07686	3.2246	3.2898	3.18993	3.56811	3.28506	2.70248	3.10208	4.2252	2.80475	3.3683	3.74614	2.77577	3.43771	3.12713	3.19271	3.55653	1.93189	3.70135	2.1355	2.81077	2.04822	2.49435	3.20358	4.02439	3.80191	3.67037	3.31086	4.05723	3.70081	3.6814	3.1299	3.35289	2.05055	3.49158	3.24206	2.85048	3.54474	3.69673	3.3212	3.17241
ARHGDIB	5.50503	6.34933	5.79412	5.87415	5.88843	5.70892	4.98207	6.23663	4.92988	5.85043	6.37979	5.55279	6.03189	6.11462	5.89254	5.79307	5.50247	5.44172	4.45023	6.39177	5.3975	5.66996	6.31922	5.71389	6.25578	5.43363	6.48066	5.46668	5.26835	5.71341	5.85332	5.33021	5.76538	5.90508	5.61936	5.19139	5.05015	5.65039	6.44806	6.40981	5.30147	5.27719	5.50144	6.27343	6.05296	5.81944	6.29699	5.36809	6.23
ARHGDIG	-2.27859	-2.28078	-2.30312	-2.29597	-2.28809	-2.31215	-2.29718	-2.26399	-2.25481	-2.2973	-2.25768	-2.2758	-2.28295	-2.25851	-2.29757	-2.24891	-2.23407	-2.24617	-2.24413	-2.2431	-2.25979	-1.54846	-2.24315	-2.27528	0.704801	0.559942	0.176482	-3.81319	-3.81319	-3.81319	-3.81319	-0.991476	-3.81319	-3.81319	-3.81319	-1.52764	-3.81319	0.387453	-3.81319	-0.12815	-0.765547	-1.6785	-1.10275	-3.48193	-3.8936	-3.34954	-2.86689	-3.18351	-1.49145
ARHGEF1	3.16338	3.34727	3.15959	3.15988	3.16082	3.2805	3.15983	3.16732	3.16979	3.15982	3.16902	3.16413	3.1622	3.16879	3.15981	3.17138	3.17538	3.17212	3.17267	3.17295	3.16845	3.17579	3.17293	3.16427	3.14371	3.08954	4.08493	2.82898	2.59396	3.49913	3.48036	2.81553	3.21848	3.04759	3.07043	3.18783	3.59768	2.61364	3.38154	3.32258	3.08399	2.52127	3.83875	3.25037	3.18169	3.02682	3.49324	3.09942	3.5436
ARHGEF10	3.21867	3.47419	2.92609	3.68001	2.73265	3.51476	3.55873	2.79075	2.88941	3.51976	2.73421	3.58791	3.39553	3.6557	4.33624	1.82538	2.4536	2.35016	3.50051	3.24189	3.04821	3.13516	2.57115	2.96193	3.72164	3.24867	3.2541	2.95605	2.56037	1.88777	2.78216	4.01615	3.61133	3.52999	3.3581	2.96172	3.12104	3.30929	2.75551	3.00144	3.08256	3.12007	3.12055	3.6923	3.60648	3.39358	3.37218	3.08691	2.07789
ARHGEF10L	2.40421	2.40351	2.39685	2.39887	2.40122	2.39254	2.39852	2.40912	2.41236	2.39848	2.41134	2.40513	2.40282	2.41104	2.39841	2.41551	3.48931	2.41796	2.41978	2.98478	2.41059	2.43012	2.42065	2.4053	2.1611	3.17107	2.94028	1.72414	2.63116	2.74619	1.99309	3.03966	2.99741	2.56007	2.73647	2.84813	1.80941	2.33463	1.88855	2.12886	2.82142	2.47819	1.27415	2.66427	2.80499	2.34858	2.55573	3.01536	2.35628
ARHGEF12	2.81512	2.81474	2.81124	3.7976	2.81352	2.80904	2.81211	2.82063	2.82672	2.81209	2.82482	2.81561	2.81437	2.82426	2.81205	2.83064	2.8405	2.83246	2.83382	2.8345	2.82342	2.84152	2.83447	2.8157	3.03514	2.99466	2.24638	2.10508	3.23328	3.17999	3.30533	3.57023	3.29529	2.86408	2.97821	3.01094	2.68637	2.91876	2.29997	2.62585	2.37916	3.84629	3.07859	3.07181	3.38919	3.36246	3.06852	2.0777	1.89829
ARHGEF15	0.790262	0.78951	0.781858	0.784308	0.787008	0.778903	0.783893	1.0296	0.798407	0.78385	0.797424	0.791218	0.788766	0.797138	0.78376	0.800426	0.805512	0.801365	0.802064	0.802417	0.796702	0.806034	0.8024	0.791396	1.03489	0.745097	-2.94888	1.04594	0.944014	0.99819	1.01183	1.73049	0.423417	1.42001	0.868544	1.18424	0.404604	1.49345	0.895036	1.92229	1.67571	-0.114902	0.00291029	1.71543	1.55143	1.40515	0.429068	0.130496	0.614651
ARHGEF16	3.64191	2.43224	2.2179	3.01272	1.24919	2.07526	1.79229	2.5631	2.57625	2.20957	2.27631	2.17729	2.49299	2.26564	2.52171	2.23227	2.73132	1.64517	3.60666	1.02776	2.38505	4.03896	1.67498	1.91358	2.09488	2.24884	3.46566	2.49962	2.31443	2.67906	3.0247	2.83056	1.81177	0.790964	1.25664	2.08437	3.23918	2.54441	2.41889	2.44039	1.88826	2.12288	2.36794	1.85914	2.52494	2.11497	2.45995	2.89199	3.48849
ARHGEF17	2.47054	2.53675	2.49935	2.43978	1.76483	2.01155	3.19123	1.98871	3.18408	3.2667	3.0719	2.50317	3.71087	3.39143	3.05951	2.45902	1.49712	2.85936	4.2243	2.89726	2.8818	3.02886	3.26399	2.50925	2.78764	2.06753	1.98273	3.38039	2.10093	2.75637	3.46566	2.53158	2.78794	3.47666	3.03399	2.43196	4.0106	2.61231	1.74949	3.02796	2.80477	1.37801	2.71484	3.40946	3.47577	2.86829	2.77353	2.78307	2.37353
ARHGEF18	2.83908	2.83842	2.83221	2.8341	2.83629	2.8282	2.83377	2.84366	2.84668	2.83374	2.84573	2.83993	2.83778	2.84545	2.83367	2.84868	3.70527	2.84962	2.85032	2.85067	3.54524	2.85737	2.85066	2.84009	3.2672	2.97631	3.59793	2.89475	3.14112	2.70896	2.84727	2.78085	2.73011	2.78645	2.81985	2.74131	2.94094	2.42371	2.76005	3.16808	3.03834	2.79494	2.11282	3.07849	2.93647	3.20135	2.79068	2.92477	3.04964
ARHGEF19	3.54017	2.57857	3.31118	4.16475	3.35827	2.92812	2.31616	3.01269	1.89932	3.42272	3.26839	2.32014	2.94429	3.51077	2.9034	4.22047	3.54977	3.97783	3.20126	3.0374	2.75797	3.57782	2.83429	3.08102	2.09102	3.54862	3.77235	3.98441	2.9497	3.75689	3.78112	3.83606	3.46514	3.15086	3.18506	2.91947	2.30755	2.46393	2.53151	2.54293	3.57284	3.22502	2.82153	2.89786	2.21657	3.3739	3.00086	3.70996	3.38392
ARHGEF2	2.74674	2.7462	2.7411	2.74264	2.74444	2.90897	2.74237	2.75056	2.75312	2.74235	2.75231	3.01671	2.74567	2.75207	2.74229	2.75481	2.75923	2.75561	3.11305	2.75652	2.75172	2.75969	3.39275	2.74758	2.79824	3.26146	3.38855	2.2958	3.05507	2.62995	3.15433	2.71597	2.55614	2.56237	3.08062	2.40743	2.40918	2.97458	2.92081	2.93754	3.14084	2.46416	3.06246	3.11912	3.23852	2.45621	2.66629	2.38999	2.57429
ARHGEF25	1.26292	1.60373	2.10778	1.53709	2.1561	1.21412	1.77502	2.49026	2.07252	1.2388	2.05038	1.91682	1.86721	1.29213	1.23848	2.13325	1.33144	1.31155	1.31485	1.31653	1.7059	1.33399	1.31645	1.26751	1.66979	2.39949	0.351536	1.5745	1.53702	0.534603	2.57748	2.05393	2.63412	2.45833	1.98557	1.79422	1.10283	1.35275	0.537509	1.58827	2.49568	0.813569	2.10223	1.95238	1.58137	0.763791	1.33031	2.41957	1.38879
ARHGEF26	2.34512	1.01856	1.8394	1.38213	1.23473	1.38363	1.98726	1.92946	2.59828	1.66383	1.38672	2.18891	1.46024	1.08869	2.072	2.208	1.16971	1.44767	2.97023	1.46419	1.37572	2.63056	1.13928	2.19395	1.38119	2.23001	1.50942	2.56416	1.74797	1.84611	1.60074	2.70395	2.56797	1.52391	2.3009	2.23985	-0.211055	2.48718	1.03032	0.840238	2.68017	2.27766	-0.600442	2.2269	1.64477	2.16151	1.72088	2.21429	2.03715
ARHGEF3	3.11059	2.68455	2.67283	2.67637	2.6805	3.16578	3.1705	3.1355	2.70698	2.67569	2.7044	2.68867	2.68332	3.39049	2.87037	2.71232	2.72612	3.02833	2.71672	2.71767	2.70252	3.07737	2.71763	2.68911	2.8702	2.16631	3.35445	2.20133	2.92566	3.15916	3.40813	2.63553	2.97935	2.95165	2.94578	2.84787	2.56821	2.08314	3.11122	3.11553	2.45186	2.79802	2.8539	3.59767	3.0883	2.95034	3.14282	2.2098	2.34843
ARHGEF33	-0.249999	0.404133	0.231778	1.10931	0.646427	1.10088	-0.283564	0.124976	1.90334	1.4143	-0.540964	1.28455	1.70888	0.887384	0.479881	-0.331937	0.514501	0.595008	2.02179	0.280214	0.851977	0.322254	1.17371	1.10906	-1.75347	1.0038	0.40798	1.86948	0.274817	0.101587	1.6756	1.91457	0.875676	-0.392257	1.10453	0.736974	0.864931	1.16425	0.666432	0.764832	1.17311	0.896986	1.75024	1.0883	0.755897	1.22823	-1.10397	-0.33467	0.527273
ARHGEF37	4.79051	3.8407	4.98112	5.06119	4.14908	5.14349	4.83842	3.07411	3.91756	4.24538	3.38332	4.38425	4.29499	3.02949	4.95437	4.7246	3.37212	4.10361	3.27064	2.4093	4.40684	4.38452	3.80112	4.57298	3.90153	4.84617	3.89641	2.2582	4.34711	3.9815	5.09149	3.89603	4.42283	4.14301	4.35909	4.57433	4.23188	4.16096	4.24601	3.57136	4.25935	4.98803	3.60247	3.8089	4.37582	3.91905	3.68323	4.26518	3.97953
ARHGEF38	-0.537353	-1.31788	-0.157172	0.287735	-0.838375	-1.15366	-2.34638	-0.657292	0.403948	0.189018	0.0977893	-1.02989	0.291547	0.927136	0.461338	-1.20122	0.195469	-0.188058	0.829401	-1.49624	-2.0766	0.544585	0.041179	0.0370619	0.44434	1.40579	-0.717479	0.763887	0.0623967	1.00095	-1.12305	0.847482	-0.399737	-3.41529	0.235908	-0.828221	0.2812	1.62098	-0.28552	-4.74071	3.16025	-0.431879	-0.554666	-2.36992	-2.29961	-0.0507345	-1.95416	0.787018	0.167266
ARHGEF4	2.8106	3.40386	3.1679	2.94217	3.7584	3.62237	3.19923	3.38699	3.57296	3.6227	2.86384	3.63025	3.57867	3.5481	3.30148	3.72964	3.40097	4.1789	2.89981	3.15321	2.85833	4.37092	3.35127	3.54201	3.96844	2.83799	3.16948	3.27134	3.11442	3.71676	3.46326	3.50361	3.65615	3.6183	3.19295	3.62272	4.23695	2.83144	3.35079	3.13333	3.29055	3.48988	3.62438	3.59943	3.54079	3.99041	3.11371	3.19343	2.70939
ARHGEF40	3.29514	3.4888	3.00545	3.11708	3.64779	3.10677	3.93505	2.98959	3.868	3.07325	3.2011	3.43653	2.66442	2.80599	3.02202	2.94969	3.78139	3.91699	2.96969	3.75634	4.14835	3.03132	2.54101	3.63899	3.40634	3.28182	2.27047	2.72416	3.03631	2.79768	3.27875	3.65256	3.74532	3.55746	3.64176	3.53296	3.6238	3.68119	3.22273	3.13426	3.36166	2.34993	2.96358	3.83879	3.54234	3.25017	3.47462	3.57005	3.54597
ARHGEF5	3.31641	2.47562	3.83828	3.30565	3.47249	3.35333	2.60141	2.67224	2.47088	3.72561	2.43966	2.96471	2.77835	2.24562	2.02952	2.85494	2.88141	2.73699	2.58866	1.5592	2.72256	2.5118	2.17028	2.66166	2.92572	3.17691	2.59219	2.23988	2.33717	1.81116	3.49608	2.8962	3.25605	2.66303	3.21038	2.78277	2.88161	3.1935	2.33231	2.14537	3.438	2.34156	3.5616	2.3547	2.03808	2.6179	2.69899	3.1205	3.01346
ARHGEF6	3.36594	3.34285	3.61495	4.40923	4.10196	4.16488	3.24467	3.80727	2.76432	4.11177	2.74204	3.67137	3.85111	3.58156	4.27036	3.59799	3.93966	2.3576	3.44216	3.19439	2.2837	3.67509	4.05307	3.79193	3.40019	4.07295	4.23345	2.95762	3.1936	3.58379	4.02534	3.99692	3.70856	3.73884	3.96564	2.94462	2.32291	3.501	3.47969	3.74779	2.83771	3.32103	2.95494	4.38276	4.31109	3.62054	3.82308	3.23382	3.26883
ARHGEF7	2.47738	2.18922	2.17612	2.18015	2.18477	2.16801	2.17946	2.19996	2.20608	2.64606	2.20415	2.19233	2.18788	2.20359	2.17923	2.57003	2.22034	2.21196	2.42408	3.00493	2.53499	2.62479	2.21404	2.19266	2.25706	2.36255	2.61535	2.17025	2.37038	2.56164	2.8616	2.9544	2.64664	2.22099	2.11916	2.03093	2.16059	2.32257	1.52556	2.08277	2.15964	2.5548	2.52809	2.68249	2.88838	2.37541	2.47354	1.9623	1.63918
ARID1A	2.60027	3.07307	2.9642	2.80993	3.03606	3.14096	2.57984	2.61787	2.62952	2.9913	2.62584	2.60354	3.23685	2.62477	2.57944	3.95278	2.65715	2.64084	2.64356	2.64493	3.18651	3.34741	2.64487	3.44445	2.78267	3.61026	3.272	3.24948	2.97834	2.8905	2.97319	3.62151	3.05342	2.36794	3.03031	2.72874	2.60157	2.61748	2.08261	2.4384	2.92602	2.87116	2.41797	3.31477	3.35818	2.87355	2.77254	2.3554	2.54992
ARID1B	2.33896	2.33813	2.33372	2.33408	2.58403	2.50353	2.33402	2.34453	2.34803	2.33401	2.34694	2.34003	2.3373	2.34662	2.334	2.35028	2.35594	2.35133	2.35211	2.3525	2.34613	2.35653	2.35248	2.34023	1.93564	2.67985	2.67609	2.95123	1.8898	2.77183	2.84502	3.14145	1.96814	2.33813	2.06155	2.05618	1.98125	2.315	2.26402	2.0044	1.93903	2.56716	2.43764	3.21614	2.40232	2.62006	2.25944	2.13003	1.67988
ARID2	4.32617	4.36071	4.03745	4.14733	3.88074	4.56445	4.04805	3.93411	3.7711	4.36265	4.28681	3.90191	3.94312	3.49421	4.27629	3.83995	3.69613	3.56133	3.89616	2.88407	2.86622	3.97717	3.59479	4.03722	3.85242	3.76731	3.99609	4.28831	4.1071	3.87168	4.16988	3.95567	3.8713	4.22546	3.7935	3.82235	3.39965	3.83969	3.99353	3.51491	3.90192	4.12406	3.86501	4.0383	3.49434	4.63068	4.08136	3.74624	3.01359
ARID3A	1.43594	2.33574	2.2147	1.34476	1.61415	1.56809	2.16298	2.77767	2.29689	2.16171	2.06903	1.91021	1.64979	1.54971	2.159	1.2319	2.28886	2.17447	3.02905	1.25193	2.41827	1.28887	1.94974	1.14511	1.87665	2.50742	2.62018	1.70244	0.994246	1.28158	1.2106	2.21481	1.47123	1.9027	2.30059	2.01477	2.45695	2.02008	2.41586	1.61562	2.54908	1.95884	2.23863	2.0646	1.93481	1.05827	1.14298	1.95433	2.30313
ARID3B	0.338852	1.54674	-0.242715	-0.600968	1.59011	0.380713	0.673833	0.0837266	0.979861	-0.607091	0.94001	0.975493	-0.539323	0.928444	1.08342	3.22351	-0.282713	0.716465	1.45947	1.76138	-0.421594	0.884824	-0.332417	1.44694	0.740165	1.42075	0.403888	-0.265329	1.05536	1.92022	1.51215	0.537147	0.455458	0.237241	-1.48434	-0.423782	1.19497	-0.792729	1.54791	2.55616	1.45923	-0.0420314	1.37623	-2.45412	1.03008	0.36564	0.729243	1.30628	1.39509
ARID4A	2.86012	2.85935	3.03421	2.85432	3.06934	2.84758	2.85394	2.86553	2.86917	3.2072	2.86801	2.86112	3.08215	2.86768	3.66113	2.87158	3.22319	2.87272	2.87358	2.87402	2.86718	2.87857	2.874	2.8613	2.84815	3.12899	3.38912	2.94184	2.67665	3.37258	3.04472	3.53589	2.88017	3.10721	2.72526	2.96645	2.41268	3.00397	2.68517	2.70935	2.74546	3.36302	3.38032	3.40358	2.83744	2.93652	2.365	2.75405	2.93018
ARID4B	2.84462	2.98977	2.82094	2.82756	3.17883	2.80655	3.05977	3.43721	2.86975	3.34853	2.86663	2.84747	3.10079	2.86573	2.95453	3.0628	3.09884	2.87922	3.60814	3.07679	2.86435	3.80301	3.53704	2.84801	2.95404	3.29637	3.47691	3.2212	2.99576	3.72917	3.33691	3.2066	2.99525	2.90199	2.87201	2.97989	2.74269	2.87556	3.13189	2.60951	2.66393	3.18348	3.27529	3.4131	3.67541	3.11099	2.91157	2.86291	2.76433
ARID5A	2.27294	4.37611	2.55337	1.92903	3.8349	2.26407	2.72502	3.81177	3.13939	3.13865	3.76497	3.7015	2.23031	3.59593	2.90326	3.21468	3.94738	4.0774	2.62388	2.40608	3.19347	3.55502	3.41245	2.10874	3.40186	1.69608	3.84751	2.80249	3.08488	2.31254	2.993	3.58585	2.52306	3.80979	3.11608	2.60703	2.61301	4.30057	3.72744	3.40458	4.25874	2.00139	2.54097	4.01782	3.08819	2.79622	3.07732	3.2801	3.81404
ARID5B	2.68428	3.58254	1.90861	2.15436	2.70857	2.00343	2.96203	3.30614	2.6049	2.29056	2.96903	2.42727	2.87204	3.09213	2.23141	1.9479	3.26508	2.93674	2.66119	3.51929	1.91046	2.00541	2.67013	1.85878	2.64046	2.58195	2.84863	1.97527	2.37892	1.85509	2.62298	3.64081	2.49745	3.04357	2.93521	2.45423	2.03873	3.38441	2.44416	2.54052	3.22942	2.58219	1.586	3.52676	2.97888	2.7205	2.38005	2.59651	2.58002
ARIH1	5.68277	5.24024	5.4134	5.6077	5.47734	5.88876	5.69618	4.84631	5.1023	5.62829	5.15801	5.36093	5.591	5.49602	5.61665	5.2212	5.60307	4.81266	4.22589	5.3631	4.92312	5.52615	5.50488	5.12148	4.88582	5.68223	5.75238	5.17464	5.38331	5.49394	5.04843	5.31745	5.03397	5.24023	5.65097	5.47509	5.34828	5.48333	5.16627	5.29268	5.53387	5.88654	5.25157	5.64038	5.52786	5.09472	5.04835	5.16114	4.97353
ARIH2	4.83138	4.281	4.59216	5.09575	4.57957	4.36467	4.82861	4.57683	4.42789	4.73731	4.2961	4.76987	4.36873	4.63778	4.569	5.05775	5.08808	5.00667	4.59116	4.39317	4.90361	4.61817	4.69127	3.65991	4.49389	4.68242	4.61901	4.15408	4.83325	5.17267	4.65577	4.73192	4.33867	4.59404	4.65448	4.6811	4.11648	4.87006	4.78753	4.53168	4.43266	4.71239	5.26929	4.24754	4.79558	4.46101	4.74807	4.54757	4.40381
ARL1	6.05775	5.69752	5.61295	6.12598	5.59617	6.33826	5.78646	6.05635	4.93314	5.63429	5.49358	5.72575	5.84844	5.12106	6.316	5.5823	5.64075	5.65268	5.71431	5.54941	5.04238	5.29183	5.68384	5.23233	5.45294	5.66073	4.69305	5.35201	5.56569	5.72727	5.45912	5.71057	6.11232	5.7547	5.96713	5.93662	5.75309	5.95116	5.71733	5.70514	5.59753	5.78966	6.0293	5.52239	5.52412	5.78867	5.47939	5.8849	5.49532
ARL10	1.82262	2.64553	1.02241	0.725066	2.62131	1.13984	1.65731	2.88423	1.16187	1.3074	3.10506	1.20488	1.61955	2.65463	1.4972	0.961554	4.06738	2.19937	2.05246	2.73759	1.13136	1.50483	3.2463	1.47781	1.53764	1.20053	3.27465	3.01653	2.41645	2.13775	1.23241	0.815794	0.766307	3.08152	2.41594	2.81723	1.50455	1.43172	1.77303	1.64312	2.27719	2.80799	1.96838	2.01437	3.00032	1.38697	0.785649	2.50826	0.929071
ARL11	-1.22411	1.16224	-0.306042	-0.218494	-0.628484	0.141755	-0.707948	-1.17165	-1.13697	-1.28559	0.305539	-0.514711	-1.23907	0.293167	-1.28642	-1.1141	-0.0818986	-1.10333	2.34211	0.526659	-1.15594	-1.04872	0.525911	0.0536316	-0.314475	1.64896	-0.00998964	-1.31693	-0.484117	0.586927	-0.247785	-3.39198	-1.45923	-0.570093	-1.51425	-1.67147	2.33084	-0.998054	1.91116	0.0109816	-1.78371	-0.878071	2.86863	-1.77945	-0.937334	-1.12198	-1.18856	0.603038	1.15385
ARL14	-1.66434	-1.6672	-1.6943	-1.68603	-0.211547	-1.71197	-1.68746	2.18979	-1.63158	-1.68761	-1.63569	-1.66066	-1.66999	-1.63688	-1.68792	-1.62305	-1.60113	-1.61905	-1.61605	-0.422181	-1.63868	-1.59886	-1.6146	-1.65997	-0.0443268	-3.57318	-0.110651	-3.57318	-3.57318	0.286834	-3.57318	-0.277165	0.615877	0.446351	-1.5442	-3.57318	1.54032	-1.00626	-3.57318	0.118629	-4.04032	-0.695512	-1.48227	-4.04032	0.663571	0.234321	0.192967	-0.841847	-4.04032
ARL15	3.96059	3.03876	3.93058	3.36616	3.02188	4.50808	3.61634	4.07993	3.91259	3.00135	3.57012	3.87851	4.58557	3.09305	4.39058	3.1175	3.46581	3.97745	3.42001	3.13252	3.35074	3.16011	3.1324	3.88245	3.49236	3.78981	3.12542	4.10985	2.86123	3.62838	3.58853	3.82251	4.08637	4.4649	3.57368	3.79644	2.78604	3.89879	3.22347	3.51023	4.0794	3.63379	2.99005	3.94102	3.83965	3.99584	3.19601	3.7724	2.84389
ARL16	4.07454	3.85887	4.37968	3.83322	3.71399	3.41834	3.55211	4.03216	3.51996	2.75871	3.62407	3.46515	3.68571	3.34279	3.81689	3.24002	4.35457	3.25937	3.86715	4.17298	3.7184	4.19377	4.08286	2.65315	3.54672	3.0914	2.68101	3.94792	3.92763	3.7406	3.65931	4.08329	3.64595	3.95078	3.65052	3.79098	3.46044	3.81398	4.14704	3.85534	4.11335	3.94798	4.20409	3.45744	3.14393	3.92993	3.53589	3.58627	3.45647
ARL2BP	4.66822	4.29887	5.25918	5.2115	4.00036	5.4236	4.93165	4.05802	5.26569	4.58803	3.72299	4.95139	5.23028	3.5584	5.25504	5.49453	4.03139	5.32947	5.08015	4.06852	5.0851	4.88375	4.23351	5.17749	5.5151	3.88374	4.44743	4.9536	3.99226	4.82581	5.04887	3.78209	5.33626	5.10058	4.88488	4.36744	5.46313	4.24551	4.98799	5.09693	3.95648	4.36479	4.58439	5.22316	5.21148	5.13999	5.01187	4.76793	4.13844
ARL3	3.03107	2.02953	2.82215	2.75705	1.80619	3.3351	2.46757	1.92317	1.89219	2.97366	1.97855	2.14757	3.11899	2.56653	2.46345	3.64802	2.29698	3.80976	2.53075	1.99213	3.0492	3.05062	1.70714	3.11818	2.97769	1.99028	2.18031	3.0154	1.77363	2.38103	2.52618	2.3416	3.17102	3.29318	2.52316	2.80676	2.82516	2.20155	2.59241	2.84791	2.60233	1.88173	2.53662	2.52599	2.62291	3.02929	3.13972	2.60035	2.29593
ARL4C	3.58607	4.1105	3.80351	3.82686	4.12254	4.04544	3.71387	4.97292	2.86884	3.80619	4.52938	3.69585	4.49668	4.76413	4.04921	4.30304	4.54138	4.34675	3.43524	4.94556	4.49477	2.73493	4.9031	4.44764	4.1911	4.0131	4.50554	5.14594	3.86719	3.50611	4.56045	4.51781	3.40173	3.62369	3.93416	3.51396	3.513	4.3495	4.21591	4.77555	4.00413	3.57598	2.82059	5.20257	4.25547	3.90105	3.99985	4.41207	4.58882
ARL4D	3.84686	2.48775	2.74073	3.19319	2.03426	1.97371	3.20976	1.50213	2.31097	3.08008	2.52292	1.84761	4.06814	1.52943	2.92864	2.04027	2.33379	2.51579	4.12456	2.08284	2.12662	2.87013	2.85943	2.00553	2.42659	2.70267	3.12311	2.80773	2.66678	2.13468	2.71503	2.86487	1.94085	3.02381	2.72008	0.563359	3.72948	2.31332	2.7538	2.76535	2.78905	1.33958	2.38969	2.97281	2.89386	3.59114	3.3312	2.46482	2.10342
ARL5B	2.1163	2.87308	2.38898	3.12635	3.54064	3.40855	2.43549	3.57962	2.07555	3.1128	2.85646	2.60882	3.12789	2.84897	3.61047	1.86511	2.40206	2.32201	1.88484	2.34218	1.82072	2.98369	3.1597	2.78211	2.66769	2.16465	2.94411	2.49389	3.06127	1.75119	2.73171	2.73371	2.68476	3.09986	3.20296	2.66793	2.98492	2.81493	2.78001	2.55906	2.96009	2.96009	2.12074	3.50544	2.5418	2.24414	2.43911	2.31821	3.21024
ARL5C	-0.509477	-0.931595	-1.75028	-2.58126	-2.49911	-2.38509	-0.932482	-3.04733	0.0751708	-2.59483	-3.01326	0.203555	-1.39315	-1.47995	-1.27693	-2.0416	-1.8504	-2.94914	-2.93754	-0.0725976	-2.17607	-2.87055	-2.93193	-2.35809	-2.93221	2.07561	0.155466	-2.93221	-2.93221	-2.93221	0.451063	-2.93221	-2.93221	-2.93221	-2.93221	-2.93221	-1.1189	-2.93221	1.50888	-2.93221	-0.0832543	0.369133	0.0566128	-0.0142199	-3.82597	-3.82597	-3.82597	-3.82597	0.426123
ARL6	1.29753	1.29703	1.29233	1.61958	1.29541	1.28935	1.29351	1.30106	1.30623	1.29348	1.30405	1.29818	1.29654	1.30341	1.29343	1.31071	1.32199	1.31279	2.24228	1.31513	1.30245	1.32315	1.31509	1.29831	1.14368	1.78266	1.80355	2.34758	1.23339	1.62734	1.76181	1.39947	1.16401	0.910744	1.28862	1.44058	0.821426	0.795878	1.25308	1.03968	1.13302	1.58344	1.61113	1.4907	0.871931	1.65628	0.929312	1.57699	0.80683
ARL6IP1	5.80044	6.15322	6.28438	6.23504	6.88677	6.41817	6.16506	6.58639	5.25959	5.92059	6.67973	6.19456	6.394	6.32405	6.02247	5.79987	6.1259	5.83071	5.66773	5.679	5.39326	6.02751	6.61225	6.05933	5.26983	6.14264	5.97201	6.29312	6.52491	6.09222	5.60522	5.99331	6.12656	6.14816	6.304	6.54419	6.32151	6.35381	5.64093	6.12976	6.17969	6.7661	5.55413	5.91212	6.00842	6.17067	5.9406	6.06345	6.12434
ARL6IP4	4.61709	5.10804	4.61367	4.6146	4.61569	4.74274	4.61444	4.61942	4.62098	4.61442	4.62048	4.61752	4.61643	4.62034	4.61438	4.62202	4.62689	4.62252	4.62289	4.62307	4.62012	4.62761	4.90221	4.6176	4.44098	5.18914	4.96493	4.99014	5.04413	5.2751	5.2419	5.22128	4.17477	4.41596	4.40076	4.29127	4.20414	4.26807	4.20224	4.47939	4.33893	4.60331	4.38721	4.68487	4.59161	4.74792	4.81367	4.83616	4.81782
ARL6IP5	6.11574	6.41228	6.50796	6.64066	6.14907	6.78437	5.68006	6.63085	6.27613	6.12565	6.21254	6.73778	7.05853	5.7746	7.03304	5.58121	6.26775	6.09056	5.55601	6.12475	5.53838	5.94293	6.6538	6.29719	6.49483	6.65801	6.6908	5.80761	6.2895	6.20581	6.25135	6.47569	6.69583	6.26919	6.01148	6.0848	5.50583	6.22302	5.96287	6.36978	6.06222	6.19122	5.75152	6.39655	6.1626	6.18339	6.48056	6.40027	6.48607
ARL6IP6	4.17643	2.97248	3.57128	3.93551	3.62608	3.28338	4.32975	2.95936	3.58073	4.25059	2.86025	3.09226	4.20313	3.19962	3.36439	4.36627	3.60789	3.27806	4.48509	3.29778	3.48593	4.35498	3.38837	3.48133	3.10104	3.97805	4.22561	4.18218	3.63041	4.35936	4.47839	4.36341	3.21374	3.24479	3.03137	3.33023	3.55185	3.36332	2.9992	3.21086	3.92431	3.68519	2.79335	3.95067	3.57808	4.18057	3.84453	3.38776	3.6179
ARL8A	2.73405	2.73346	2.72797	2.72962	2.73156	3.14248	2.72933	2.73819	3.51658	2.7293	3.16447	2.73481	2.73288	2.73983	2.72924	2.74283	2.7501	2.74371	2.74437	2.7447	2.73945	2.75137	2.74469	2.73495	2.77766	3.1398	2.93745	3.31272	2.86413	2.59859	1.77987	3.17264	2.74732	2.81611	2.50133	2.70399	2.94671	3.05	2.63827	2.94137	3.20255	2.37298	3.33184	3.13485	2.54694	2.66561	2.82749	2.53458	2.94115
ARL8B	5.88412	5.56383	6.61932	6.30746	5.97102	6.25132	5.69682	6.37602	5.06229	5.71574	6.01876	6.36593	6.33196	5.75948	6.35537	5.7907	5.84043	5.70918	3.60298	5.83632	5.38176	5.42927	5.75282	5.93354	5.51111	5.28883	5.53155	6.09357	6.7096	4.90881	5.57881	6.58563	6.29652	6.20019	4.90716	6.64955	5.47363	5.84323	4.88367	6.28813	5.69817	6.25818	5.18086	6.1997	6.2464	6.21702	5.96275	6.08116	5.23184
ARL9	-0.220107	-0.942664	1.61223	-0.983073	-0.962531	-1.03903	-0.986149	-0.894297	-0.866532	-0.380431	-0.8753	-0.928678	-0.948655	-0.877843	1.19692	1.81488	0.989626	-0.839747	2.33561	-0.830099	-0.0446655	-0.796564	-0.830251	-0.927203	0.30194	1.47721	-1.84271	2.00519	1.2888	1.071	1.33435	-1.84271	1.75379	-1.84271	-1.84271	-1.84271	-1.84271	-1.84271	-1.84271	0.818795	-1.52574	-1.40982	-3.08302	0.28425	0.538021	1.95994	1.03281	0.0389608	-0.704365
ARMC1	4.31327	4.72512	4.50209	3.703	4.48794	5.11956	4.1487	4.37923	4.46326	4.30771	3.70223	3.94882	4.27401	4.18341	4.91018	4.045	3.40655	4.28756	3.3649	3.9536	4.3431	3.86302	4.4936	4.61281	3.92391	4.41741	4.72564	4.7241	4.66583	3.90157	4.43539	3.29745	4.03901	4.06399	4.23651	3.89086	4.51963	3.97339	4.32579	4.46756	4.02173	4.50619	4.40111	3.47799	4.32828	4.15683	4.50399	3.88862	4.0646
ARMC12	-2.21656	-2.21813	-2.22752	-2.22686	-2.22336	-1.90139	-2.22698	-2.20611	-2.19955	-2.22699	-2.2016	-2.21456	-2.21969	-2.2022	-1.79734	-2.19533	-2.18471	-2.19337	-2.19191	-2.19117	-2.20311	-2.18362	-2.19121	-2.21419	-3.18783	-0.599451	-0.555658	-3.18783	-3.18783	-0.790169	-3.18783	-3.18783	-3.18783	-3.18783	-3.18783	0.0167889	-3.18783	-0.871951	-3.18783	-0.0785381	-1.67623	-2.44259	-1.18802	-1.30374	-3.39759	-2.68913	-3.23677	-1.34109	-1.45057
ARMC2	1.02112	1.68766	1.15081	0.983456	1.84375	0.937345	0.980947	2.03435	1.07705	1.46297	1.53456	1.72159	1.8832	2.07939	1.77255	1.91351	2.39609	1.0983	1.38735	1.95681	1.52291	1.13249	1.95645	2.11997	1.89055	1.11512	0.812811	2.21613	1.94075	2.17267	1.8167	1.34601	1.4438	1.46878	1.44945	1.95966	1.41156	1.43954	1.0852	1.5775	1.35145	1.2807	1.55313	1.80477	1.91013	1.49552	1.7545	0.827954	2.1563
ARMC3	-4.11767	-4.11925	-4.13422	-4.12966	-4.12438	-3.56429	-4.13045	-4.10667	-4.09941	-4.13053	-1.03665	-4.11562	-4.1208	-4.10237	-4.1307	-4.09463	-4.06887	-4.09221	-4.08828	-4.08629	-4.10338	-4.06593	-4.08638	-4.11524	-4.41571	-4.41571	-4.41571	0.132931	-4.41571	-4.41571	-4.41571	-4.41571	-4.41571	-4.41571	-1.43994	-4.41571	-4.41571	-4.41571	-4.41571	-4.41571	-4.19814	-4.19814	-1.90495	-4.19814	-4.19814	-4.19814	-4.19814	-4.19814	-4.19814
ARMC4	-1.16556	-1.93883	-1.95287	-1.94865	-1.9437	-1.96171	-0.782739	-1.92665	-1.91945	-1.94946	-1.92174	-1.93535	-0.600609	-1.9224	-1.94962	-1.91465	-1.90202	-1.91237	-1.91066	-1.90979	-1.9234	-1.90069	-0.838712	-1.93498	-0.867202	-3.88383	-1.13685	-0.346879	-1.37645	-3.88383	-0.393211	-0.766892	-0.686349	-0.799873	-0.306989	-0.187523	-1.99071	-3.88383	-3.88383	-3.18196	-1.89318	-1.73779	-1.84202	0.498166	-0.795479	-0.862867	-4.39129	-0.791993	-1.23281
ARMC5	1.27194	1.60351	1.74491	1.54741	1.26639	1.66017	1.26143	1.98379	1.28745	1.26137	1.28546	1.27364	1.59513	1.69583	1.26123	1.29161	1.30256	1.29359	1.29507	1.29583	1.28402	1.30372	1.29579	2.14811	1.71388	0.565425	0.956522	0.592188	1.5902	1.96873	1.76427	2.22517	0.984155	1.57904	1.34528	1.66989	1.86006	0.825007	1.39767	1.74021	1.68687	1.19137	1.06927	1.43437	1.1405	1.94309	1.75073	1.29295	1.62934
ARMC6	2.33978	2.81235	2.32469	2.74149	2.33363	2.31597	2.8928	2.34994	2.35672	2.8921	3.31539	2.34166	2.59401	2.35395	2.32788	2.36121	2.37291	2.36333	3.00617	2.36573	2.35301	2.37413	2.36569	2.34202	2.55906	2.97422	1.92433	2.24689	2.28916	2.32091	2.03013	2.3421	2.90429	2.23672	2.48331	2.51981	3.07391	2.76546	2.70288	2.64539	1.82345	2.88302	2.85189	2.43696	2.52596	2.59401	2.76591	2.30699	2.66411
ARMC7	3.03146	3.57873	2.59594	2.17515	2.96252	2.49687	2.7995	3.13315	4.3222	2.63896	3.66002	3.45574	2.36944	3.31653	3.03458	4.00373	3.86284	4.08772	3.8388	3.85347	3.29665	2.82834	3.37843	3.04595	3.63985	2.46741	3.60253	4.45997	4.02481	3.54582	3.19344	3.37667	3.41941	2.84972	3.10595	2.41322	3.44381	3.56232	2.08678	2.00488	2.34985	3.18356	3.83645	3.37737	2.94985	3.4772	3.41284	3.19024	2.64435
ARMC8	3.48855	3.56104	3.80511	4.0357	4.00277	4.03962	3.56816	3.76059	3.31653	3.3493	3.55428	3.64869	4.13208	3.64108	3.56675	3.75722	3.63281	3.33155	3.33513	3.97249	3.54747	3.5134	3.78141	3.94258	3.90518	3.57278	3.42454	3.87327	3.6167	3.88432	3.62383	3.23726	4.17765	3.52973	3.74403	3.59318	3.53312	3.52053	3.66738	4.13918	3.51252	4.07278	3.32561	3.99004	3.88083	3.86588	3.39315	3.81365	3.32911
ARMC9	2.09273	1.63227	1.29934	1.57023	2.46739	1.48378	2.49242	1.36209	1.74952	1.30776	1.37341	2.29386	2.7526	1.37189	2.2505	1.38956	1.41784	1.3947	1.39855	1.80629	1.36959	1.42079	2.3794	1.90773	2.28422	1.60835	1.6506	1.43587	2.49611	1.56258	2.35408	2.03996	2.01014	1.66894	1.80813	1.24799	1.96383	1.61529	0.880893	1.51386	0.888036	1.71256	2.20234	1.64987	2.16337	1.89678	2.60192	1.54371	1.19861
ARMCX1	4.0471	2.73783	3.1542	4.30061	1.96566	3.99174	4.21494	3.76688	3.63844	2.89042	3.3924	2.92734	3.16648	3.2648	3.29965	3.50853	3.11531	3.85379	3.45058	4.29411	2.4342	3.60342	3.9864	3.74804	3.38989	3.50314	1.6548	3.18521	3.04014	3.39994	2.81587	3.8992	4.04324	3.85417	3.69193	3.34651	4.14326	3.60746	3.62334	3.64684	4.07121	2.8749	3.11484	3.75762	3.61657	3.3975	3.57368	4.12712	3.05424
ARMCX2	2.29254	2.29209	2.42852	2.28896	2.29058	2.28585	2.28871	2.29555	2.29744	2.28868	2.29685	2.29312	2.29164	2.29668	2.28863	2.29866	2.30172	2.29922	2.29964	2.29986	2.29642	2.30203	2.29985	2.29322	0.428625	2.90139	0.744397	2.81799	2.95413	2.73141	1.97399	2.74038	1.51381	3.05454	2.60142	2.36733	2.27157	2.4232	2.49254	3.20729	1.97867	2.40799	3.77647	2.78646	3.0177	2.54888	1.31661	1.96006	1.66101
ARMCX3	3.23863	3.23787	3.58351	3.23292	3.23542	3.22631	3.23255	3.24399	3.24759	3.87769	3.24645	3.49334	3.47365	3.24611	3.23243	3.24999	3.25629	3.58346	3.59013	3.25242	3.24561	3.25696	3.2524	3.2398	3.18384	3.77239	2.4939	3.67834	3.23134	2.91895	3.28688	3.27316	2.98911	3.59274	3.48513	3.1562	3.13304	3.95576	3.62936	3.56973	3.98019	3.38031	3.3901	3.57024	3.79417	3.31514	2.95061	3.00078	2.85702
ARMCX4	1.22929	0.99505	0.990305	0.991732	1.11612	1.14943	0.991484	0.999157	1.00305	1.19547	1.15876	1.33958	0.994551	1.00142	0.991405	1.00565	1.01234	1.00688	1.00779	1.00825	1.00087	1.21624	1.00823	0.996347	0.103688	0.963435	0.0334812	1.26122	1.35121	1.73599	1.94841	1.92853	1.05651	1.13499	0.795796	0.900516	0.276366	1.43717	1.06327	1.21037	1.39558	1.23277	1.37489	1.66828	0.84816	1.09079	0.572665	0.944758	1.72954
ARNT2	0.7706	1.73033	0.304906	1.36727	0.998789	1.27659	1.6899	1.49365	0.476709	0.323602	2.54917	0.789057	1.29452	1.80208	1.68499	1.92185	1.08583	0.510565	3.04906	1.01874	0.457511	1.51205	1.01838	1.10898	1.60129	1.90957	0.582842	1.02617	1.92661	1.0329	0.91911	1.78593	1.89418	1.47952	1.69849	1.80792	-0.537402	1.56187	0.167245	1.3913	1.04417	2.22075	0.596627	0.884093	1.4714	1.34255	1.64914	2.46395	-0.13975
ARNTL	2.86472	2.86397	3.03978	2.86144	2.86197	2.86008	2.86136	2.86976	2.87292	2.86136	3.10763	2.86569	2.86322	2.87164	2.86134	2.87495	2.88006	2.87589	2.87659	2.87695	2.8712	2.88059	2.87693	2.86586	2.97	3.30879	3.76328	3.19984	3.35427	2.77547	3.30723	2.97437	2.53482	2.42272	2.63287	2.81773	2.64065	3.18993	2.16912	2.42378	3.72582	3.67192	2.21753	2.85651	2.27446	2.90865	2.97596	2.97244	2.7413
ARNTL2	3.21596	3.21543	3.21045	3.21196	3.5041	3.20726	3.21169	3.21967	3.22214	3.47801	3.84985	3.39712	3.21491	3.22113	3.21161	3.22378	3.22804	3.22455	3.22513	3.22543	3.22079	3.22848	3.22541	3.21677	3.73633	2.63948	3.46673	2.98403	2.57808	2.15129	3.63407	1.66063	3.94925	3.91055	3.25336	3.24974	4.84243	2.37998	4.07874	4.34441	2.09379	3.71111	4.04747	3.07462	3.67474	3.76865	4.36834	2.10981	2.2315
ARPC1B	6.02665	7.67733	5.66544	6.06717	6.88073	5.31759	6.82878	6.56402	6.27968	7.15435	7.76075	5.47539	6.89997	7.30497	6.42115	6.74662	5.97016	6.86358	5.99103	6.50188	6.27312	5.48047	6.37375	5.34944	6.90701	6.09636	6.05868	5.40345	5.28796	6.65341	6.08543	6.13623	6.06421	6.91259	5.80226	6.06502	7.02612	6.90119	7.35097	7.87002	5.55229	5.87099	7.52432	6.67492	6.7744	6.37057	7.24335	5.63118	6.24837
ARPC2	6.78556	6.92136	6.72551	6.97524	7.3931	6.56314	6.86478	7.72111	6.63349	6.58496	7.14267	6.60852	6.77438	6.62897	6.73849	6.64076	7.59157	6.64416	6.6467	7.06469	6.62743	6.66127	7.0645	6.60912	7.01287	6.55488	6.71687	6.60749	7.03848	6.89684	7.05357	6.62863	7.49136	6.81864	6.60163	6.61447	7.46954	6.40628	6.9094	7.21938	6.49823	6.83057	7.05518	6.70973	7.16819	7.32835	7.39566	6.58486	6.45271
ARPC4	4.33973	4.33929	4.33513	4.33639	4.33786	4.33247	4.33617	4.34281	4.34487	4.33615	4.58896	4.3403	4.33885	4.93066	4.3361	4.34622	4.34975	4.34686	4.62139	4.34759	4.34374	4.35012	4.34758	4.34041	4.41774	4.13376	4.14015	4.01794	4.40623	4.06942	4.59249	4.75533	4.5358	4.53262	4.10028	4.14942	4.26994	4.33766	4.68047	4.95571	4.12554	4.22877	4.55524	4.19517	4.44657	4.44413	4.70974	4.14648	4.39298
ARPC5	5.32226	5.62563	6.14529	5.85835	6.31658	6.05854	5.81257	5.93256	5.60915	5.38571	6.16384	6.06095	6.14605	6.15018	6.41776	5.20745	5.99462	5.00799	5.14005	5.4969	5.91984	5.80317	5.7015	5.65214	5.73241	5.89775	6.24262	5.93627	5.8152	6.08203	5.14404	5.96081	5.74795	5.94786	5.36442	5.44778	6.1134	5.23222	5.9112	5.87611	5.47913	5.91092	5.91887	5.87142	5.94048	5.84168	6.26673	5.38519	5.469
ARPC5L	4.96644	5.79406	4.94029	3.42061	5.36785	4.97964	4.85866	4.92326	4.73988	4.08867	4.76161	4.01813	5.06362	4.85388	4.9854	4.80916	4.98595	4.57737	4.2427	4.87798	4.42608	4.94247	4.93447	4.50348	4.97251	4.10964	4.85224	3.76552	4.91307	4.24887	4.76204	4.37003	4.88816	4.84534	4.75397	4.90754	5.43928	4.63089	5.13671	5.12489	4.55822	5.02565	5.17424	4.36126	4.72536	5.10734	5.12275	4.503	4.64509
ARPP19	5.22473	4.82983	5.35086	4.99607	5.43869	5.72158	4.98346	5.57103	4.40686	5.09701	4.77579	5.26939	5.20751	4.86572	5.61845	4.78861	4.59659	4.48522	4.50386	4.76363	4.36212	5.12971	5.68301	5.26006	4.76818	4.67201	4.61507	5.29961	5.5954	4.9454	5.37881	5.15668	5.02675	4.78103	5.47861	4.64044	5.52242	4.88049	4.74321	4.84162	4.59158	4.81145	4.87606	5.24597	4.8944	5.77576	5.15651	5.06197	5.18061
ARPP21	-2.63323	-2.6334	-2.63499	-2.63451	-2.63395	-2.63598	-2.6346	-2.62895	-2.62601	-2.6346	-2.40809	-2.63273	-2.63357	-2.40836	-2.63462	-2.62413	-2.61938	-2.62325	-2.6226	-2.62227	-2.62761	-2.61889	-2.62228	-2.63256	-0.685199	-1.58504	-1.03834	-2.51952	-0.96689	-4.59409	-4.59409	-4.59409	-4.59409	-4.59409	-1.07768	-1.7575	-4.59409	-1.1717	-1.37564	-1.34733	-3.33893	-3.33893	-3.33893	-0.376574	-3.33893	-3.33893	-3.33893	0.797773	-3.33893
ARR3	1.1629	0.359237	0.271783	-1.28634	-0.826978	-0.435085	0.354378	1.81032	2.31601	2.47513	1.58462	0.997813	0.153196	0.6857	-0.939646	-0.958805	2.02375	0.420382	-1.32544	1.34945	-1.63034	1.17314	0.168518	1.90141	0.831918	-3.42433	2.68048	1.48116	1.07014	1.36232	2.4495	2.30375	0.860357	-0.453692	2.33003	1.85889	-3.42433	2.59269	-0.384455	-3.42433	2.84978	2.84161	-2.43351	-2.43351	-2.43351	1.70445	-2.43351	2.58266	2.78971
ARRB2	2.45448	2.45337	2.4429	2.4461	2.44979	2.43609	2.44554	2.46213	2.46717	2.44549	2.46557	2.4559	2.45229	2.46511	3.01374	2.47048	3.01922	3.8958	2.47319	2.47378	2.46441	2.47987	2.47376	2.45617	2.79979	2.43741	3.22303	2.57778	2.24597	2.46636	2.91829	2.09652	2.05113	2.83952	2.01326	2.34537	2.03046	2.74879	3.36656	2.99386	2.54342	2.13517	2.67388	3.23307	2.7072	2.07283	2.86882	2.2488	2.94638
ARRDC1	3.80249	4.43084	3.75126	3.51093	4.61711	3.66398	4.10859	4.569	4.55031	4.22907	4.36057	4.11529	3.85115	4.78505	4.04839	4.62694	5.06211	4.63315	4.19562	4.77502	4.26277	4.36982	4.69395	3.72897	4.39802	3.84151	4.21791	3.79926	4.22769	4.30055	4.36808	3.7135	3.77684	4.33466	4.21982	4.53474	5.02754	4.24897	4.71817	4.57664	4.23595	3.99621	4.46805	4.2578	4.46559	4.13559	4.67415	4.45573	4.06736
ARRDC2	1.95889	1.63324	1.62063	1.62443	1.62888	1.99927	1.62377	2.07173	2.05837	1.93397	2.74175	1.96986	1.63192	1.6479	2.11183	1.65479	1.66676	1.65681	1.65832	1.6591	1.64701	1.66872	1.65906	1.63668	1.65133	1.02624	2.57013	1.51697	0.872809	1.80252	1.26081	2.13678	2.00905	2.31793	1.98245	1.34408	2.57362	1.80291	2.08244	1.60665	1.96585	1.10148	2.12355	2.43322	1.67419	1.27226	2.01514	2.05591	1.97084
ARRDC3	6.19082	5.94028	6.75826	6.21949	6.45323	6.51044	6.1872	6.64858	5.13732	6.05729	5.86158	6.44456	6.59836	6.04613	7.07368	5.50232	5.58559	5.76468	5.42436	5.77816	4.94382	6.42597	6.72631	6.34464	6.06025	6.24695	6.13372	6.19191	6.02888	6.40078	5.98996	6.97243	6.26831	5.99494	5.55988	5.86327	5.47277	6.60228	6.02259	5.87097	5.7992	6.43435	6.07963	7.27121	6.38558	6.26758	6.04569	5.36455	5.59459
ARRDC4	4.89332	5.08855	5.35836	5.79574	5.93697	5.88261	5.36662	5.78511	4.0859	4.50105	4.99463	4.61877	4.57419	5.04271	5.49672	4.67548	4.80246	3.79455	4.79327	4.85302	4.0827	5.14073	5.93367	5.42295	5.17089	4.68862	5.13146	3.70957	4.90013	5.01724	4.7625	4.92408	5.14939	5.52547	5.61409	5.646	6.18468	4.72694	4.69989	4.51409	4.82036	5.58709	5.21293	5.17817	5.33345	5.53282	5.19149	4.28073	4.49058
ARSB	1.3921	2.07905	1.40166	1.24659	1.70214	1.2319	0.922585	1.31275	1.42543	0.829248	0.895247	1.6382	1.3371	1.56684	1.62408	1.59876	2.13703	1.1679	1.75376	2.21502	2.34005	2.15825	2.08287	1.50873	1.75535	1.59011	1.89203	1.74001	1.64478	1.94614	2.18336	2.29811	1.3037	1.88394	0.754828	0.724497	1.1271	1.22142	1.5612	1.61932	0.842603	1.49697	1.32043	2.00765	2.42538	2.10449	1.98378	0.844571	0.910794
ARSD	3.19245	3.51483	3.18666	2.8504	3.08042	3.3774	2.13654	3.50348	2.92578	2.97379	3.70559	2.99602	2.73597	2.28065	3.0337	2.9891	2.86241	3.58985	2.16342	3.37587	2.74918	3.50313	3.05168	3.53386	2.18591	3.40096	2.47639	3.32535	2.8932	2.96745	3.22365	3.49003	2.88367	3.07925	2.96723	3.43128	3.41386	3.12684	3.25547	2.5814	2.66713	2.37167	3.15051	3.48144	3.64066	3.35231	3.25982	3.03358	2.50591
ARSE	-1.66622	-1.67224	0.449458	-0.56417	-1.69171	-0.486881	-1.71468	0.907197	-1.59644	-1.71499	-1.60526	-0.898318	0.878975	-1.60782	-1.71564	-1.57802	-1.53016	-1.56933	-1.56282	-0.56028	0.998684	-0.442376	-1.55967	-0.893324	1.96743	-2.45352	-2.45352	-2.45352	-2.45352	2.03766	-2.45352	0.239702	-2.45352	-2.45352	-2.45352	0.41455	0.384791	-2.45352	-0.00748321	1.8728	-2.13805	-1.73415	0.096936	-2.03494	-0.241782	1.73405	-0.580582	-0.556982	-3.58853
ARSF	0.674869	0.674327	0.668805	0.670573	0.672521	0.666656	0.670273	0.678479	0.680748	0.670242	0.849158	0.67556	0.67379	0.679832	0.670177	0.682205	0.685875	0.682883	0.683387	0.683642	0.679517	0.686252	0.68363	0.675688	-1.76263	1.55965	0.701179	-1.05231	0.940246	0.788301	0.0115976	1.72801	1.36153	1.29277	1.85189	1.09817	-1.89525	1.68274	1.67849	1.32608	1.81506	1.52355	-2.46203	1.04471	0.61825	-0.0678412	0.510751	1.85881	1.34879
ARSG	2.58475	1.91838	1.6648	2.30732	2.24828	2.21704	2.553	3.23723	2.47635	1.64565	2.81645	2.27963	1.49002	2.63205	1.94603	1.84695	1.855	2.50908	2.25915	3.01777	1.24702	2.28811	2.54789	2.06643	1.63	2.73329	2.75104	1.52285	1.7448	2.90402	1.97673	2.72511	2.75084	1.81731	2.62615	1.98914	1.78488	2.15575	2.18704	2.23697	2.43563	3.34176	1.60285	1.93643	2.31871	2.1311	2.20954	2.11885	2.31788
ARSI	0.0689977	0.628965	0.477825	1.56819	1.00745	0.37919	0.914234	0.099676	0.829778	2.04817	0.806387	2.69102	0.0603132	0.11177	0.513398	0.133686	0.16902	0.140091	0.144893	0.147333	0.789369	0.172724	0.147218	0.0757377	-0.425481	0.537181	-0.072143	0.940113	0.485089	0.357551	0.172256	0.70395	0.463906	2.04055	0.949188	1.6038	2.1191	-1.36925	0.383008	0.459221	-0.418222	1.08159	1.94148	0.33046	0.275039	0.331121	0.678279	0.169548	-0.0152645
ARSJ	0.697217	0.998687	1.04004	0.238814	1.92332	1.06645	1.09741	3.14149	0.387305	1.0962	2.19132	1.93511	0.979667	0.373069	0.233547	1.88203	0.468859	0.420921	0.428941	1.95716	0.368212	2.09623	1.35061	1.04755	1.32005	1.20861	-0.200129	1.57467	0.96218	0.824035	1.87986	1.4375	0.974573	1.41565	1.03214	1.41245	2.79162	1.20798	-0.476749	0.934928	1.22443	1.10768	1.03931	1.77163	2.09147	1.01652	1.20699	0.722847	-0.0502969
ARSK	2.39874	0.616541	2.382	1.36975	1.20897	2.14529	1.13847	1.68298	2.02527	1.35754	0.692346	2.14393	2.46208	1.11746	1.86925	0.722791	0.775907	0.732468	1.21506	0.743382	0.685138	1.29654	1.22187	2.15073	0.972428	1.27074	1.93318	2.91672	2.16026	2.5663	1.82151	1.78515	1.50317	0.688628	1.0683	0.845939	0.761744	0.876282	1.12598	0.627134	1.17009	1.98046	1.80804	1.12792	2.05946	1.84075	0.977488	0.925144	0.808459
ART3	-0.544196	-0.54474	-0.549906	-0.54833	-0.546506	-0.553269	-0.548602	-0.54043	-0.537004	-0.54863	0.62804	-0.543494	-0.545273	-0.538962	-0.548689	-0.533038	-0.523047	-0.531194	-0.529821	-0.529128	-0.539306	-0.522022	-0.52916	-0.543363	0.862261	-3.38341	0.690575	1.3208	0.417086	-3.38341	-3.38341	-3.38341	1.36316	-0.110343	1.71465	-3.38341	0.897764	1.84416	0.538449	0.364415	0.888192	0.60006	-0.704981	-6.24671	-0.56809	-0.354331	-0.359075	1.0896	0.92673
ART4	1.05824	-0.438233	-0.177036	-1.41471	-2.80871	-1.22801	-2.2981	0.546584	-1.17974	-0.787335	-1.83751	-2.05761	-0.814959	-1.84797	-1.09745	-2.54307	1.62939	-1.69129	0.00407577	-2.50105	-2.62025	-0.801422	-2.5014	-0.0123412	2.37739	0.249435	-1.33126	0.248379	-3.87897	-0.505551	0.97989	-0.744532	-1.5722	-1.60014	-0.966338	-3.87897	-0.804501	-3.87897	-1.50179	-0.924109	2.64669	-2.81034	-2.81034	0.619605	-2.81034	0.308556	-2.81034	-0.919156	-0.120865
ARV1	3.3176	4.26697	3.954	3.44961	3.71553	3.39025	3.37252	3.04577	3.77157	3.37149	3.62756	3.80061	3.56038	3.30745	3.72302	3.38223	3.56643	3.25662	2.51295	3.09578	2.87978	2.56144	3.65936	3.83132	3.48297	2.96873	3.78729	3.12662	3.70846	3.13543	2.94254	2.88061	3.46045	3.44122	3.69358	3.55945	3.80029	3.51488	3.86848	3.42482	3.19493	3.87247	3.50733	3.2662	3.01979	3.38077	3.71819	3.71156	3.28196
ARVCF	2.932	2.15852	3.31776	3.52206	2.44354	3.21598	4.00364	2.33239	3.56634	3.44282	2.75181	3.56306	3.85536	2.59339	2.35772	3.45806	3.00621	4.10761	3.0949	2.65666	3.77393	3.19239	3.04672	2.80694	2.78376	2.77073	2.18242	2.373	4.334	3.89398	2.73258	3.65073	2.46934	2.80739	3.89653	3.45849	2.74819	3.53241	2.93317	3.14177	3.48706	2.78464	2.84806	3.6185	2.89686	3.71688	2.67458	2.82067	3.14503
ARX	-3.99174	-3.99354	-4.01046	-4.00533	-3.99937	-4.02128	-4.00622	-3.97916	-3.97078	-4.00631	-3.00458	-3.98941	-3.99531	-3.9742	-4.00651	-3.96523	-3.95082	-3.96261	-3.96065	-2.86519	-3.97536	-3.94931	-3.9597	-1.49583	-4.21911	-4.21911	-4.21911	-4.21911	-4.21911	-4.21911	-4.21911	-4.21911	-4.21911	-1.78591	-4.21911	-4.21911	-2.45482	-4.21911	-1.60045	-4.21911	-4.56132	-1.62477	-4.56132	-4.56132	-4.56132	-4.56132	-4.56132	-1.92923	-4.56132
AS3MT	0.0430075	0.0417757	0.0302371	0.033727	0.0377973	0.0228767	0.0331215	0.0516237	1.10996	0.0330598	0.0555503	0.0446002	0.0405716	0.0550228	0.0329283	0.0676687	0.0936461	2.06555	0.0760332	0.0778367	0.0542243	0.0963113	0.0777523	0.0448992	1.22334	1.16528	0.71562	-0.0189291	1.00031	0.0200883	0.854408	0.763574	1.07168	0.175575	0.618872	1.21514	-4.14585	0.628393	0.126367	-1.85337	0.903289	1.45151	-0.56479	1.87398	-1.46288	1.65514	-1.55438	1.118	0.675526
ASAH1	4.4781	4.47758	4.47265	4.47416	4.4759	4.46941	4.4739	4.48165	4.48397	4.47388	4.48324	4.47876	4.47708	4.48303	4.47382	5.53583	4.49613	4.48902	4.49022	4.49083	4.4827	4.49703	4.4908	4.47889	4.61142	4.70582	4.0315	3.94105	4.32673	4.15413	4.46272	4.43236	4.81329	5.09819	4.72183	4.53058	4.20691	4.84177	4.87356	4.83503	4.30869	4.29088	4.11953	5.04253	4.93965	4.85332	4.69218	4.51597	4.12067
ASAH2B	-1.97373	-1.97533	-1.99163	-1.98641	-1.98066	-1.99799	-1.9873	-1.96307	-1.95637	-1.98739	-1.95847	-1.97169	-1.97692	-1.45979	-1.98758	-1.95207	-1.94124	-1.95007	-1.94858	-1.94783	-1.96001	-1.94012	-1.94787	-1.97131	-0.0940494	-3.14096	-0.673141	-1.17903	-3.14096	-1.41457	-3.14096	-3.14096	-3.14096	-1.3275	-1.7696	-2.2086	-1.53504	-1.68636	-1.22619	-2.54624	-2.54435	-2.54435	-1.38851	-0.832299	-2.54435	-2.54435	0.104188	-2.54435	-2.54435
ASAP1	4.08132	3.49226	4.12775	4.74015	3.48695	3.46686	3.48068	3.50535	3.51295	3.4806	3.51055	3.49602	3.49065	3.50985	3.48042	3.93996	3.53103	3.95176	3.52213	3.52303	3.50879	4.37806	3.52299	3.49642	3.76842	3.95151	4.13646	4.20186	3.80956	4.03642	4.24245	3.85728	3.7503	3.69332	3.20855	3.01946	3.00886	3.46963	3.41769	3.62879	3.07573	3.92443	4.12655	4.33737	4.31646	3.855	3.75337	3.15016	2.7977
ASAP2	2.69979	2.69875	2.69327	2.69386	2.69526	2.90469	2.69376	2.70676	2.71114	2.69375	2.70977	2.70113	2.69771	2.70937	2.69372	2.71395	2.72103	2.71526	2.71623	2.71672	3.03505	2.72176	2.7167	2.70137	2.51823	2.36993	3.26191	3.55912	2.5823	3.23097	3.15171	3.159	3.20951	2.12253	2.64355	2.28352	3.25021	2.1299	2.3383	1.92303	2.14156	2.31046	2.90422	3.53637	3.45251	2.7666	3.27557	2.33552	1.96943
ASAP3	3.14408	3.14285	3.13129	3.13479	3.50382	3.12387	3.13419	3.15265	3.15836	3.13412	3.15655	3.14566	3.14164	4.00735	3.13399	4.08099	3.17192	3.16391	3.16524	3.16592	3.15524	3.17294	4.12642	3.14596	3.38816	3.96869	2.71024	3.08252	3.18366	3.07582	3.58641	3.54911	3.99655	3.66589	3.6285	3.7181	1.99986	3.31606	2.92716	2.94562	3.36085	3.25427	1.66394	3.93724	3.54789	3.40138	3.40302	3.56848	3.24492
ASB1	2.71536	2.50401	2.62793	2.62603	1.9281	2.40257	2.45165	2.65936	2.14276	2.53501	2.71948	3.11247	1.95965	2.9189	2.68289	1.66731	2.28695	2.83144	2.4117	2.8618	1.89395	1.72872	2.73258	2.31601	2.45168	2.51412	1.69359	2.71926	2.78664	2.55473	2.24515	3.13806	2.59992	2.29563	2.74884	1.86472	2.73201	2.39662	2.1401	2.13954	2.2284	2.21838	2.83162	2.74134	2.56698	2.41968	2.854	1.99378	2.44678
ASB11	-2.26331	-1.98569	-2.26693	-2.26618	-2.2653	-2.2685	-2.26631	-2.2567	-2.25255	-2.26632	-2.25385	-2.26205	-2.2647	-2.25423	-2.26635	-2.24988	-2.24316	-2.24864	-2.24772	-2.24725	-2.2548	-1.93284	-2.24727	-2.26181	-4.38869	-0.340799	-0.563087	-4.38869	-0.24734	-1.91185	-0.157409	-4.38869	-2.23211	-4.38869	-1.25861	-1.26233	-4.38869	0.253061	-1.01175	-4.38869	0.507114	0.174826	-4.51591	-4.51591	-4.51591	-4.51591	-1.71252	-0.929618	-0.979864
ASB12	-3.4089	-3.41025	-3.42273	-3.41898	-3.41458	-3.43057	-3.41963	-2.51622	-3.39301	-2.2625	-3.39505	-3.40716	-3.41156	-2.46631	-3.41984	-3.38874	-3.37749	-3.38671	-3.38519	-3.38441	-2.47805	-3.37596	-3.38445	-3.40683	-3.47812	-3.47812	-3.47812	-3.47812	-3.47812	-3.47812	-3.47812	-3.47812	0.270765	-3.47812	-3.47812	-3.47812	-3.47812	-3.47812	-3.47812	-3.47812	-4.32846	-4.32846	-1.77752	-2.15249	-4.32846	-1.17036	-1.47297	-4.32846	-4.32846
ASB14	0.075053	0.304542	0.470582	0.105566	-1.22273	-0.00229472	-0.0194706	-0.231234	0.636876	0.422897	0.195565	-0.00748991	0.0639253	-1.06947	-0.35206	0.258454	0.404115	0.967848	0.418122	-0.0359617	-0.166873	-0.464412	-1.33786	0.488569	0.681049	0.672086	0.642816	-0.435679	0.789498	-0.289005	-0.102677	0.272633	0.0153987	0.106431	-0.707379	0.310679	-0.100552	-0.971055	-0.11028	-0.847099	-0.0329763	0.325917	-1.05118	0.629964	-0.434376	0.22781	0.57285	-1.62328	0.204909
ASB16	0.967751	1.67881	1.34068	1.26034	0.874103	1.11824	1.85142	1.62714	2.46704	0.882504	1.2256	0.321646	1.40392	1.55096	1.91024	2.16473	2.12354	1.73843	2.25885	2.02872	2.37725	1.95017	0.586734	1.63704	1.92097	1.68888	1.02332	1.88806	1.12672	1.54623	2.34504	1.79894	1.53313	1.26802	-0.0907182	2.36534	0.685324	1.77698	1.38511	2.06047	1.27731	1.24451	2.25581	1.70345	1.26462	1.36571	1.98418	1.16293	2.28604
ASB2	-0.156931	-0.15758	0.371312	-0.161776	-0.159664	0.280543	-0.162089	0.282518	-0.149223	0.405745	-0.150216	-0.156089	-0.158213	-0.150502	-0.162189	-0.147137	-0.141615	-0.146144	-0.145398	-0.145018	-0.150935	-0.14103	-0.145035	-0.155931	1.10417	0.59623	0.152639	-0.18645	0.0404164	-0.861566	-2.78922	0.769662	-2.78922	-0.10426	1.31655	0.469915	0.769323	0.998787	1.18104	-1.56254	0.988493	-1.26857	1.70292	0.557741	-0.0230246	-1.27374	0.05887	-1.02291	0.336474
ASB3	2.21967	2.21924	2.21526	2.57416	2.43004	2.21276	2.40913	2.70638	2.22474	2.21623	2.22409	2.22023	2.21882	2.22391	2.21618	2.22611	2.22971	2.22676	2.22725	2.22749	2.22362	2.23009	2.22748	2.22033	2.5572	1.818	2.39873	2.31925	2.08584	2.03932	2.38537	2.61929	2.39622	2.45569	2.3636	2.30569	1.98898	1.85967	2.51511	2.37556	2.68008	2.40249	2.2207	2.13994	2.21274	2.07886	1.8058	2.55144	2.56037
ASB4	-2.85887	-2.86084	-2.53797	-2.87033	-2.86662	-2.88015	-2.87088	-2.84543	-2.30277	-2.87094	-2.83947	-2.85635	-2.29322	-2.32338	-2.87106	-2.83104	-2.81646	-2.82837	-2.82638	-1.78248	-2.84147	-2.81495	-2.82542	-2.85587	-2.72266	-1.28689	1.22914	-3.95321	0.439947	-3.95321	-1.22683	-3.95321	-3.95321	-1.60865	-3.95321	-3.95321	-3.95321	-2.33746	-3.95321	-3.95321	-3.98954	-3.98954	-3.02052	0.229349	-3.98954	-3.98954	-3.98954	-0.247163	-0.291658
ASB7	1.41744	1.78025	1.80752	2.5119	1.40535	2.11072	1.71326	1.66952	1.45016	1.39424	1.44604	2.35164	1.77107	2.03738	2.26526	1.92451	1.48085	1.46274	1.46576	1.46729	1.44305	1.48315	1.73976	2.17488	2.20368	1.5934	1.05524	1.81653	1.71589	1.34814	1.81653	1.18192	2.07844	2.11018	1.683	2.0759	2.09097	1.11885	1.77208	2.04204	1.27475	1.70685	1.53172	1.99665	2.28859	1.69128	1.95316	1.42582	1.08867
ASB8	4.19841	4.45715	5.0524	4.71237	4.09476	4.46995	3.99634	4.61843	4.68836	4.86913	3.85941	4.90237	4.28617	4.62976	4.45295	4.18976	3.94958	5.07653	3.38218	4.27659	3.67609	4.72544	4.65787	4.32937	4.23785	4.6671	4.74432	4.83153	4.65352	4.8993	4.69659	4.93142	4.51807	4.27215	3.91593	3.46522	4.64046	3.91976	3.73696	3.99136	4.00153	4.85329	4.08212	4.27921	4.62422	4.29877	3.94896	4.45881	4.41291
ASB9	-0.0770214	-0.0776182	-0.0797029	-0.0793391	-0.0789097	-0.0804572	0.0691349	-0.0730474	0.115624	-0.079409	-0.0713307	-0.0762615	-0.0782098	-0.0715585	-0.0794228	-0.068946	-0.0649054	-0.0682	-0.067645	-0.0673644	-0.071905	-0.0644909	-0.0673776	-0.0761203	0.151384	-2.64376	1.18647	0.406292	0.481917	-2.64376	-2.64376	1.0323	0.651214	0.65521	1.05382	1.49258	-2.64376	1.19385	0.22956	1.56195	1.00809	-1.8772	-1.41838	0.491457	0.296328	0.904979	0.779462	-1.05456	0.923014
ASCC1	4.25191	3.90161	3.89481	3.96435	3.67639	3.93846	4.13474	3.48725	4.2943	3.78556	4.18934	4.01051	4.10759	3.88314	3.6853	4.31701	3.8444	4.21427	4.75593	3.79948	4.14722	4.27801	3.64417	3.94537	4.11882	3.76363	3.84379	4.50566	4.12622	4.51686	4.2959	3.70982	3.52039	3.7256	3.90064	4.14098	4.01578	3.78697	4.22136	3.94009	3.69434	3.87777	4.23436	4.09491	4.05615	3.95454	4.07071	3.75259	4.15118
ASCC2	3.43429	3.71006	3.42235	3.42562	3.42943	3.41543	3.42506	3.4423	3.44764	3.85414	4.0527	3.43578	3.43202	3.44546	3.42488	3.45116	3.46033	3.45283	3.45407	3.45471	3.44472	3.87848	4.37384	3.72751	3.45149	3.84218	3.33029	3.58398	3.66187	2.81474	3.64167	3.59633	3.28362	3.0717	3.55248	3.68672	3.998	3.90105	3.83424	3.8751	3.50264	3.65445	3.91492	3.62787	3.41303	3.69595	3.65809	3.34338	3.23168
ASCC3	4.35062	4.00276	4.50575	4.19235	4.68554	4.63083	4.46484	4.47983	3.58377	4.17648	4.21052	4.25809	4.44393	3.97288	4.68921	3.98697	3.38251	4.10317	3.69179	3.64578	3.85204	4.09903	4.61377	4.6026	3.9071	3.93428	4.04795	4.55236	4.21404	4.47439	4.0661	3.96356	4.29888	4.23132	4.34212	4.13151	4.80018	3.82784	4.26408	4.08436	3.97813	4.28221	4.37481	3.62854	3.89116	4.19102	4.05239	4.457	4.52601
ASCL2	1.76253	-0.229975	1.35779	1.26669	-0.259274	2.33631	0.124886	0.391275	-0.11784	1.96173	-0.130761	2.01616	1.22201	0.894387	1.63111	1.74578	-0.0216139	-0.0783253	-0.0688669	0.57716	-0.140186	0.675281	0.576717	2.02568	1.7093	0.497967	1.19313	-0.0381547	0.230744	1.43748	0.910455	-2.51913	1.60964	1.16466	0.311873	0.752376	2.2007	0.84775	1.51866	1.17458	-0.726589	0.836748	-0.0432053	1.0518	1.28839	1.44598	1.73388	0.975774	0.419036
ASF1A	4.76694	4.99199	4.75572	4.92854	4.40809	4.90498	4.4768	4.65238	5.38643	5.05386	4.91236	5.38173	5.39251	4.55142	4.66401	4.58131	4.50453	5.31151	5.18298	4.34725	5.00699	5.57366	4.88957	5.32795	5.23824	5.40159	4.41486	4.35734	4.45985	4.95302	4.92328	4.56473	5.31935	4.63432	4.63765	5.30843	5.02339	4.77334	5.05519	5.14497	5.2174	5.30659	4.54414	4.74099	4.70526	4.68762	4.51626	5.06652	5.3631
ASF1B	2.24871	2.11057	2.11654	0.693794	2.95914	2.12265	2.62629	2.77161	2.74361	1.23398	2.36486	3.1824	3.20913	2.68059	1.94726	2.37567	4.13873	3.08313	0.568879	2.60185	3.08611	1.07664	0.576964	3.35151	0.702943	2.22926	3.63767	2.62837	3.14366	2.23745	2.3918	1.31808	2.38436	2.88348	2.40588	3.00046	3.22743	0.0667178	2.47182	2.34715	1.72945	2.89315	2.40255	2.05644	2.42991	3.03975	2.9381	1.31417	1.90658
ASGR1	-0.292712	-0.293199	-0.29816	-0.296571	-0.294821	-0.299932	-0.296841	-0.289469	-0.287431	-0.296868	-0.288068	-0.292092	-0.293682	-0.288254	-0.145004	-0.286122	-0.282825	-0.285513	-0.28506	-0.284831	-0.288537	-0.282487	-0.284842	-0.291976	0.859486	0.620215	0.0610966	-2.48279	-2.48279	-2.48279	0.888921	0.326026	0.861868	-2.48279	1.01235	0.947208	-1.03431	0.157763	0.356752	0.516353	0.315584	-0.00683117	-0.740256	-0.682939	0.470709	-1.62289	-0.490332	0.536141	0.597986
ASH1L	5.1634	5.13749	5.38698	5.59621	5.28821	5.70066	5.38719	5.08334	5.033	5.38501	4.6161	4.60157	5.53179	4.85169	5.12336	4.57131	4.95995	4.80827	4.10596	4.72545	4.47696	4.6139	4.69599	4.84222	5.05183	5.13218	4.64808	4.78981	5.23625	5.19657	5.34259	5.16564	5.54515	4.94037	4.92705	4.92479	4.52426	4.9029	4.57242	4.82805	4.40659	5.28271	5.20328	5.19211	5.35869	5.48005	4.8432	4.56062	4.25495
ASH2L	3.69892	3.92976	3.79486	3.69967	4.07197	3.70288	3.9329	3.64018	3.79985	3.22879	3.58181	3.79075	3.85686	3.77152	3.3244	4.26428	3.86542	3.3917	3.8846	3.89292	4.16522	3.87737	3.23154	2.90112	3.67501	4.25615	3.70578	3.82388	3.57785	4.0254	3.88191	4.01725	3.9191	3.65648	3.5552	3.65436	2.62579	3.79691	3.77571	3.7324	3.34227	3.81427	3.1996	3.96034	3.81693	4.18632	4.02537	3.42207	3.61483
ASIC1	-0.654452	-0.6556	-0.659538	-0.658866	-0.658071	-0.660929	-0.658983	-0.646807	-0.642003	-0.373295	-0.643505	-0.65299	-0.656738	-0.643943	-0.659021	-0.638918	-0.631146	-0.637483	-0.636415	-0.635876	-0.286488	-0.630348	-0.635901	-0.652718	0.03777	0.100742	-0.780011	1.19018	-0.349091	-2.70764	-2.70764	0.0368149	-2.70764	0.823576	-0.0758269	0.400582	0.566623	0.114485	-2.70764	-0.958217	-0.482736	-1.18554	-0.840093	0.117355	-1.96028	-0.427517	-0.188828	0.460838	-0.531901
ASIC2	-2.62041	-2.62205	-2.63738	-2.28816	-2.25422	-2.64711	-2.63356	-2.60889	-2.60116	-2.63364	-1.71631	-1.85941	-2.62365	-2.11158	-1.56489	-2.59603	-2.58259	-2.5936	-2.59177	-2.59084	-2.6054	-1.96898	-2.59089	-2.61788	-1.487	-3.60945	-1.02939	-3.60945	-3.60945	-3.60945	-3.60945	1.7214	-3.60945	-3.60945	-0.519488	-2.42556	-0.382026	-3.60945	-1.81983	-3.60945	-1.09071	-1.00261	-1.43312	-3.15806	-4.75978	-4.75978	-1.03136	-1.04517	-1.11242
ASIP	1.05829	2.23004	1.39729	1.30866	0.0170825	-0.104774	0.293045	0.946307	2.00507	-0.131208	0.544033	-0.350549	1.9115	1.51509	-1.22797	1.26622	2.93533	0.756554	1.85811	1.39294	0.505771	-0.683883	3.84508	-1.05445	-2.74726	2.6262	-2.74726	-2.74726	0.922089	1.68556	1.00142	1.56278	1.67128	1.29871	3.63455	2.93943	0.650916	2.30213	1.31226	2.24001	4.7045	1.15887	1.53067	0.279199	-1.4224	-0.993121	-0.666444	2.6578	2.04208
ASNA1	4.57881	5.14994	4.49917	4.83105	5.19942	4.66304	5.20204	4.77435	3.80379	4.73915	4.03747	4.77502	4.20111	4.24376	4.7727	5.03932	4.31124	4.58335	4.31151	4.62284	4.22842	3.86612	5.62959	4.73139	5.04906	3.77409	4.4298	4.29037	4.26128	4.22618	4.22142	4.04153	4.7741	4.78519	4.89087	5.18624	5.06595	4.92808	4.97829	4.77161	4.57676	4.7531	4.8576	4.34926	4.39348	4.8495	4.8944	4.53565	4.49955
ASNSD1	5.44053	5.36856	5.69953	5.71965	5.29979	5.48278	5.28813	5.55585	4.33891	4.9408	5.50331	5.20313	5.51288	4.72952	5.45066	4.5048	4.46732	4.04799	4.75155	4.84898	4.54011	4.47688	5.46833	4.96295	4.92721	5.05996	5.69794	5.28722	5.59906	5.67429	5.53732	5.36763	4.71312	4.74359	4.44119	4.30429	4.88313	4.85786	4.99403	5.00944	4.94987	4.87091	5.2955	5.0175	5.35776	5.58982	5.12692	4.38958	4.8495
ASPA	0.799643	1.11461	0.797333	0.797952	0.798685	1.17442	0.797844	0.807055	0.811825	0.797833	0.810334	0.800916	0.799192	0.809899	0.797809	0.814888	0.822605	0.816313	0.817373	0.817909	0.809237	0.823397	0.817884	0.801186	1.33506	1.06923	-0.868441	-0.651277	1.0264	0.704988	1.14119	1.33641	1.72113	1.50464	2.11614	1.03928	-0.14475	1.59942	0.479422	0.26856	1.53507	0.30081	-0.0044946	1.21099	1.39345	2.12626	1.68893	0.341402	0.567023
ASPDH	0.571118	-0.294338	0.438117	0.267266	-0.419092	0.673363	0.150034	0.874054	1.80392	-0.17222	-1.501	0.584836	-0.713216	-0.130718	-0.755677	-0.257151	1.1855	2.39447	-0.0757202	-1.39419	0.877796	-0.189304	0.203828	0.585102	-0.510073	0.597365	0.898344	1.02719	0.326256	0.962062	1.37	1.28795	-0.459305	-0.459696	0.624737	0.955024	-3.77652	-0.412124	0.734075	0.375234	0.241963	1.13497	0.273458	0.597058	-3.36978	0.631032	0.292205	0.868671	1.03709
ASPG	4.48591	3.29262	2.7667	4.48495	3.14636	3.0059	5.29911	2.89373	4.28446	5.15927	3.2579	3.82752	4.62537	3.45931	3.60237	4.29615	3.7382	3.83874	5.17691	4.0596	4.46164	5.56285	3.71999	3.73279	4.53005	4.86645	3.99459	1.91165	4.26149	4.59792	2.4631	3.92351	4.3018	3.78566	3.66417	4.70363	4.07934	3.2197	5.175	4.50936	3.67067	3.60178	3.75551	4.39347	5.26426	4.50055	4.72538	4.0983	3.22979
ASPH	4.40524	4.40504	4.40319	4.40375	4.4044	4.55072	4.40365	4.48718	4.40756	4.40365	4.49249	4.625	4.40485	4.40718	4.40362	4.40818	4.40979	4.40847	4.40869	4.4088	4.40705	4.40996	4.4088	4.40555	4.45457	4.68729	3.97362	3.90674	4.90731	4.27295	4.22844	4.5139	4.46549	4.36557	4.9842	4.73371	4.5139	4.89925	4.09368	4.30237	4.10814	4.8789	3.84651	4.86282	4.83617	4.52063	4.52565	4.38394	4.21027
ASPHD1	-0.733824	0.806913	0.372448	-0.906719	-0.370068	0.695899	0.972889	0.42612	1.94112	0.197186	0.0643432	0.588224	-1.35985	1.27408	-1.43273	-1.16718	-1.07561	1.17609	0.785648	-0.337778	-0.530377	0.458726	-1.13204	0.919464	-0.049538	-0.782744	-0.874752	2.79467	-0.463208	0.603153	-0.366583	-0.0828429	0.724295	-1.95036	-2.68666	0.850567	1.27913	-0.312451	1.19637	1.33445	-1.46016	-0.0663844	3.21318	-1.13626	0.635149	0.351908	0.66166	-0.502872	-1.26704
ASPHD2	1.30724	1.18772	1.67072	1.666	1.60187	1.70324	2.7769	1.30541	2.46358	2.33993	1.51226	2.05189	1.75478	1.58675	2.6198	3.08051	3.61105	2.88334	1.4443	1.46245	2.36503	2.32292	1.57361	2.06195	2.18032	1.89	1.95978	1.66948	2.12386	1.93435	2.16645	2.13851	3.06549	1.21413	1.77826	2.35688	2.03882	1.1903	2.01599	2.26486	2.33148	2.30534	1.98924	2.06643	1.53514	2.12115	2.92703	1.73307	1.36213
ASPM	2.15715	1.8198	2.15782	2.51084	1.08624	1.67636	1.06572	1.73559	1.16922	1.6972	1.16165	2.18387	2.11587	1.15946	2.3138	1.18495	1.2255	1.19235	1.19788	1.58335	2.17676	2.6268	1.20056	2.55781	1.92149	1.223	2.68418	2.50065	1.29444	2.49052	2.01718	1.0487	1.54445	1.31956	1.32532	1.34733	2.59098	0.549813	1.72844	1.87344	0.595044	2.52996	1.76726	1.13131	1.95626	2.24294	2.3545	1.1819	1.17134
ASPN	4.1747	3.46307	3.71255	2.30221	3.18707	3.65617	2.55276	2.31383	4.30902	3.20937	2.59314	4.36318	3.07678	2.76525	2.42188	1.92822	1.65311	2.25901	3.54337	2.29076	2.74887	2.67384	2.29026	3.28793	2.64556	2.5583	3.10439	1.99966	2.28426	2.38853	3.87603	3.50919	3.67145	5.25007	2.22326	2.55853	3.05307	2.72628	2.94146	2.68212	2.8132	1.52309	3.2369	4.05786	3.95707	4.45014	3.34329	2.31136	1.36938
ASPRV1	9.07152	6.95319	9.13518	8.38464	6.575	7.84474	8.8075	5.6659	6.76601	8.26499	6.03617	8.32375	6.34484	5.37437	7.55434	7.39598	5.47196	6.66454	5.49764	5.48398	6.59581	6.88746	6.61934	6.99912	7.61674	6.68201	7.53603	3.71852	7.1478	6.47564	7.7468	6.62551	7.85624	8.05164	7.13343	8.22551	5.62818	6.6365	8.04431	7.52256	6.78581	7.46179	3.18609	7.02448	8.03914	7.80226	7.71201	7.48547	7.12931
ASPSCR1	2.1205	2.11991	2.11673	2.41815	2.11792	2.11614	2.11697	2.12448	2.12697	2.11696	2.12619	2.12126	2.11931	2.12597	2.11695	2.12858	2.13262	2.12933	2.12988	2.13016	2.12562	2.13303	2.13015	2.1214	2.27072	1.92383	1.39246	2.22809	2.23999	1.57771	2.53165	2.04984	2.02197	2.36353	2.37662	2.27543	1.9554	2.09922	2.72831	2.07071	2.20617	1.89166	2.2753	2.23077	1.6875	2.01646	2.30548	2.39582	2.51276
ASTE1	3.77022	3.56985	3.81234	3.62056	3.3525	3.33367	3.35168	3.00215	4.08787	3.72951	3.82132	3.69795	3.60946	3.52332	3.23782	3.32106	3.58958	4.73078	3.81594	4.26887	4.36733	4.24189	3.61586	4.59153	3.74079	3.69434	4.11739	4.37425	3.60819	4.6573	3.17334	3.05438	3.49331	3.19828	4.10255	4.30875	3.68857	2.88527	3.74628	3.736	3.63371	2.87977	3.36775	3.2379	4.27727	3.84611	4.04644	3.43761	4.50289
ASTN1	-2.63664	-2.63785	-2.64919	-2.64577	-2.64177	-2.65639	-2.64636	-2.62813	-2.10136	-2.64642	-2.62424	-2.63507	-2.63904	-1.72429	-2.64655	-2.61865	-2.60876	-2.61686	-2.61552	-2.61483	-2.12686	-2.60772	-2.03955	-1.85583	-1.38702	-1.34826	-4.12576	-0.0779153	-4.12576	-4.12576	-0.366358	-0.809145	-2.02202	-4.12576	-4.12576	-3.3134	-4.12576	-1.95106	-2.42734	-1.06931	-2.42977	-2.67836	-0.892805	-0.315096	-1.2539	-1.97675	-2.6128	-2.42325	-5.13057
ASTN2	1.05925	1.10327	1.43677	0.894507	1.12481	1.31026	0.999557	1.00013	1.40157	1.45246	1.18566	1.04165	1.14356	1.52968	1.33063	1.07117	0.517225	1.22182	1.53032	1.11553	1.71584	1.42841	1.42515	1.69925	1.11721	2.01846	2.32512	1.99357	0.464926	1.94079	-0.364494	1.26117	0.782211	0.550156	1.51451	1.06576	1.23645	1.66725	0.976428	1.27261	1.27357	0.797071	2.21023	1.27185	0.576674	0.183675	1.05944	1.69247	1.55108
ASUN	5.22051	4.88693	5.68624	4.59133	5.38621	4.60208	4.27597	4.94111	4.70476	4.12681	5.2435	4.18705	4.95374	4.48094	5.06958	4.77715	4.40934	3.28744	3.99071	4.44033	4.46613	4.98144	5.44191	5.22681	4.96431	4.63146	4.95331	5.7906	4.84271	3.86342	4.76913	4.38402	4.11939	4.78016	4.08295	4.9033	4.89051	4.43442	5.11108	5.11867	4.79003	4.80879	6.03102	4.0215	4.50334	4.81455	4.57052	4.5844	4.28968
ASXL1	3.26937	3.17862	3.51786	3.64755	3.3721	3.20516	3.29624	3.26401	3.30074	3.41355	3.23025	2.8728	3.33058	3.39716	2.88269	2.71262	2.51708	2.72897	2.28746	2.29133	2.5329	3.02026	3.44109	2.87639	3.13274	2.3941	3.30569	3.54161	2.7692	3.35646	3.21479	3.36274	2.67974	3.17738	2.91318	2.8948	3.12107	3.19808	2.90099	3.33514	2.83072	3.25082	3.49411	3.46044	3.5411	3.30407	3.11924	2.43629	2.47815
ASXL2	3.50341	3.41723	3.83053	2.49871	3.3657	3.73434	3.42477	2.0193	2.30803	3.9208	3.42546	3.43214	3.07431	2.85344	3.69265	3.09058	3.03338	2.58024	3.36041	3.16715	3.14697	3.61666	3.04883	3.70346	3.33635	2.70709	3.0487	3.52969	3.36438	3.92069	3.62143	3.27903	3.28225	2.99335	3.26262	3.10748	2.97418	3.01689	3.22025	2.97418	2.75556	3.93076	3.40751	3.26534	3.61743	3.88562	3.31445	2.51747	2.43692
ASXL3	-1.87756	-1.88594	-1.96728	-1.9421	-1.91338	-1.54213	-1.94643	-1.82037	-1.78347	-1.36266	-1.00256	-1.8668	-1.89418	0.510185	-0.897162	-1.75951	-1.69876	1.44952	-1.73998	-1.73576	-1.80356	-0.0394342	1.81254	2.24336	-3.27373	-0.0417425	-4.48766	1.33912	-1.97497	-0.148887	-0.508792	-1.54251	0.489879	-0.0213848	0.286732	0.305676	-0.834958	-0.689628	-1.96271	-3.84598	-1.27102	-3.04139	-3.04139	0.579214	-3.04139	-0.24087	-3.04139	-0.124848	0.963667
ATAD1	4.27043	4.65976	4.91203	4.73927	4.99721	5.05928	4.5321	4.98929	4.21295	4.61796	4.50185	4.95818	4.36577	4.54539	5.07145	4.65496	4.6493	3.81312	4.24425	4.60924	3.9064	4.72955	4.41149	4.79042	4.62179	4.86019	4.60151	4.5568	4.78293	4.71521	5.28923	4.90461	4.89679	4.45792	4.30555	4.10137	4.43598	4.3654	4.32233	4.20926	4.86313	4.61935	4.73214	4.63284	4.41676	4.5568	4.64169	4.14405	4.07195
ATAD2	3.96079	3.04331	4.38495	4.18053	3.40859	4.66673	3.96264	3.56698	3.11608	3.14727	3.18748	4.51693	3.29931	2.35256	4.1399	3.60547	2.73581	2.19037	2.20205	2.20795	3.06746	2.9282	4.1659	4.12412	3.24186	3.97602	5.00038	4.76665	3.41732	3.70736	3.13262	3.37682	3.3901	2.55607	3.00692	2.92593	3.76503	2.62479	2.9237	3.12335	2.8531	4.20439	4.26987	3.31417	3.27739	3.71943	3.78092	2.75134	2.56939
ATAD2B	1.94261	1.94225	1.93857	1.93975	1.94104	2.03593	1.93955	1.94501	1.94652	1.93953	1.94605	1.94307	1.94189	1.94591	1.93948	1.94749	1.94993	1.94794	1.94827	1.94844	1.9457	1.95018	1.94844	1.94315	1.959	2.21629	2.18597	2.1441	2.25691	2.43218	2.15175	2.11393	2.087	1.78115	1.8222	1.74057	1.32919	1.69133	1.89908	1.68758	1.73031	2.4183	1.86477	1.70325	2.42136	2.13601	2.31123	1.48573	1.70046
ATAD3A	2.63575	2.63393	2.61652	2.62185	3.18833	2.60508	2.62093	3.71599	2.65661	2.62083	2.65401	3.09042	2.63214	2.65325	2.62063	2.66203	3.2912	2.66457	2.66647	3.61569	2.6521	2.67737	3.24537	2.63854	2.95195	1.86078	3.2976	3.11562	3.14608	3.27672	3.68284	1.81851	2.95991	2.75256	2.29356	3.0838	3.22325	2.21387	2.89714	2.58989	2.70572	2.88584	2.92493	1.82104	2.51466	2.92493	3.25822	2.73573	3.10228
ATAD3B	2.13942	1.16823	0.733312	1.52027	2.00346	1.10144	0.214981	1.56882	1.17501	0.783172	1.14723	1.22044	0.285369	2.76859	1.35188	0.464428	3.36721	0.479266	2.77992	3.01912	0.80657	1.69897	2.67044	1.22592	1.17493	-0.688316	2.67706	2.39215	1.8544	2.24191	2.10304	-0.688316	1.02285	1.61483	0.835665	1.88513	1.411	2.21537	1.08251	2.10759	2.20365	1.53863	1.9765	0.290493	1.06388	0.132847	1.80701	1.78913	1.04787
ATAD3C	0.482417	-0.627872	-1.00623	-1.30272	-0.755919	-0.680463	-0.909498	-2.21689	1.07626	-0.911552	-0.729675	-2.27812	-1.11884	0.980733	-0.559237	-2.1344	-0.333258	-2.11896	-2.10739	-2.10152	-0.238088	-2.04059	-2.1018	-0.528729	-1.689	-1.689	2.89438	-1.689	-1.689	-1.689	-1.689	-1.689	-1.689	-1.689	2.50875	-1.689	0.33854	-1.689	-1.689	-1.689	0.199317	-0.47149	0.698215	0.162746	-0.0362527	-0.225207	0.579652	-3.61819	-3.61819
ATAD5	2.72326	3.15863	3.18135	2.42948	2.97213	3.21165	1.73176	2.94859	2.95285	2.96263	3.03871	3.14713	3.09485	3.24227	2.78725	1.37097	2.76614	2.68714	3.04718	2.38033	2.75708	2.45359	2.54511	2.4903	3.07842	2.56531	3.72766	2.99774	2.6401	3.24927	2.87883	2.91845	2.64628	2.37699	2.54945	2.70504	2.52607	1.92328	2.34795	2.66476	2.39201	3.33405	3.20941	2.84491	2.73764	2.94133	2.85739	1.85253	2.15828
ATE1	2.34065	2.34017	2.33565	2.33701	2.33861	2.56424	2.33678	2.34401	2.34906	2.33675	2.34709	2.34127	2.3397	2.34651	2.3367	2.3531	3.26129	2.35498	2.35638	2.35709	2.34564	2.36433	2.35705	2.34139	2.64812	2.25486	1.88735	2.26318	1.83923	2.1602	2.61673	2.5636	2.25572	2.43081	2.80989	2.6476	2.58328	2.37314	2.69825	2.45475	2.20811	2.65361	2.30723	2.79387	2.67488	2.66128	2.14437	2.42036	1.71008
ATF1	4.27899	3.99489	4.54019	4.53121	4.36159	4.76045	4.41386	4.23957	3.82733	4.38342	4.39707	4.78119	4.15014	3.99943	4.73088	3.97035	3.46511	3.41918	4.55751	4.26735	4.27164	3.82907	4.18999	4.68525	4.39332	4.59797	4.68792	3.87815	4.47028	4.34534	3.97456	4.5214	3.97686	4.01537	4.07722	3.94379	4.28411	4.47993	4.12295	4.26664	4.04361	4.24092	4.24092	4.51002	4.56943	4.21072	4.13335	4.10736	3.93418
ATF3	2.06395	2.06379	2.06213	2.06266	2.06325	2.06153	2.11349	2.06504	2.06572	2.06256	2.06551	2.06416	2.06363	2.06545	2.06254	2.06616	2.06727	2.06637	2.06652	2.0666	2.06535	2.06738	2.06659	2.0642	1.12102	1.6757	1.46238	2.1804	3.55496	1.02014	0.91165	3.76681	1.13289	2.94568	5.0936	2.14926	1.50126	3.35236	1.07139	0.702114	4.21795	1.53252	0.620158	3.78369	0.589604	1.05799	1.21981	3.33525	3.71218
ATF4	5.21293	4.7326	4.47223	5.27959	5.21869	4.7725	4.72616	4.81245	4.3464	4.65765	5.06182	4.57	5.31332	5.05696	4.49135	5.51876	4.96253	4.54334	4.54994	4.37133	4.33593	4.58782	4.55313	4.30403	4.85128	3.83389	4.72944	4.74003	4.76701	4.67974	4.38875	4.46358	4.59788	5.12709	4.78111	4.76389	5.41831	4.99184	4.94668	4.83664	5.20067	4.56189	3.94865	4.91846	4.67591	5.3083	4.71129	4.72504	4.77147
ATF5	2.82817	2.81759	2.11875	3.00608	2.53247	2.39234	2.89356	3.30201	2.42301	2.92911	3.17368	2.13257	2.81283	3.43514	1.72202	2.85745	3.10407	1.96906	3.39024	3.06435	2.14063	3.30284	2.52826	2.08441	2.78086	1.66399	3.13952	3.32655	2.46892	3.25426	2.27167	1.95718	2.49718	2.62491	2.13515	2.95131	2.3571	3.49787	3.1138	2.99421	2.68815	2.47418	3.26207	3.23911	2.93006	2.14392	2.73916	2.22582	2.83538
ATF6	4.67199	4.05554	4.73493	4.81228	4.88727	4.9707	4.70903	4.84465	3.7837	4.4751	4.08304	4.65121	4.42519	4.72167	4.7733	4.16667	4.5535	3.92499	4.21267	3.73615	4.32727	4.11168	4.46115	4.81428	4.40857	3.86328	4.29161	4.16518	4.61896	4.56402	4.55331	4.42774	4.80183	4.90347	4.38784	4.33488	4.16429	4.44359	4.82244	4.36989	4.16367	4.77611	4.62606	4.31172	4.40904	4.74576	4.43066	4.23257	4.1001
ATF7IP	5.20657	4.57056	5.01911	4.46398	4.82073	5.27917	4.53171	4.45564	3.72544	4.86945	5.00405	4.74302	4.44861	4.4189	5.32645	5.05002	4.62506	4.00491	3.6933	4.88811	4.89604	5.18023	4.27802	4.92391	4.36301	5.04747	4.58042	4.74997	4.90063	5.16803	4.85756	5.00839	5.25984	4.63426	4.72968	4.48453	4.42029	3.68146	4.58842	4.54969	4.2023	4.86154	5.61916	4.83544	4.88495	4.33366	4.14591	4.51985	4.87366
ATF7IP2	2.35415	2.16055	2.29548	2.14884	2.59587	2.62441	2.30887	2.17482	2.75791	2.30859	2.59286	2.52008	2.1588	2.4084	2.74099	2.18865	2.20303	2.19126	2.19321	2.65537	2.40481	2.70261	2.19416	2.16508	1.99931	3.12967	2.94135	2.28624	3.20393	2.78139	2.55913	2.48237	2.13692	1.96738	2.35294	2.85991	1.72818	2.14819	1.77258	1.88729	2.62572	2.63018	2.88439	1.62964	1.95112	2.09289	1.90778	2.84926	3.04303
ATG10	2.22549	2.78538	2.485	2.42275	2.65584	2.22403	2.30435	2.58056	2.30087	2.30388	3.02805	2.5199	2.36007	3.02187	2.1709	2.32059	2.74507	2.08753	2.33685	2.34039	2.06569	2.11017	2.0925	2.23555	2.57139	1.92857	2.6253	2.25464	2.36077	2.64436	1.81692	2.78343	2.3859	2.39495	2.58927	2.48501	2.42107	2.27012	2.23956	2.69195	2.28999	2.26605	2.76278	1.79428	2.14451	2.65516	2.51602	2.50951	2.68398
ATG12	2.87702	2.8762	2.86852	2.87086	2.87357	2.86356	3.06617	3.35668	2.88643	2.87041	2.88524	2.87807	2.87541	2.8849	2.87032	3.76743	2.8953	2.89007	2.89094	2.89138	2.88438	2.89596	2.89136	3.30968	2.84608	2.9943	3.0103	2.5533	2.51384	3.01179	2.52583	2.69699	2.95884	3.2055	3.43429	2.81427	3.7574	2.82647	3.05537	3.17779	3.10297	2.79764	3.33647	2.97645	2.76765	3.10515	2.98305	2.48582	3.12296
ATG13	3.61661	3.49709	3.49459	3.49537	3.49625	3.49348	3.49524	3.50139	3.5038	3.54561	3.50305	3.49829	3.49684	3.50283	3.4952	3.50534	3.50924	3.50606	3.5066	3.50687	3.63154	3.50964	3.50686	3.49843	3.67669	3.16251	3.40451	2.94233	3.28404	3.63035	3.4935	3.11104	3.79654	3.64282	3.43866	3.74987	3.74714	3.661	3.79151	3.7564	3.50019	3.62027	3.17174	3.72875	3.86333	3.70306	3.34538	3.56489	3.26571
ATG14	3.86181	3.50186	4.49771	3.9065	3.65491	4.5639	3.56767	3.43667	4.19509	4.04005	3.83623	4.19374	4.58619	3.55267	4.30363	3.99541	3.07064	4.37183	4.00475	3.4603	4.12	4.2993	4.19552	4.20164	4.35448	4.3099	4.3227	3.88192	3.9127	4.45358	3.89839	4.33893	4.00437	3.8637	3.89901	4.11801	3.54803	3.52127	3.48624	3.4026	3.80631	3.81487	3.69069	4.65426	4.28561	4.22124	4.10066	3.65144	3.56549
ATG16L2	4.53194	4.22381	3.19452	4.1377	3.84685	3.59174	4.7096	3.61274	4.35326	4.22612	5.03953	3.82887	4.34675	4.36835	4.0116	4.74021	5.39337	3.82334	5.56054	3.88397	3.05647	3.66395	4.1564	3.78984	4.21473	5.07359	4.22741	2.38744	4.10441	4.67829	3.76185	4.66778	4.48438	4.51335	4.34369	3.78196	4.25897	3.72236	4.33171	4.13367	4.44528	3.38967	3.17204	4.60288	4.47232	4.6649	4.66347	4.36952	3.93302
ATG2A	4.31325	3.85032	3.32863	3.3011	3.26552	3.9218	3.8574	3.02245	3.78529	4.13738	3.85365	2.94393	2.48994	3.52349	3.18713	3.31283	2.98835	2.63351	2.64182	3.66515	3.73578	3.24246	4.18362	3.90878	3.60384	3.75564	3.39982	2.32016	3.9567	3.18443	3.59872	3.64291	3.29774	3.17581	3.74869	4.06362	2.80112	3.45615	3.65104	3.55625	4.01566	3.60545	3.18296	3.50681	3.31833	2.71039	2.97906	4.01482	4.01697
ATG2B	4.39286	3.31024	4.40577	4.67458	3.77026	4.78762	4.54843	4.02876	3.65494	4.30182	3.69012	4.73783	4.63867	3.79009	4.61838	3.82333	3.29767	3.21177	2.75734	3.61572	2.67871	3.97055	3.10238	4.10224	4.02344	4.05058	4.34313	3.90924	4.13615	4.36415	4.48431	3.73938	4.34819	3.734	3.96452	3.91388	3.18658	3.86585	3.24435	3.44048	3.45455	4.313	4.19498	3.96276	4.1438	4.30858	4.28271	3.14118	3.77289
ATG3	5.62604	5.35943	5.64984	5.77115	5.80059	5.58237	5.77361	5.48817	5.14029	5.16791	5.70602	5.65686	5.735	5.4307	5.84515	5.81848	4.71074	4.78049	4.90151	5.50697	5.6674	4.96381	5.86758	5.67496	5.65897	4.54359	5.33372	5.75091	5.63394	5.42841	5.6009	5.1779	5.50107	5.49868	5.43211	5.65308	5.51392	5.44058	5.83225	5.74524	5.51138	5.62851	5.68971	5.27235	5.25991	5.70114	5.45407	5.56169	5.28853
ATG4D	4.37628	3.96171	4.49753	4.21957	3.85153	3.87722	4.5663	3.88366	5.13338	4.06615	4.4352	4.24391	3.81392	4.44342	4.26018	5.05268	4.93407	5.05225	4.44219	5.28495	5.24764	4.62767	4.35855	4.60661	5.12404	4.67576	4.13585	3.52873	4.35912	4.81207	3.48101	4.20735	4.22159	4.53106	4.86882	4.47928	4.67553	4.42355	4.58064	4.97978	4.73643	4.6141	4.83509	4.25627	3.83533	4.29425	4.01467	4.9011	4.72359
ATG5	4.93598	4.58832	4.75543	4.53517	4.38013	4.57317	4.66516	4.82956	3.86536	4.69566	4.37747	4.63326	4.89338	4.83797	4.75294	4.26948	4.72763	4.18291	3.54648	3.93596	3.8358	4.28248	4.2048	3.7459	4.37148	4.19944	4.73015	4.89031	3.94057	4.63007	4.07383	4.60616	4.24598	4.2043	4.35273	4.30041	4.75532	4.12666	4.69664	4.61718	4.05921	4.23482	5.05734	4.06989	4.38151	4.61379	4.70158	4.29853	4.39292
ATG9A	3.53656	3.3086	3.8576	3.64876	3.67916	3.28578	3.29823	3.32025	3.60463	3.29816	3.32486	3.54418	3.30716	3.32424	3.298	4.03078	4.28507	3.33353	3.3351	3.33589	3.3233	3.34414	3.33585	3.31231	3.49766	3.68212	3.8175	3.871	3.83516	3.75208	3.60289	3.20043	3.47693	3.07182	3.17576	3.28106	3.40397	3.28927	3.25532	3.28629	3.40375	3.32035	3.85265	3.50433	3.4045	3.54042	3.21761	3.50433	3.49854
ATIC	4.11514	3.89156	4.81498	3.85377	4.86977	4.39416	5.09831	5.15575	4.42307	5.28142	4.71507	5.04948	4.91284	3.95092	4.44125	3.97759	5.34909	5.04356	3.99105	3.99396	3.94742	4.024	4.82226	4.30954	3.9079	4.36266	5.18129	4.8344	4.79586	4.7284	4.67673	3.99075	5.08253	4.10514	4.48364	4.27003	4.62848	4.03042	4.52675	4.7468	4.19451	4.62138	5.3738	4.18301	4.86482	4.26938	4.59797	4.18839	4.39425
ATL1	2.7756	2.93779	3.06615	3.10849	3.03953	3.36702	2.53543	2.58518	2.60049	3.10046	2.59564	3.65213	3.47761	3.04776	3.36443	2.61061	2.63689	2.61538	2.61896	3.35334	3.34479	2.63964	2.62069	2.98532	2.8084	2.66732	3.40696	3.28233	2.93845	1.87043	3.36851	3.19171	3.11876	3.0643	3.26982	3.46596	2.53969	3.35252	2.51563	2.33873	3.65686	3.21379	2.66198	3.22937	3.06225	3.03778	2.33877	3.17319	2.88275
ATL2	3.86845	3.86763	4.16615	4.19049	3.86498	4.21731	3.86186	3.87421	3.87806	3.86182	3.87684	4.26493	4.69831	3.87648	3.86174	3.88062	3.8873	3.88183	3.88274	3.8832	3.87595	3.888	3.88318	3.86971	4.1943	4.08773	3.68534	3.75957	3.82477	3.66407	3.84866	4.14199	4.34447	4.07639	4.35726	4.12717	3.61961	4.15296	3.96463	3.89147	3.75467	4.31082	3.38576	4.08357	4.28058	4.3246	4.07559	3.81601	3.56806
ATL3	4.97383	4.77317	4.96445	5.02704	5.58972	5.66633	5.25353	5.08411	4.58513	4.52909	5.03048	5.13083	4.81157	4.54688	5.46282	5.12991	4.35317	4.78445	4.50273	4.81741	4.97244	4.54268	5.19582	4.9841	5.18177	4.79664	4.6992	4.26404	4.86799	4.77916	4.8939	4.98126	5.38988	4.93114	4.96126	4.86151	5.61963	4.98421	4.82315	5.07207	4.63114	5.3354	4.75008	4.63781	5.00715	5.05877	5.2527	4.64758	4.76465
ATM	4.80444	4.56817	4.90924	5.05323	4.2111	5.19391	4.64813	4.90865	4.70142	4.63435	4.17632	5.0524	5.16354	4.39084	5.35091	3.73386	3.04363	4.63943	4.28725	3.91803	4.81486	4.19256	4.88042	5.27511	4.59284	4.6168	5.1259	4.1834	3.91698	4.66658	5.07367	4.3018	4.92367	4.87083	4.50793	4.53152	4.33507	4.2264	4.90296	5.15908	3.84745	5.13046	5.14702	4.65165	5.35009	5.01422	4.50152	3.92573	4.0121
ATMIN	4.18546	4.17483	4.30695	4.42168	4.24225	4.35071	4.22594	4.36311	3.62911	3.9082	4.36145	4.09692	3.78087	3.72888	4.13628	3.52196	4.24123	4.33998	3.84613	3.4807	2.94504	3.85827	4.64211	3.55663	3.80539	3.50004	3.9707	4.116	3.40538	4.00402	4.04103	4.37207	4.257	4.31462	3.78101	4.20786	4.40041	3.31448	4.18024	4.19333	3.57969	4.07522	3.70644	3.78864	3.90681	4.77119	4.06053	4.2181	3.6539
ATN1	1.71883	2.20276	2.11562	2.15626	1.70363	2.72739	2.10893	2.30801	2.10053	3.61854	2.08688	2.23307	2.49789	2.08294	2.10681	1.772	1.8012	1.77729	2.50177	1.78327	2.07696	1.80426	1.78317	2.59446	2.41103	2.58872	2.13083	3.20943	2.54571	2.22743	2.78417	2.9279	2.07068	1.763	2.15124	1.62706	1.66251	2.11128	1.01728	1.36424	2.30704	1.56433	3.50669	2.35724	2.02691	1.94059	1.90796	2.25869	2.07759
ATOH1	-3.68877	-3.68924	-3.69354	-2.6938	-3.69075	-3.28809	-3.69248	-3.67364	-3.66401	-3.69251	-3.66702	-3.68604	-3.6897	-3.6679	-3.69255	-3.65782	-3.64223	-3.65494	-3.6528	-3.65172	-3.66923	-3.64063	-3.65177	-3.6855	-4.26849	-0.98292	-4.26849	-4.26849	-0.736948	-4.26849	-4.26849	-0.340718	-4.26849	-4.26849	-4.26849	-4.26849	-4.26849	-4.26849	-4.26849	-4.26849	-4.3339	-0.611065	-4.3339	-4.3339	-4.3339	-4.3339	-4.3339	-4.3339	-0.949522
ATOH7	-2.68296	-3.45619	-3.47439	-3.46891	-3.4625	-2.98695	-3.46986	-3.44046	-3.43118	-3.46996	-3.43413	-3.4517	-2.71953	-3.43498	-3.47017	-3.42499	-3.40874	-3.42206	-2.36138	-3.41874	-3.43627	-3.40703	-2.35142	-2.01321	-3.93557	-3.93557	-3.93557	-0.279977	-3.93557	-3.93557	-3.93557	-3.93557	-3.93557	-1.3064	-0.865974	-3.93557	-1.59267	-3.93557	-3.93557	-3.93557	-3.9044	-3.9044	-3.9044	-1.20356	-3.9044	0.107185	-3.9044	-3.9044	-3.9044
ATOH8	-0.00646981	-1.23165	1.10645	0.634471	-0.461882	1.57131	-0.27629	1.44803	1.64049	1.22662	-1.05731	1.20588	1.0623	0.896022	-0.0213928	1.95495	2.08796	1.38493	0.133953	0.148701	2.57081	-0.857548	0.888869	-1.19121	1.83798	1.3364	-1.93672	-1.93672	1.33214	0.345509	0.968572	2.99477	1.31366	0.999772	1.33593	-0.10631	-0.925876	1.51148	0.0409311	0.797696	0.991761	1.10086	-0.0703487	0.221359	-0.196094	0.733365	1.37125	1.65058	-0.046569
ATOX1	5.59648	5.2174	5.07433	4.55087	5.05426	5.49369	5.68606	6.19589	5.09988	5.57356	5.08381	5.25073	4.7849	5.58984	5.29252	4.68254	4.72701	5.14889	4.69678	6.19031	5.22788	5.00928	5.16625	5.98914	5.15816	4.9202	4.38415	5.0817	5.37019	4.45027	5.24411	5.12347	5.31958	5.63899	5.2642	5.74151	5.7757	5.35496	5.76017	5.58191	4.67559	5.40773	5.91825	5.17721	5.23133	5.37871	5.32292	5.17721	5.07262
ATP10A	1.98643	1.60198	1.86667	1.27403	1.07779	0.933352	2.16889	1.96404	0.858587	1.0328	2.03027	1.14135	0.786737	2.20971	1.92601	0.87474	0.916687	2.15405	1.66258	0.890967	1.79151	0.921073	0.890831	1.41933	1.82032	1.15156	1.44438	2.21253	1.49622	1.7568	2.07477	1.22981	1.61875	1.70938	1.41396	1.00134	0.312556	1.94476	0.931294	0.726053	2.40586	1.11161	0.738707	1.83357	1.35255	1.24267	0.878436	1.37132	1.97481
ATP10B	4.02959	3.60822	2.2786	2.2844	1.47792	3.01968	2.66929	2.61254	2.80868	3.20988	2.29735	3.73062	4.68481	3.41858	4.46276	3.64564	3.83985	2.25162	3.24353	1.62116	3.66493	3.69931	2.83836	4.50197	2.60599	3.89653	4.50232	1.19798	3.37606	4.1127	3.683	3.18465	3.94205	2.84612	2.72918	3.38567	2.9245	2.58524	3.38472	2.55161	2.4453	4.00542	0.960634	4.32872	3.84291	4.04332	3.90396	2.30072	2.74965
ATP10D	5.58943	4.1481	5.65452	5.40555	4.64924	5.92008	5.09511	4.4652	6.0844	4.94186	4.44012	4.87653	5.01212	4.53634	5.56824	4.55325	4.68691	5.35057	5.18986	4.68543	5.74124	4.70684	4.12423	5.18888	4.96158	5.4498	5.28988	4.75797	4.60646	5.1418	5.70569	5.01778	4.87999	5.12389	4.51178	4.80948	5.86418	4.36183	5.04691	4.85231	4.58236	5.20927	5.03886	5.21702	5.47184	5.96945	5.29825	4.53153	3.99975
ATP11B	5.73838	5.27315	6.19438	5.57848	5.56774	6.3533	5.04277	5.57315	5.13738	5.57858	5.15045	5.75619	5.62692	5.434	6.15736	4.76268	4.4116	5.3722	5.19435	4.23789	4.90643	4.73214	5.90084	5.69914	5.90832	5.30677	5.11635	5.61618	4.97465	5.04524	5.27948	4.9999	5.53225	5.63861	5.40993	5.43571	5.87423	5.10675	5.70067	5.4461	4.74411	5.9601	5.3879	5.5585	5.75869	5.98591	5.49737	4.5807	4.8171
ATP13A1	3.88853	4.79101	4.02506	3.78543	3.94466	3.74907	4.1451	3.83032	3.8819	4.21518	5.01716	4.02612	4.52228	4.85929	4.39571	3.72106	4.90525	3.486	3.49251	4.48529	3.67081	4.01125	3.94894	3.7685	4.00509	3.76441	4.59443	4.41689	4.06668	4.45471	4.51916	4.00667	3.87538	3.95356	3.5768	4.2036	3.836	4.09176	4.26728	4.17218	4.01768	4.156	4.4684	4.04274	4.37436	3.95012	4.14513	3.764	4.24835
ATP13A2	2.38854	2.38833	2.38635	2.38694	2.38764	2.6748	2.38684	2.3935	2.39727	2.38683	2.3961	2.38882	2.38812	2.39575	2.38681	2.68068	2.40579	2.40082	2.40166	2.40208	2.39523	2.40642	2.40206	2.38887	2.19646	1.73813	2.64176	2.96485	2.29634	2.80648	2.35977	2.19646	1.98117	2.6113	2.12426	2.8363	2.82318	2.54686	2.42716	2.14839	2.1408	2.28176	2.46561	2.15399	2.59789	2.59549	2.693	2.2409	2.04731
ATP13A3	4.45015	5.92911	5.14169	4.79602	6.23382	5.12605	4.91767	6.54447	4.14342	5.03453	5.76847	4.94799	5.28624	5.47007	5.2962	3.72181	4.67177	4.79314	3.53109	4.48102	4.09845	4.20412	5.9755	4.48452	4.61983	4.79351	5.19025	5.90468	5.77682	4.99957	4.72057	5.0142	4.27029	4.67449	4.59973	4.757	5.28017	5.66812	4.77088	4.7009	4.34955	6.23115	5.70925	4.55105	5.49074	5.07247	5.43421	4.38166	3.90616
ATP13A4	3.71671	2.09508	3.88646	4.5758	3.31543	4.3125	3.47445	2.86891	1.4342	2.26249	3.38807	2.70272	3.30795	2.77378	4.51183	3.0866	1.58014	2.74043	1.92073	1.51616	2.0828	2.92312	3.4848	2.70993	2.73965	3.2614	3.23087	0.97311	2.2319	2.98867	3.25791	3.40608	3.7219	2.92094	3.08416	3.6752	1.85934	2.6877	4.02856	3.36803	3.50487	3.70475	0.374019	2.52823	3.16373	3.13321	3.4623	3.83906	2.88003
ATP13A5	0.850103	-1.40277	0.764142	2.16516	0.146129	0.883115	2.02555	-1.28104	2.2222	-0.303244	-0.597261	-0.805181	0.513776	-1.24009	0.244194	1.72972	-1.05191	2.02615	2.0743	-1.12223	-1.24967	0.293419	-0.423608	1.55294	-0.47968	1.31031	0.908923	0.928545	0.107812	-0.120196	1.09828	1.80979	1.09489	-0.0445894	2.08034	1.16812	-0.306826	1.65641	-1.57198	-3.7709	1.48672	0.426108	-2.75769	0.714385	-2.75769	1.438	0.900263	2.16444	1.67779
ATP1A1	5.1291	5.52199	4.96555	5.45444	5.31811	4.72816	5.04698	4.85097	5.15746	4.98429	5.43506	5.00886	5.39938	5.79306	5.08775	5.51125	5.46408	4.7463	5.36433	5.92664	5.7855	4.96276	5.23407	4.67237	5.12428	5.59234	5.59234	5.51698	5.23399	5.19324	4.98178	5.44053	4.81258	4.89438	5.19324	4.87616	5.38366	5.82838	5.39758	5.03895	5.5581	5.10256	5.70531	4.74228	5.30521	5.38308	5.43494	5.20777	5.00627
ATP1A2	0.0302251	0.00676111	1.89145	1.59326	-0.663454	1.70778	0.290637	0.762403	0.297341	2.02447	0.858655	1.02801	-0.635111	0.845774	1.55971	2.32553	-0.337678	3.76937	2.43463	-0.395391	-0.499352	0.564708	-0.395697	-0.591455	0.163306	3.40801	-0.84351	0.813894	1.37376	1.65669	2.0937	0.565353	-0.0952154	-1.32869	3.20094	1.64467	-3.12882	2.44735	1.00695	-0.00173929	3.06613	1.386	-0.329621	1.17206	0.102432	-0.614508	-1.80511	2.11433	1.37447
ATP1A4	-1.83585	-2.28259	-1.04245	-2.32946	-2.30554	-1.60666	-2.33306	-1.03084	-0.642003	-1.64866	0.433748	-1.81717	-2.28949	-0.690499	-2.33421	-2.17557	-1.05249	-1.17505	-2.15883	-2.15521	-2.21312	-2.1179	0.543686	-1.15725	-3.12854	1.69164	-3.12854	-0.704073	1.01507	-3.12854	-3.12854	-3.12854	-3.12854	-0.227183	-0.531738	-3.12854	-3.12854	1.24797	-3.12854	1.30884	-1.60852	-0.443635	-3.02793	-1.79979	-4.53817	-1.504	-1.22529	-0.646231	-1.30695
ATP1B1	5.59808	6.55445	6.13533	5.69567	5.30074	5.32001	5.41473	5.36042	6.56688	5.76502	5.18141	6.16075	6.96783	5.85117	6.39932	7.11481	4.04832	6.75264	6.61196	5.1873	5.40853	6.30592	6.04807	7.11512	5.38417	6.49299	6.9978	6.76983	6.04752	5.61664	4.80996	6.12876	5.45709	5.51142	6.41541	5.5933	6.06195	6.81608	5.93517	5.18259	7.03353	6.8066	5.97746	5.42335	5.03176	5.43768	4.90997	6.57565	6.62066
ATP1B2	0.205794	0.165215	-1.91024	-0.366593	0.491908	-0.731528	1.52195	0.75314	1.63252	0.499935	-0.492255	-0.738998	1.47285	0.866556	-1.88085	-0.908092	-0.151355	-1.573	-0.854911	-0.843368	-1.6597	-0.723721	-1.55342	-1.18894	-0.779201	0.0467101	-1.99356	1.14769	0.95434	-0.311733	1.72823	1.77885	-1.99356	-0.634787	0.878019	-1.99356	-1.99356	1.11341	-1.99356	-1.27098	0.760774	-0.662781	-0.653392	-0.327	-0.594434	-0.161507	-0.84002	1.13547	-0.68296
ATP1B3	5.86112	5.66321	6.10774	6.37478	6.19232	6.1675	6.14946	6.27492	4.40174	5.4863	6.27739	5.59273	5.74975	5.72028	6.10395	5.75977	5.63784	4.79045	4.72226	6.12176	5.37852	4.89739	5.72176	5.44492	5.58864	4.54292	5.44865	5.40533	5.38739	5.83092	5.50285	6.4857	6.22514	5.38799	6.13877	5.87041	6.20298	6.48641	4.97449	5.3916	5.69198	5.48307	4.90153	5.82266	5.33882	6.70167	5.87543	5.89588	5.47975
ATP2A2	4.45937	5.10409	4.32258	4.7557	5.21605	4.84588	4.82348	5.35697	4.46383	4.96916	4.90276	4.627	4.71912	4.51808	4.99959	4.42108	5.18963	4.19905	5.24662	5.01108	4.6695	4.89985	4.68758	5.05161	4.77992	4.53829	4.58689	4.57382	5.20734	4.90847	4.61543	5.03935	4.95804	4.73665	4.68691	4.45985	5.40745	4.94818	4.74833	4.89594	5.20638	4.79665	4.72872	4.6836	4.98151	4.83028	5.30074	4.31675	4.50938
ATP2B1	3.94419	3.65025	4.60422	4.66622	3.91271	3.62824	3.88425	3.6617	4.31335	3.64011	3.66627	3.65353	3.64885	3.66566	3.63995	3.67283	3.68439	4.06389	3.6765	3.6773	3.66473	3.68561	3.67726	3.65388	4.19298	3.74291	3.75535	3.30348	3.6738	3.40623	3.80224	3.87283	4.35786	4.01283	3.50693	3.40918	3.55244	4.22163	4.36538	4.04197	4.03047	3.77885	4.05835	3.85697	3.51698	3.91492	4.57701	3.37258	3.73634
ATP2C1	4.41647	4.41631	4.41542	4.4155	4.41577	4.41526	4.41548	4.41755	4.41823	4.49678	4.41802	4.41668	4.41615	4.41796	4.41548	4.41867	4.41977	4.41887	4.41902	4.4191	4.41786	4.41988	4.4191	4.41672	4.28793	4.1597	4.26548	5.03853	4.58078	4.25633	4.23571	4.02259	4.95312	4.52796	4.59152	4.54294	4.36351	4.37736	4.30824	4.4714	4.15406	4.67937	4.37646	4.62677	4.68007	4.74287	4.63918	4.25815	4.03471
ATP2C2	3.78505	4.75252	3.99356	4.54475	3.94464	4.12524	4.25054	3.7597	2.58113	4.51645	4.14563	4.76558	3.39245	2.5205	4.14214	4.49857	4.20131	3.0273	3.43734	4.09958	4.27464	3.65396	3.08044	5.36603	4.10415	4.60185	4.50288	3.23463	4.59551	2.45439	4.44411	4.38643	4.1897	4.1587	3.92425	4.36204	3.35948	3.44908	4.16517	3.50584	4.35492	4.18779	2.76799	3.81951	3.58928	4.43359	4.10403	4.70749	3.69798
ATP4A	-3.21231	-1.78335	-4.22563	-1.49005	-2.10736	-3.14181	-1.24666	-2.90492	-0.825379	-3.36371	-2.7692	-1.95019	-4.22294	-2.2832	-1.73644	-1.62649	-0.867783	-0.104553	-1.94192	-0.501243	-2.31299	-2.54163	-2.45049	-2.89476	-2.799	-2.799	0.477636	0.920134	-0.165941	-2.799	-2.799	-2.799	-2.799	-2.799	-2.799	-2.799	-2.799	-2.799	-2.799	-2.799	-2.71304	-2.71304	-0.176922	-0.302335	-2.71304	-2.71304	-2.71304	-2.71304	-2.71304
ATP4B	-3.85503	-1.49903	-2.96341	-2.47227	-2.34661	-3.54136	-3.35723	-1.50574	-0.922134	-1.83742	-3.76977	-1.08006	-3.22727	-3.77334	-3.36064	-3.73179	-2.70999	-3.71968	-3.71061	-2.81255	-2.9944	-2.69246	-3.70622	-3.15287	-3.50907	-3.50907	-3.50907	-3.50907	-0.235074	-3.50907	0.288607	-3.50907	-0.182366	-3.50907	-3.50907	-3.50907	-3.50907	-3.50907	-3.50907	-3.50907	-3.29202	-3.29202	-3.29202	-3.29202	0.753842	-3.29202	-3.29202	-3.29202	-3.29202
ATP5B	7.97283	8.09095	8.0251	8.08038	8.65498	8.2248	8.3987	8.6779	7.51445	8.06513	8.23025	8.43863	7.99796	7.96119	8.06875	7.74911	8.36369	7.79836	7.19982	7.86955	6.96421	8.0914	8.45521	7.9904	7.97616	7.93866	7.6527	7.67124	8.53455	8.04512	7.6386	7.66187	8.13809	7.89127	8.31605	8.30553	8.12488	8.61827	7.92606	8.10095	8.18707	8.41029	8.31228	7.51002	7.63856	7.90839	7.81375	8.51668	8.05674
ATP5C1	5.35497	5.3543	5.35168	5.35247	5.35339	5.35005	5.35233	5.36264	5.36745	5.35232	5.36595	5.35644	5.35403	5.36551	5.35229	5.37055	5.37834	5.37199	5.37306	5.3736	6.0617	5.37914	5.37357	5.35671	5.7013	5.35006	5.14081	5.27833	5.28065	4.90902	5.32854	5.04799	5.22153	5.53583	5.51943	5.72312	5.5122	5.92404	5.59292	5.50482	5.24441	5.62569	5.63893	4.91607	5.23085	5.46706	5.50113	5.54758	5.56171
ATP5D	5.163	4.69602	4.69844	4.79255	4.39868	4.3608	5.26242	4.19923	4.91751	5.12928	4.73864	4.17061	5.26133	4.6362	4.12054	5.44914	5.24615	4.24373	4.98248	4.81757	4.2096	4.97098	4.58874	4.55594	5.10256	4.06048	4.66959	4.06284	4.55458	4.49011	4.16111	4.5479	4.5224	4.95513	5.2379	5.21226	5.09974	5.38647	4.78002	4.80998	4.99065	5.01263	4.98117	4.24351	4.62773	4.17572	4.72659	5.08501	4.97071
ATP5E	4.01418	3.40131	4.05661	3.67179	4.16782	3.77856	3.90056	3.4204	3.43155	3.38437	3.8348	3.40679	4.97681	3.42699	3.66573	3.43893	3.45819	3.44242	3.44504	3.44637	3.42544	3.9581	3.90475	3.40737	3.06993	3.80636	3.95613	4.41281	4.22466	4.23285	4.10906	3.95125	3.26318	3.45134	3.28992	3.31686	3.53237	3.40644	3.50316	3.66162	3.49024	3.19987	4.09892	3.05346	3.84561	3.78748	3.84086	3.72465	4.10178
ATP5F1	5.93068	6.7008	6.20251	6.57128	6.83586	6.13298	6.44148	7.03475	5.95049	6.25369	6.87979	6.27906	6.09143	6.60271	6.17261	6.32869	6.82874	6.10598	6.31872	7.24004	6.6574	6.28962	7.19479	6.39232	6.56056	6.1753	6.3978	6.32794	6.38943	6.13338	6.19163	5.61786	6.76726	6.40151	6.28679	6.52957	6.91538	6.72355	6.89131	6.89131	6.54323	7.0591	6.29908	5.7896	6.30067	6.30067	6.33794	6.6109	6.71702
ATP5G2	4.62283	4.21174	4.07081	4.4629	4.56245	4.02421	4.8356	4.886	4.30917	4.45647	4.61944	4.4018	4.64434	4.29482	4.01016	5.08288	4.45668	4.41757	4.69058	4.35532	4.23951	4.19073	4.15909	4.4987	4.31966	4.4382	4.36219	4.30736	4.17388	4.32256	4.28922	4.30672	3.81287	4.61537	4.74577	4.8756	4.48519	4.73584	4.57915	4.53112	4.48648	4.3922	4.47522	4.31124	4.63266	4.3239	4.21367	4.5125	4.86992
ATP5G3	4.77878	5.28781	5.03777	5.06413	5.79947	5.04243	4.75864	5.4639	5.0319	5.33196	5.195	5.57836	4.77383	4.80312	5.3613	5.55806	4.83561	4.81921	4.82193	4.82332	4.80151	5.10765	4.82325	4.78262	4.998	4.55942	4.6802	4.40118	5.27649	5.19484	4.56322	4.57192	5.10438	5.06387	5.38392	5.44468	5.44945	5.83791	5.19712	5.26117	5.32021	5.65532	5.02737	4.4439	4.69584	4.77523	4.84265	5.53923	5.43112
ATP5H	4.60947	4.39161	4.54112	4.95145	4.38392	4.62357	4.70653	4.41047	5.3284	4.3747	4.41793	4.39704	4.76444	4.67205	4.705	4.91896	4.44724	4.93228	4.43451	4.72355	4.41541	5.19394	4.43574	5.18496	4.72318	4.76985	4.37337	3.74179	4.60948	4.17039	4.76585	4.43416	4.79181	4.60081	4.98951	4.91805	4.98186	4.78403	4.89242	4.97914	4.47257	4.7211	4.83595	4.04319	4.50534	4.62283	4.72897	4.86942	4.95618
ATP5I	6.19713	6.19559	6.18098	6.18544	6.56913	6.45446	6.18467	6.46669	6.21484	6.18459	6.21261	6.19912	6.19408	7.34556	6.18442	6.51159	6.80689	6.22163	6.22326	6.52949	6.68792	6.23262	6.22405	6.19949	6.41624	5.95615	5.80979	5.99892	6.48511	6.34415	6.05224	5.99682	6.49145	6.39125	6.64043	6.79228	6.5643	6.86851	6.55279	6.57302	6.46396	6.68312	6.71296	5.78329	6.13371	6.36524	6.26926	6.7644	6.4473
ATP5L	4.72751	4.72703	4.72412	4.72499	4.72602	4.7223	4.72484	4.73584	4.74108	4.72483	5.50349	4.7291	4.72672	4.73896	4.72479	4.74444	4.75292	4.74601	4.74717	4.74776	4.73824	4.75379	4.74773	4.7294	4.73506	4.32697	4.55339	4.43354	5.09887	4.82792	3.96813	4.3742	4.62653	4.87796	5.18223	4.86872	5.28763	4.92851	4.77121	5.08911	4.54032	4.96007	4.70427	4.55769	4.63914	5.16168	4.31976	5.01492	5.13028
ATP5O	6.23295	5.64991	6.41398	6.52812	6.45374	6.54172	6.38261	6.21622	5.64824	6.29677	5.78392	6.06718	6.46436	5.97932	6.26817	5.62936	5.73848	6.0057	5.22144	5.09505	5.61153	6.29924	5.22713	6.24333	6.14633	5.98376	5.64965	5.69988	6.35902	5.90082	5.93174	6.00064	6.13863	6.10019	6.3114	6.3737	5.36309	6.28559	5.71209	6.07084	6.08875	6.32438	5.54564	5.48026	5.95181	6.3154	5.94928	6.31823	6.09281
ATP5S	2.70548	2.6901	2.1908	2.14287	2.26765	2.23667	2.52974	2.29928	2.63775	2.04192	2.21206	2.13129	2.57011	2.51971	2.8677	2.25265	2.76105	2.26553	2.51373	2.12406	2.72683	2.84972	2.12387	2.67712	2.64289	3.0037	2.24901	1.9378	2.91558	2.88231	2.30496	2.24807	2.60651	2.10123	1.98861	2.55657	2.11452	2.48909	2.48489	2.33366	2.62589	2.62183	2.25738	1.79521	1.93415	2.41727	2.29428	2.92779	2.96697
ATP6AP1	4.63982	4.89927	5.6713	5.56807	5.16261	5.42431	5.80862	5.4571	5.361	5.96481	4.85572	4.77206	4.48481	5.1512	5.10619	5.16764	4.65118	4.54061	4.13846	4.73538	5.04428	5.12702	4.37429	4.87281	5.0622	5.62259	5.65229	5.82627	5.25155	5.20156	5.50155	5.42284	4.71177	4.59595	4.20854	4.62102	4.79817	4.53881	4.82887	4.57305	5.12646	5.0278	4.56297	5.34934	4.9495	5.19219	5.19656	5.0313	4.93901
ATP6AP1L	-0.0588493	-0.0602928	-0.0737558	-0.0696946	-0.0649463	-0.0822916	-0.0703998	-0.0487183	-0.041923	-0.0704717	0.651705	-0.0569812	1.62894	-0.0447043	0.793739	-0.0374058	-0.0255837	-0.0352677	-0.0336627	-0.0328471	0.637139	-0.0243413	-0.0328854	-0.0566303	-0.489491	0.57944	-0.558029	-0.726376	0.146879	-0.0124542	0.380662	0.119051	-0.0663524	0.235123	0.432866	1.24948	0.104947	0.88675	-0.382239	-0.0200757	0.592646	-0.106044	-1.13739	0.0656946	-0.434057	0.76671	0.147653	0.677429	0.237138
ATP6AP2	5.87401	5.75943	6.05933	5.69313	6.34862	6.22099	5.69564	6.52727	5.39332	5.77089	6.0042	5.90606	6.159	5.43237	6.37096	5.60825	5.8066	4.84007	5.41853	5.51767	5.55663	5.67311	6.25052	5.91202	5.91643	5.7318	5.68055	5.83104	6.58188	6.11207	6.28953	6.14571	5.91356	5.6496	5.63033	5.24767	5.53165	5.27222	5.75895	5.77211	5.66328	6.0197	5.21101	5.91483	5.99436	6.2033	6.02917	5.69293	5.52569
ATP6V0A1	3.53295	3.40293	3.39869	3.40005	3.40154	3.39712	3.39982	3.40611	3.40785	3.3998	3.4073	3.40387	3.40251	3.40715	3.39975	3.40896	3.41178	3.40948	3.40987	3.41006	3.4069	3.41207	3.41006	3.40397	3.17609	3.71425	3.4849	3.46051	4.01604	3.59484	4.1445	3.96179	3.71109	3.21394	3.19359	3.2327	3.05215	3.05518	2.97668	3.02222	3.71492	3.73567	2.4938	3.46097	3.57404	3.5072	3.41663	3.35313	3.38784
ATP6V0A2	3.25033	3.57472	3.74709	3.37816	3.59969	3.62285	3.44257	3.75195	3.34189	3.47881	3.44787	3.76343	3.40984	3.04552	4.06451	2.68683	3.42823	3.72243	2.87372	3.48671	2.93354	2.99814	3.82165	3.22957	3.61353	3.06675	3.40569	2.56601	3.37361	3.3711	3.72969	3.23576	3.45599	3.62443	3.57086	3.69697	3.4249	3.65742	3.48405	3.37276	3.30002	3.84282	4.06204	3.32841	3.36145	3.01887	3.45708	3.10821	3.03227
ATP6V0B	5.24603	4.70916	4.68653	5.03295	5.41575	5.05416	4.69227	5.16483	4.73845	4.69215	5.89607	4.93742	4.70684	4.73411	4.69189	4.74542	4.76328	5.80314	4.75113	5.43751	4.73264	4.76513	4.75231	4.71513	4.81001	4.85748	4.90443	5.17474	5.12315	4.37106	4.479	4.44789	4.82196	4.8307	5.19216	5.4931	5.14667	5.49567	5.07097	4.88035	5.30982	5.41977	4.948	4.43386	4.44284	4.83038	4.81734	5.1925	5.14742
ATP6V0C	3.17006	3.16875	3.16338	3.1648	3.43108	3.16045	3.67411	3.18076	3.1905	3.16453	3.59851	3.17173	3.16762	3.18656	3.16447	3.19676	3.21252	3.19967	3.20183	3.20293	3.18521	3.21413	3.20287	3.47378	3.20945	2.58957	3.01268	3.05689	3.54827	2.94121	3.30907	2.66285	2.99715	3.48969	3.5941	3.75172	3.49434	3.35588	3.6443	2.96112	3.42839	3.4936	2.95363	3.32469	3.12708	2.79818	3.06484	3.58935	3.59592
ATP6V0D1	5.51995	5.73724	6.21315	5.88593	6.68645	5.9688	5.8133	6.1113	5.70016	5.92708	5.60695	5.9807	5.75535	4.95655	5.71198	5.37338	5.97725	5.4904	5.98433	6.09641	5.64981	6.10938	5.68115	5.22166	6.06006	5.3375	5.52934	5.2653	5.66357	5.45966	5.64136	5.61437	5.70294	6.05786	5.86014	6.09762	6.05786	5.86287	6.45159	5.96388	5.83301	5.69539	5.79187	5.7275	5.71641	5.98013	5.89856	5.75974	5.7698
ATP6V0D2	-2.04173	-2.04332	-2.05943	-2.05427	-2.04859	-2.06572	-2.05515	-2.0312	-2.02458	-2.05524	-2.02665	-2.03972	-2.04488	-2.02725	-2.05543	-2.02033	-2.00962	-2.01835	-2.01688	-2.01614	-1.53468	-2.00852	-2.01617	-2.03935	-0.565669	-4.02391	-0.916451	-4.02391	-1.26051	-1.26794	-4.02391	-4.02391	-4.02391	0.946181	-1.96354	-0.584929	-0.859315	-2.08623	-0.204577	-2.82672	-2.28921	-1.63024	-5.62979	-3.43724	-1.71387	-1.28849	-2.79674	-0.618109	-0.91142
ATP6V0E1	5.27875	5.5089	5.61221	6.02771	5.77873	6.00265	5.96115	6.03671	5.0763	5.66559	6.43269	4.92909	6.15721	4.94122	6.23895	5.5869	5.33112	5.13834	5.49858	4.5612	5.73906	5.43622	5.89253	5.24395	5.56763	5.16414	5.3647	5.98738	5.36674	5.22233	4.8277	4.91007	5.5429	5.91652	5.5429	5.89878	6.34672	5.64511	5.88714	6.10092	5.42981	5.59263	5.64452	5.39119	5.68525	5.71541	5.69247	5.64089	5.5738
ATP6V1A	4.80657	5.13511	5.95719	5.94149	5.25194	6.20429	5.79962	5.84019	4.6553	5.4099	5.34874	5.7831	5.23228	5.0405	6.08319	5.20372	4.79989	4.37731	4.27825	4.7016	4.67404	5.2416	5.56685	5.82628	5.53361	4.57337	4.5542	5.47532	5.75735	5.16097	5.11492	4.80062	5.20255	5.66181	5.51634	5.77604	5.17621	5.45714	5.59846	5.4523	4.31823	6.15483	5.43496	5.35172	5.88995	5.55759	5.32657	5.00738	4.3418
ATP6V1B1	-0.352684	1.52935	1.39826	0.912312	1.04233	2.38511	0.892683	0.999653	3.02301	1.51192	-0.213383	1.25327	2.98278	1.0854	1.7685	0.624324	2.89597	1.28399	-0.118227	-0.110865	2.61699	-0.0346993	3.01951	-0.331362	2.19577	2.14357	-0.315768	1.68885	0.474518	-3.35311	1.61932	3.30262	1.9119	1.65505	2.71035	1.42064	1.57408	3.32589	0.119954	0.338895	3.15346	-1.31647	0.700842	2.15041	0.880811	0.890384	-0.0489956	3.05783	2.72717
ATP6V1B2	5.70339	6.15982	6.15304	6.19473	6.27701	5.91269	5.48051	6.70139	5.48431	5.85997	6.58042	6.3509	5.21826	5.80311	6.40347	5.08655	6.43174	5.48139	4.8549	6.23621	5.52238	5.89097	6.81814	5.92861	6.34781	5.46789	5.32202	4.98628	5.79994	5.74428	5.70927	5.8544	5.99455	6.5148	5.99204	6.42249	5.94238	6.22786	6.39418	6.24704	5.98901	6.57516	4.97199	6.08534	6.27561	6.23733	5.98839	5.75384	5.5989
ATP6V1C1	3.71635	4.88213	4.49651	4.46002	4.66202	5.11286	3.91369	4.93536	4.2322	4.62922	5.04663	5.00274	4.79074	4.50048	4.9114	4.45803	4.52761	4.40483	3.51633	3.7145	4.55004	4.10856	4.90292	4.49769	4.63158	4.19326	4.58521	4.56206	4.04581	4.77172	4.40562	3.8888	4.61803	4.87333	4.42003	4.11316	4.96563	4.52997	4.78773	4.65452	4.36928	4.59342	5.15589	4.19708	4.68095	4.49538	4.35697	4.03905	4.26476
ATP6V1C2	3.06477	4.70845	4.11807	3.33048	3.90157	3.42078	4.34386	3.86922	3.59561	4.18516	4.21807	5.04724	3.05066	3.13359	4.00735	4.0091	4.76408	3.17864	4.05481	3.19011	3.12904	4.16803	4.64741	4.78521	3.40764	4.27252	4.40345	1.43442	5.03099	3.88395	4.23352	3.68274	4.33774	4.34752	4.86933	5.0517	1.74032	4.41957	4.28063	3.76773	4.61412	5.01262	1.60555	3.52704	4.34331	3.43334	3.64146	4.86895	4.19739
ATP6V1D	4.99399	5.11304	5.15901	5.28703	5.75187	5.53671	5.29089	5.59778	5.05869	4.99317	5.66723	5.41232	5.63977	5.29021	5.67756	4.07298	4.91609	5.1855	4.82059	5.53748	4.78419	4.93063	5.93586	5.47451	5.44687	5.00834	4.92329	4.50061	5.5435	5.20298	4.79492	5.01191	5.31199	5.54826	4.997	5.32348	5.691	5.40043	5.62214	5.6581	5.10949	5.44744	4.6487	4.83183	5.38129	5.67768	5.4674	5.37702	5.21242
ATP6V1E2	1.61009	2.85459	1.5159	1.7598	1.28529	1.79084	1.53754	1.31916	1.33299	1.27346	1.32862	1.30207	2.20849	1.69587	2.83689	1.34209	1.36558	1.34637	1.34958	1.3512	1.32543	1.36802	1.35113	2.57232	2.16066	2.38233	0.491968	1.95549	1.5216	1.64777	2.17526	1.37899	1.41631	1.34935	1.35931	1.68079	1.65644	1.0339	1.96874	1.74131	2.35013	1.92623	2.02129	1.0309	1.24091	1.98041	1.17339	1.83842	1.93965
ATP6V1F	3.71151	3.71103	3.70609	3.70767	3.70941	3.70432	3.7074	3.71474	3.71677	3.70737	3.71613	3.71213	3.71054	3.71595	3.85857	3.71807	3.72135	3.71868	3.71913	3.71936	3.71567	3.72169	3.71935	3.71224	3.95485	2.8127	3.93735	3.74769	3.6107	3.61461	3.52493	3.74847	3.43493	3.78164	3.37429	3.99959	4.00593	3.77571	4.02574	3.91534	3.39729	3.47018	4.15848	3.55908	3.50018	4.07756	3.84382	3.70946	3.68946
ATP6V1G1	6.71816	6.96259	6.66666	6.50281	7.13065	6.64897	6.19609	6.65054	5.56905	5.75205	6.83264	6.12608	6.57905	6.67582	6.3662	6.3195	6.39499	6.21442	6.11136	6.56019	6.10427	6.01816	6.41768	5.96822	6.41764	6.0588	6.34444	6.17386	6.4142	5.9805	5.88777	5.8758	6.28203	6.56409	6.76036	6.67904	6.8684	6.50536	6.73877	6.63798	6.81636	6.84147	6.56889	6.02711	6.39193	6.16307	6.35414	6.39252	6.40449
ATP6V1H	3.73299	3.73177	3.72024	3.72375	3.72782	3.71276	3.88222	3.74146	3.9787	3.72308	3.74529	3.92845	3.73058	3.96951	3.72295	4.4615	3.7603	3.75249	4.00583	4.20397	3.744	3.76129	4.36161	3.92963	4.04167	3.76965	3.84267	3.93239	4.27801	4.12075	3.52798	3.58775	4.08529	3.50107	4.24049	3.73649	3.78349	4.10772	3.906	3.69027	4.12718	3.81163	3.38998	3.90637	4.19874	3.65212	3.76822	4.29907	3.76471
ATP8A1	2.64999	1.40748	1.40264	1.4041	1.40581	1.39956	1.40385	1.41161	1.41864	1.40382	1.41642	1.40866	1.40697	1.41577	1.40377	1.42322	1.43474	1.42534	1.42693	1.42773	1.41478	1.43592	1.42769	1.40879	1.04305	1.5912	1.70745	1.90189	2.0251	2.26904	1.40106	0.914792	0.880134	1.58169	1.72523	1.3717	0.101853	1.90399	1.82706	1.73574	0.961853	2.00736	3.06473	1.54052	0.974647	0.769271	1.72793	1.41938	0.92376
ATP8A2	-0.539351	-1.25427	0.139631	-0.672723	-0.614134	-1.29297	-1.27208	-1.23381	-1.22176	-1.27221	0.885761	-1.24843	-0.574293	-1.2267	-0.196185	-1.21374	-1.19267	-1.20994	-1.20708	-1.20563	-1.22837	-1.19045	-1.20569	-1.24781	-2.23259	1.00596	-3.88861	0.203318	-0.15512	-1.82114	-1.02271	-1.10218	-0.245593	-0.0224273	-0.182926	-1.04227	-0.302041	-0.723906	-1.37561	-1.81617	0.567648	-0.210832	-0.747692	-0.448457	-1.0432	-1.54245	-3.11607	-0.745372	-1.89591
ATP8B1	4.83851	5.94871	5.21501	4.84193	4.55678	4.88375	4.29333	5.80523	5.09344	5.35631	5.76174	5.54264	5.61996	5.87583	5.29377	4.89053	5.5967	4.66449	5.86796	5.27894	5.0944	4.61889	4.59302	5.22283	5.24461	5.36223	5.58876	5.20806	5.76478	5.55998	5.53284	5.55042	4.90007	5.02429	5.14679	5.27541	4.22105	5.19902	4.73428	4.87312	4.41897	5.88134	5.13617	5.73988	5.59866	5.47463	5.26161	4.73524	4.14389
ATP8B2	2.47162	4.09746	3.22301	2.7075	3.17697	3.39365	3.2792	3.6074	2.90886	3.32384	2.88692	2.62965	3.22983	3.27654	3.27096	2.44982	2.27011	2.22369	3.22416	2.99982	2.95314	2.27599	3.12332	2.81791	2.96856	3.24473	2.7345	3.40729	2.38092	2.84287	3.19391	3.8558	3.43521	2.74238	3.18482	2.12575	2.24041	3.37142	3.12285	3.10612	2.45901	3.33937	1.85044	3.41562	3.51661	2.79562	3.59036	3.1314	2.83115
ATP8B3	-1.24101	-1.24225	-1.25153	-1.24861	-1.24534	-1.25569	-1.24911	-1.22818	-0.818416	-1.24916	-1.22263	-1.23855	-1.24318	-1.22337	-1.24927	-1.21493	-1.20189	-1.21253	-1.21073	-1.20983	-1.22449	-1.20055	-1.20987	-0.662218	-1.90283	-1.45241	-1.50602	0.00684951	-1.44092	-0.493218	0.0431915	-0.923323	-1.85596	-1.81818	-2.1809	-1.60176	-0.960241	-1.11212	-0.136041	-1.57312	-1.66669	-2.24556	-1.75851	-0.466611	-0.973959	-1.03524	-0.528101	-1.29809	-0.634121
ATP8B4	2.44502	3.39034	1.47143	2.27105	2.34898	2.38333	1.26695	3.32017	1.44571	2.62758	3.69786	2.69131	3.25762	3.08017	2.90146	1.47198	2.17675	1.48427	1.49344	3.06656	1.42369	1.90472	2.82159	1.85816	3.10973	1.91909	2.76858	0.622504	2.11073	2.07105	2.09252	2.41379	2.18816	2.32439	2.09697	2.88191	2.1044	3.06934	2.72831	3.20272	1.37213	2.38348	3.01679	3.38714	3.10102	0.886601	2.82736	2.0313	1.81572
ATP9A	2.14836	2.82826	3.65997	3.5584	2.94418	3.74482	3.09243	3.18757	3.39734	3.46335	3.31146	3.40207	3.28389	2.4382	3.12921	3.89303	2.01272	3.24021	2.55021	3.40605	3.10232	2.64229	1.96668	3.0723	3.24888	3.13443	2.74912	3.9533	3.04199	2.87511	2.64423	2.729	3.04587	2.57449	2.9251	3.38292	3.77428	3.33403	2.90085	2.61042	2.42143	4.20067	3.3213	2.95781	3.00001	3.56389	2.641	2.80115	2.50179
ATP9B	3.82982	4.27904	3.55335	4.15884	3.61406	4.37997	4.07657	3.96429	2.84394	4.21009	3.22171	3.78991	4.0541	3.49053	3.86838	4.49057	3.17663	3.98415	3.60096	3.12617	4.12698	3.38448	3.9264	3.79455	3.72033	4.22401	4.32859	4.06087	4.18822	4.03596	3.84634	4.01713	3.8966	3.30256	3.94139	3.91461	3.18839	3.65946	3.43194	3.09031	3.94818	3.53017	3.56655	3.64529	3.77666	3.91588	3.20593	4.12815	4.40036
ATPAF2	2.57812	3.1225	3.00292	3.04011	2.72845	3.06166	3.03373	3.40773	3.15302	3.19309	2.99833	3.245	3.5419	2.9945	3.3229	2.63722	3.11001	3.94571	2.6472	3.0665	2.61495	2.6717	2.64926	3.33254	3.05186	3.19693	2.44232	2.97803	2.99656	3.1353	3.18926	2.70916	3.48799	2.7607	2.96336	3.3233	3.08556	2.75168	3.27318	3.35563	3.17397	3.27085	2.96452	2.73564	2.99851	2.70689	2.64455	3.3389	3.45384
ATPIF1	5.24117	4.67231	5.38912	5.02986	5.00236	5.12991	5.15882	4.69507	5.47331	5.19548	4.84038	5.58043	4.66945	4.94631	5.1168	4.97519	5.02106	4.72028	4.72321	4.7247	5.22972	4.74001	4.72463	4.67964	5.08258	4.451	4.57881	4.69219	4.77681	5.13282	5.31015	4.92516	5.03311	4.87863	5.17936	5.46195	5.13879	5.04438	5.12434	5.04363	4.93628	5.45287	4.84198	4.59361	4.853	4.94975	4.91254	5.0778	5.16019
ATR	3.81937	3.63497	4.00887	3.83102	3.90085	4.34909	4.12366	4.4212	3.19259	4.04154	3.45773	4.09671	4.10658	3.27473	4.34977	2.95278	3.19281	3.24859	3.132	2.98349	3.9026	3.80462	4.00303	4.24804	3.81833	3.89297	3.87191	4.45336	3.69584	3.89697	3.41387	2.98598	3.99072	3.30802	3.74023	3.82808	3.6792	3.66793	3.55855	4.23336	3.68608	3.34752	4.80202	3.26786	3.53766	3.96407	3.5163	3.83254	3.82801
ATRN	3.43203	3.28959	3.50722	3.80384	3.39222	3.43037	3.23319	3.018	3.03322	3.15858	3.02842	3.50086	3.56384	3.73173	3.57029	3.31006	3.06869	3.19907	3.05132	3.3297	3.51409	3.47243	3.81435	3.75548	3.52904	3.23148	3.07475	3.94173	3.30768	3.3406	3.66925	3.34605	3.67778	3.24581	3.41379	3.4608	3.22162	3.24065	3.10828	3.23475	2.79583	3.4034	3.34088	3.37588	3.58121	3.65187	3.59335	3.20851	3.18529
ATRNL1	0.782649	0.183824	2.13886	0.165056	0.717905	1.64353	0.163647	0.206895	0.22043	0.163503	0.216133	0.190428	0.752415	0.214891	0.163197	0.229426	0.252972	0.233684	0.23688	1.05544	0.213011	1.14468	0.238428	1.3011	0.73476	-0.086059	-0.395248	2.43454	0.887086	0.568039	1.42373	-0.414779	0.609975	0.370641	0.0813918	0.986828	-0.399968	0.611644	0.676093	0.911888	0.469935	1.51032	0.537555	0.181183	-0.930687	0.626438	1.03186	1.28877	0.159216
ATRX	0.380531	0.379242	0.375602	0.376414	0.377371	0.373913	0.376273	0.389113	0.394506	0.376259	0.39282	0.382172	0.378028	0.392328	0.686389	0.39797	0.406695	0.399581	0.802819	0.401385	0.39158	0.40759	0.401357	0.382477	-1.16767	2.39808	1.77852	2.40557	-1.16767	1.60998	-1.16767	-1.16767	-1.16767	2.47447	-1.16767	1.49765	2.32092	1.59906	-1.16767	-1.16767	-0.114014	4.70311	-0.114014	-0.114014	-0.114014	-0.114014	-0.114014	-0.114014	-0.114014
ATXN1	2.62388	2.62338	2.61852	2.62002	2.62173	2.61528	2.61976	2.62734	2.62958	2.61973	2.62888	2.62453	2.62288	2.62867	2.61968	2.63104	2.63484	3.69295	2.63226	2.63253	2.62836	2.63523	2.63251	2.62465	2.94547	2.44708	2.58954	2.43904	2.84619	2.59334	3.02813	2.73142	2.22256	2.77289	2.69478	2.82599	2.58376	2.4635	2.86784	2.85112	2.5958	2.90862	3.19078	2.60451	2.93951	2.24263	2.60634	2.58052	2.85914
ATXN10	4.88062	4.34081	4.33589	4.33737	4.3391	4.33278	4.33711	4.9598	4.34755	4.33708	4.34676	4.34202	4.34029	4.34653	4.33703	4.34921	4.35412	4.35	4.35059	4.3509	4.34618	4.35524	4.35088	4.65063	4.45837	4.58024	4.43364	5.0154	4.16088	4.01166	4.32193	4.01811	4.5977	4.47984	4.4125	4.32066	4.63848	4.39609	4.23414	4.37499	4.15906	4.23392	4.55977	4.3186	4.39201	4.71339	4.40643	4.58297	4.31103
ATXN1L	3.87773	3.40475	3.59632	4.02619	3.39859	3.9901	4.13364	3.3152	3.67325	3.54787	2.87572	3.60492	3.26988	3.2265	3.66601	3.64429	3.10422	4.06015	3.88362	2.97706	4.30088	3.80495	2.56677	3.82753	3.40056	3.28283	4.50791	3.65445	4.12267	4.03122	3.86287	3.93187	3.01689	3.59085	3.41162	2.8706	3.26702	3.25038	3.55437	2.97036	3.45047	4.16955	3.20741	3.84018	4.28927	3.33181	3.47879	3.25548	3.02996
ATXN2	3.71436	4.91744	3.91438	3.35456	4.37674	3.89602	4.50204	4.56007	4.04188	5.05759	4.63375	4.47229	4.18488	4.45621	3.78018	3.75732	4.25464	3.78197	4.68186	4.42351	3.66069	4.16236	4.49749	4.26892	3.76878	4.72687	4.36059	4.4556	4.74465	4.31716	4.67551	4.65736	4.27495	4.00969	4.18155	4.01601	3.92041	4.05434	3.78405	3.7181	4.48249	3.89043	4.61764	4.68136	3.89327	4.09644	3.93979	4.26642	3.80449
ATXN2L	2.4868	2.4864	2.48256	2.48373	2.48509	2.48004	2.48353	2.48959	2.49142	2.48351	2.49084	2.48732	2.486	2.71954	2.48346	2.49261	3.14398	2.49317	2.49359	2.4938	2.49042	2.49802	2.4938	2.48742	2.48763	2.19146	2.78739	3.18735	2.52733	1.91978	2.78413	2.83346	2.66286	2.49179	2.17734	2.20087	2.46941	2.82325	2.54685	2.45385	2.98308	2.20071	3.25453	2.79285	2.32522	2.20552	2.44911	2.44911	2.47893
ATXN3L	-4.70355	-4.70453	-4.71369	-4.71094	-3.98157	-4.71946	-4.71141	-4.6966	-4.68743	-4.71146	-4.69199	-3.8808	-4.70549	-4.69332	-4.71157	-4.67807	-3.56718	-4.67371	-4.67047	-4.66883	-4.69449	-4.65205	-4.66891	-4.70203	-5.10235	-5.10235	-5.10235	-5.10235	-1.55854	-5.10235	-5.10235	-5.10235	-5.10235	-5.10235	-5.10235	-5.10235	-5.10235	-5.10235	-2.33169	-2.93076	-5.20676	-5.20676	-5.20676	-5.20676	-2.11014	-5.20676	-5.20676	-5.20676	-2.16679
ATXN7	2.42304	2.45582	2.19281	2.20315	3.67446	2.17066	2.53815	3.26473	2.75441	2.90236	2.54168	2.91862	2.22316	2.75183	2.20079	2.28161	2.63804	2.2866	2.29034	2.29223	2.26214	2.31407	3.89808	2.95533	2.84671	3.50401	3.33576	2.69996	2.84905	2.65851	3.23456	3.30068	1.96869	2.65441	2.55839	1.97915	1.606	2.76764	1.77682	2.24057	2.13582	3.08529	3.35575	3.27444	3.17678	3.13449	2.40097	1.36049	1.64372
ATXN7L1	1.84987	1.48199	1.6262	1.64259	1.66162	1.45905	2.02618	1.49407	1.50116	1.47138	1.74421	2.00173	1.67455	1.93429	1.89714	1.50588	1.51824	1.50812	1.50979	1.80419	2.18273	1.51955	1.51061	1.48581	1.63486	1.87015	1.95825	1.60685	0.739018	1.92137	1.78173	1.74084	1.71351	1.9959	1.4455	1.81597	1.40102	1.88238	1.61116	1.66892	1.76407	1.53279	1.99427	2.143	1.96367	1.78181	1.5834	1.0817	1.32097
ATXN7L2	1.16492	0.04855	0.42063	0.0176968	0.0334407	0.336276	0.0153283	0.397936	0.105579	0.255817	0.0990706	0.763107	0.314726	0.678808	0.995526	0.467649	0.153546	0.480612	0.130101	0.132491	1.99834	1.61464	0.776671	1.308	0.773865	0.538428	0.476028	-0.145467	1.61805	1.37756	0.479964	0.613075	0.611186	0.247221	0.218966	1.20687	0.760496	-0.217985	0.27594	-0.526248	1.05041	0.609682	1.20321	0.0379851	-0.0746162	0.0586701	0.304738	0.754187	0.710518
ATXN7L3B	3.44288	3.415	3.78175	3.75986	3.39151	4.31711	3.65659	3.33258	3.39504	3.39817	3.55111	3.91698	3.66994	3.06096	3.92624	3.35635	3.54049	3.05298	3.41496	3.16131	3.3843	3.28197	3.08514	4.11286	3.14653	3.52037	3.48431	3.88901	3.88387	4.08217	3.85215	3.72917	3.28455	3.2259	3.28604	3.16354	3.441	3.25011	3.40515	3.16354	3.28279	3.62307	3.79118	3.08809	3.43015	3.31564	3.50684	3.43808	3.75764
AUH	3.65365	2.94077	3.58496	4.24073	3.58146	3.36445	3.51514	3.76937	3.25437	3.08783	2.9825	2.94916	3.85745	3.23796	4.17584	3.28111	3.03215	3.00588	3.01019	4.20498	3.2324	4.47021	4.08512	3.67944	3.31013	3.72734	3.74741	4.06789	3.58341	3.98179	3.44537	3.43554	3.55546	2.95174	3.76238	3.79666	2.56134	4.10043	3.09358	3.01718	3.80057	3.79692	3.36335	3.447	3.04481	3.06495	2.82684	4.38044	3.9676
AUP1	5.64961	6.09424	5.25504	5.60474	6.19192	5.33603	5.64707	5.92606	6.00777	5.39506	6.26441	5.35808	5.61378	6.40302	5.57477	5.75978	6.37987	5.96471	5.66875	6.58307	5.17536	5.92899	6.07579	5.10049	6.18116	5.40092	5.06903	5.62086	5.60277	5.56192	5.45998	5.37125	5.86398	5.92959	5.75355	5.69472	6.58512	6.00056	6.0803	6.24103	5.62139	5.68744	6.23131	5.53231	5.63873	5.67726	5.86626	5.84727	5.63604
AURKA	1.57211	1.57184	1.57028	1.57039	1.57097	1.62489	1.64265	1.57386	1.57496	1.57037	1.57462	1.57244	1.57158	1.57451	1.57036	1.57567	1.57745	1.576	1.57624	1.57636	1.57436	1.57763	1.57636	1.5725	1.55199	1.57295	2.71433	3.05746	1.96462	2.53713	1.51867	0.713289	0.344659	1.29914	0.39564	0.789097	2.63987	0.911524	1.76697	1.80079	0.744371	2.18249	1.0685	1.59033	2.24389	1.19167	1.80339	0.927593	0.884362
AURKB	1.63832	1.63415	2.90968	1.60667	1.62062	1.56895	2.29152	2.17419	3.30527	2.29055	1.68041	2.46881	2.40739	3.50687	2.28847	1.69911	1.7318	1.70506	3.44982	1.71177	1.67599	1.73521	1.71167	1.64472	3.16455	1.5871	1.73128	2.33578	1.10249	2.84086	2.95033	2.09047	1.5815	2.43204	1.25387	1.36238	2.90351	1.71613	2.33043	2.47454	1.60846	2.84809	3.18758	1.51156	1.70566	2.40783	2.57938	1.60107	1.4868
AUTS2	2.71253	2.71177	2.70476	2.70687	2.70935	3.24508	2.7065	2.71782	2.72138	3.09564	2.72025	2.7135	3.32628	3.27473	2.70639	2.72375	2.72996	2.72487	2.72571	2.72614	2.71943	2.73061	2.72612	2.71369	2.61154	3.50598	3.18625	3.76193	3.11281	3.12326	2.82761	3.04069	2.77888	2.48411	2.77556	3.06667	1.99772	2.82473	2.29982	1.73254	3.10406	2.80941	2.77822	3.7951	2.66178	2.75491	2.15875	2.7394	2.59559
AVEN	3.98254	3.09107	3.32112	3.41903	2.12322	3.31575	3.83303	3.30287	4.19247	3.63312	3.87014	3.28239	3.19005	3.63662	4.05253	3.7712	3.34253	4.49005	3.01276	4.08568	4.197	3.14346	3.97375	2.8567	3.83658	3.13804	3.32494	2.28933	3.26757	3.40405	4.01054	4.04511	3.64839	3.74107	3.37963	4.01331	3.64023	2.93183	3.90196	4.02445	3.26193	2.67866	4.2996	3.23545	3.71634	3.70378	4.256	3.36961	3.33206
AVIL	2.31607	3.12191	3.08299	2.73594	2.73115	2.92264	2.90397	3.07285	4.01366	2.91341	3.19326	3.02931	2.43762	3.53095	2.99024	3.52643	4.19581	4.58079	3.79339	4.09721	4.15425	3.78779	3.45841	3.72334	2.78455	2.48982	1.89962	4.08523	3.83881	3.26051	4.31546	2.94164	3.14865	3.78727	3.24023	4.05877	3.6603	3.66898	2.99372	3.25221	3.58432	2.3928	3.90298	3.2043	3.62805	4.28692	3.40737	2.75302	2.7073
AVL9	2.57338	3.50859	3.22133	3.35306	3.01972	3.39719	3.21502	3.19409	2.65174	3.47435	3.19662	3.35437	3.20331	3.30029	3.33686	2.2518	2.52295	2.05278	3.67821	3.12715	3.11532	2.34584	3.12671	3.31982	2.99558	3.27863	3.7927	2.81172	3.28424	3.34307	3.90153	3.23347	2.70581	2.81686	3.11224	2.66893	3.29488	2.62896	2.6932	2.44594	2.73239	2.98413	3.82972	3.08241	3.05142	2.63379	3.31506	2.94677	2.74429
AVPI1	3.99198	5.61045	4.72907	4.48119	4.48431	4.5782	4.56694	3.61997	4.54971	4.96787	4.26753	4.1517	4.67509	5.2843	3.5614	4.5846	5.25347	4.15725	4.69868	3.15154	3.40206	4.60902	5.60527	4.65688	4.63531	3.97597	4.39508	2.68373	3.80851	4.00402	4.84827	5.09083	4.9287	4.76699	5.51264	4.78447	4.79451	5.10519	4.3059	3.91967	5.13163	4.38346	2.89533	5.27252	3.9245	4.39224	4.36813	5.15699	5.19232
AVPR1A	1.94807	-0.3122	1.94516	2.07315	1.4563	1.07435	1.63076	1.01508	2.25868	2.12144	0.5846	1.77725	1.7686	0.575065	1.8892	1.22428	0.0189887	2.83503	1.51357	1.90311	1.78367	2.24467	0.752785	1.23132	1.97478	1.46036	1.72718	2.15133	1.13924	0.74713	1.18841	0.701204	0.662463	2.68464	1.6387	0.322673	0.578897	3.04033	1.82299	1.6452	1.11163	1.23962	1.26333	2.47057	2.11676	2.1234	2.374	0.75542	0.0313019
AVPR1B	-1.95268	-2.73736	-2.7624	-2.75486	-2.74602	-2.77825	-2.75617	-1.81851	-2.70311	-2.7563	-1.75732	-2.7312	-2.73999	-1.76555	-2.11032	-2.69467	-2.67254	-1.64111	-2.68767	-1.60916	-2.71007	-1.49655	-2.68621	-2.73054	-2.81255	-2.81255	1.90061	-2.81255	-2.81255	-2.81255	-2.81255	-2.81255	-2.81255	-2.81255	-2.81255	-2.81255	-2.81255	-2.81255	-2.81255	-1.08407	-3.40918	-0.763195	-3.40918	-3.40918	-3.40918	-3.40918	-3.40918	-0.081211	0.407691
AVPR2	-0.847931	-0.848846	-0.857418	-0.854824	0.0958506	-0.862897	-0.855274	-0.841539	-0.837275	-0.85532	-0.838627	-0.550405	-0.572847	-0.839018	-0.855417	-0.834451	-0.403616	-0.833117	-0.832117	-0.831609	-0.83961	-0.397828	-0.831633	-0.846527	-0.0492263	0.035567	0.331805	0.55014	-2.69635	-2.69635	0.442508	-2.69635	0.129	-0.364242	-0.835535	-0.834492	-2.69635	-0.29864	-0.312763	0.0680281	-1.30666	-1.09289	-0.237126	-0.3162	-0.950264	-0.48094	-0.313316	-0.251829	-0.332173
AWAT1	1.97984	2.18281	2.64127	2.54193	1.92113	3.13838	3.04381	1.43648	4.16167	3.93065	2.04356	3.52488	3.24101	3.78434	1.83343	-0.391657	1.94577	2.02619	0.454851	3.27791	5.80035	4.84079	4.15333	1.78714	1.80712	5.68249	-3.84603	2.69023	7.08425	5.46648	3.3684	0.720341	-0.75118	2.15855	5.2507	6.11681	1.31309	5.79134	1.79569	0.435657	5.21645	5.77037	-1.25566	-3.43888	0.67458	0.624289	2.00411	6.16694	6.3404
AXDND1	-0.819938	-0.108039	0.580637	-0.882111	-0.854703	0.647593	-0.886208	-0.763121	0.868323	-0.266398	0.135677	-0.809376	2.30652	0.809332	-0.887518	0.234026	-0.636928	-0.689234	-0.680519	-0.676097	0.789252	0.424832	2.63961	1.86602	0.365942	1.86419	-1.0137	-1.11765	3.26884	2.0045	1.17539	-0.38988	-2.03161	-1.81462	1.1743	1.49911	-0.529215	1.18515	-0.927437	-2.20206	0.830233	1.6068	-1.60265	-0.338475	-2.53643	-0.368986	-2.37752	2.15123	2.05179
AXIN2	3.23418	2.8061	2.92754	3.87233	2.70698	3.47901	2.81755	1.65247	2.11646	3.13806	2.3738	3.22521	3.26322	2.07573	3.51274	3.25179	1.67282	2.75679	1.5878	1.84965	3.02499	3.24154	1.84918	4.10685	3.07589	3.21018	1.64498	3.16298	3.03564	3.20579	2.90929	3.1002	3.58004	3.02119	3.13193	2.36076	1.59825	2.10703	2.33473	2.76957	2.71929	2.55184	2.88184	3.24365	3.61694	2.76961	2.20811	2.73607	1.91416
AZGP1	8.71558	6.2536	8.81013	7.82235	6.48656	7.71998	8.59857	5.42139	7.04012	7.78268	4.50208	7.63513	7.66068	4.9288	7.77481	8.72272	5.91218	7.422	6.46427	6.15982	7.28379	7.14433	6.35017	7.2814	7.43675	7.12864	6.06838	4.30802	7.55633	6.41022	7.71514	6.90131	8.23317	7.90113	7.69783	8.44176	5.36954	8.12572	7.47723	7.08171	7.89225	7.97539	3.47746	6.62685	7.48203	7.32384	7.36086	7.63942	7.70336
AZI2	4.47589	4.51752	4.63036	4.43654	4.31008	4.66045	4.01111	4.30856	4.71718	4.34302	4.58816	4.78434	4.50585	4.42973	4.73322	4.16515	4.05247	3.88108	4.18694	4.36779	4.49986	4.64617	4.31643	4.77567	4.31699	4.64418	4.09326	4.23412	4.75782	4.46393	4.22908	4.44194	4.38384	4.64984	4.66114	4.65141	4.00682	4.59558	4.54492	4.37792	4.6297	4.72809	4.28562	4.074	4.60606	4.4432	4.29464	4.50245	4.49585
AZIN1	4.08832	4.08763	4.08118	5.04895	4.54267	4.07708	4.50206	4.09316	4.0964	4.08276	4.09537	4.08922	4.08696	4.09508	4.08268	4.09855	4.10417	4.09957	4.10033	4.10072	4.09463	4.10476	4.1007	4.08938	3.94016	3.94016	4.16307	4.62968	4.08926	4.22263	4.26745	4.10129	4.67524	4.19442	4.22263	4.12672	3.95406	4.00222	4.35182	4.09967	3.95359	4.36538	4.55333	4.49849	4.36538	4.37486	4.27853	3.74203	3.62924
B2M	10.2729	10.4909	10.6294	10.9701	10.9116	11.2008	10.6914	11.4203	9.5452	10.1971	10.8336	10.8533	11.535	10.6061	11.3427	10.0966	10.1127	10.0151	9.45621	9.82152	9.45773	10.1125	10.8166	10.303	11.2412	10.478	10.8347	9.88643	10.478	10.8347	9.92122	9.92122	10.3108	11.6042	10.478	9.78683	11.6042	10.0929	10.2046	10.478	10.7178	10.2698	10.1826	11.1236	10.3985	10.1826	10.8164	10.7178	10.8164
B3GALNT1	1.64456	1.64412	1.63973	1.64113	1.64269	1.6382	1.6409	1.64743	1.64924	1.64087	1.64867	1.64511	1.6437	1.64851	1.64082	1.6504	1.788	1.65094	1.65134	1.65154	1.64826	1.65362	1.65153	1.64521	1.48721	1.95965	-0.0965537	2.43992	2.33702	1.57487	0.246623	2.11136	1.68086	1.90008	1.60739	2.15068	1.59859	2.01681	1.91753	1.51541	0.857409	1.92217	1.79932	2.22622	2.62103	2.10934	1.40385	1.22307	1.30667
B3GALNT2	4.05493	4.59776	4.37737	3.80919	4.24655	4.13388	3.49761	4.06802	4.98865	3.98036	4.34527	4.51537	4.18267	4.68853	4.79185	4.78606	4.76708	4.87202	4.56299	4.9559	5.20801	4.61884	4.73004	4.92015	4.38714	4.46978	3.85142	4.32858	4.61461	4.19176	4.59958	4.84368	4.77784	3.68618	4.63925	4.79412	4.73504	4.75077	4.20391	4.85103	4.17045	5.17958	4.80425	4.40952	4.42662	5.03769	4.41769	4.12686	3.48745
B3GALT1	-3.51865	-3.52179	-3.02182	-1.7739	-3.53194	-3.57028	-3.5439	-3.49678	-3.48224	-3.54406	-3.48685	-3.5146	-2.87994	-2.68552	-3.5444	-2.60326	-3.44768	-0.872109	-3.46471	-3.46298	-2.6962	-3.44508	-3.46306	-3.51384	-3.71866	-3.71866	-3.71866	-3.71866	-3.71866	-3.71866	-3.71866	-0.336599	-2.14555	-3.71866	-3.71866	-3.71866	-2.84536	-2.11698	-3.71866	-2.58766	-3.4297	-3.4297	-3.4297	-3.4297	-3.4297	-3.4297	-3.4297	-3.4297	-3.4297
B3GALT2	0.403845	1.74069	0.908269	0.539001	1.41403	0.933991	-0.0522558	1.39159	1.95188	0.878543	2.38611	1.74013	1.28889	1.35574	0.623835	-1.55514	0.499617	0.0588592	0.586345	0.808582	-0.360197	0.434194	0.476778	1.57139	1.00548	0.802796	-0.24017	0.948863	1.22244	1.945	0.376537	1.69689	0.457956	1.64009	0.59939	0.0700023	0.742004	-0.0537047	1.09456	0.831585	0.0187596	2.08849	0.783433	0.0187596	1.96083	2.24861	0.0187596	0.0187596	0.0187596
B3GALT6	2.14231	1.89682	1.88337	1.95749	2.50173	2.31101	2.96289	1.97752	2.53878	1.87834	2.29926	1.41009	1.69642	2.66747	1.94078	1.45787	2.28764	2.05409	1.67014	2.19241	3.26249	2.40448	2.67506	2.84653	1.47857	1.84341	2.71458	2.38599	2.56641	2.59647	1.40534	2.54352	2.02448	2.33358	2.33426	2.40759	2.65314	1.41382	1.57415	2.47134	1.66749	2.37863	2.1761	2.16684	2.09478	1.90255	2.63641	2.0435	2.1293
B3GAT2	1.54708	1.09522	1.63749	1.17216	0.892336	0.974251	0.668909	0.286372	1.24486	0.88906	0.349089	1.00374	1.0325	0.893676	1.43747	1.68643	0.641677	2.2394	1.50499	1.14611	2.43123	1.74463	0.856977	2.00475	1.07479	1.38902	0.876691	0.902418	2.01932	1.07615	1.83933	1.98862	1.43721	0.827403	-0.0665942	1.07255	1.13065	0.377111	1.80146	1.22207	1.37726	1.79011	0.471539	0.324407	1.35758	1.89628	1.14657	0.579123	1.07422
B3GAT3	2.07514	2.43936	2.10431	2.37819	2.25067	1.46309	2.69078	2.03279	2.29623	2.75838	2.08664	2.37587	2.30235	1.61352	1.76463	2.51899	2.05477	1.96064	1.34994	1.98426	2.98638	1.39353	1.70483	1.74683	2.13794	2.82863	1.85389	1.80588	1.11887	2.28013	2.60968	1.79384	2.70774	1.89388	2.07905	1.82204	2.51317	2.30605	1.68139	1.55865	1.71415	1.59169	2.09756	2.08411	1.81067	2.31945	2.20097	2.56037	2.3003
B3GNT2	2.53621	3.10948	2.67112	3.50082	3.02971	3.45686	2.72954	3.29741	1.80313	2.93084	3.22182	3.54458	2.60503	2.58563	3.04355	2.67056	2.95233	2.83545	2.13369	2.14009	2.24729	2.81907	3.29865	1.9466	2.98435	2.31792	3.08146	3.1237	2.40957	2.539	2.17486	2.34274	2.49913	2.74783	2.97244	2.46401	4.0343	2.90074	2.74184	3.16202	3.23795	2.21841	2.22088	2.79527	2.93284	3.09516	2.91414	2.49317	2.67864
B3GNT3	0.0759505	0.734385	0.0319885	1.08748	3.09202	0.834138	0.0419414	0.105501	0.125196	2.39511	0.118953	0.775357	0.716871	0.117146	1.06921	0.138238	0.172208	0.144398	0.149018	0.151363	0.114411	1.17228	0.151253	0.0824438	0.0256489	0.907404	1.70514	-2.52351	1.2851	1.26494	0.176848	-2.52351	0.638583	0.504113	1.23381	1.17706	1.72808	1.15902	1.60378	0.976217	-0.391674	-0.1231	-0.041884	-0.741113	1.44549	-0.278552	1.25198	1.09953	1.57695
B3GNT4	1.50789	3.39085	1.05261	1.54175	3.22925	1.67045	1.86965	3.17138	2.02826	1.46587	3.38656	1.89045	1.5035	3.45522	1.15194	2.14946	3.26843	1.69633	2.52787	3.44787	1.04342	1.66397	2.97202	1.36204	2.79144	-0.00851852	2.59399	2.83823	3.00437	1.92249	1.83321	2.992	1.8483	2.37222	1.67708	2.42302	2.19743	1.98854	1.3284	2.94088	1.70625	1.21725	2.55094	2.10036	0.813735	3.26929	2.57133	2.18953	1.95026
B3GNT5	3.37587	3.43978	3.93815	3.31369	4.49137	4.16635	2.91434	3.9299	3.0333	3.91182	4.13296	4.07914	3.91431	3.15425	3.69872	3.01242	3.48046	2.826	4.22639	3.64703	3.28441	2.85773	4.38842	3.87058	3.52437	3.4608	3.79424	4.00557	4.01875	3.85874	3.20959	3.82386	3.6515	3.90664	3.6705	3.4037	4.28162	3.4348	3.00102	2.84877	3.44224	4.05573	4.0828	3.64337	3.94876	4.1385	3.5721	2.58143	2.91599
B3GNT7	0.333765	0.766973	-0.560209	-0.186714	1.59446	0.575049	0.48207	0.56762	1.24771	0.834581	-0.457025	-0.637705	-0.0105175	0.343092	-0.207785	1.36136	0.303128	0.531665	1.19523	-0.304344	-1.02223	1.10403	1.474	0.63952	-0.230768	1.28855	1.32341	-0.0229076	-0.33501	0.527816	0.110118	1.46995	-1.37323	1.30009	0.39042	0.39042	-0.703741	0.161112	0.67517	1.51756	1.38448	-0.282163	0.261975	0.916604	-0.377425	0.205339	0.368823	0.556318	1.61376
B3GNT8	1.82839	1.10097	2.56751	2.77501	1.15551	3.05848	2.68909	1.66751	3.83582	0.421351	2.19369	2.26473	0.291341	1.05986	3.48796	3.50258	2.33705	5.45717	1.91942	2.22931	2.96136	2.77624	0.276501	1.71467	1.92007	2.07327	2.09863	1.57302	2.122	0.545641	2.16637	1.2603	1.01092	0.275088	1.83042	1.94277	4.92691	2.00031	5.12149	5.12006	2.33141	4.47591	0.917689	2.3694	3.23402	3.23604	0.854868	0.829187	0.289557
B3GNT9	3.38712	3.0693	3.52314	2.93961	2.73657	3.04174	3.16563	2.3749	3.71885	3.24017	2.45113	3.4407	2.99541	2.92159	3.18927	4.32768	3.46001	3.95872	3.31082	3.37037	4.15657	3.80865	3.84334	3.54728	3.73745	3.02098	3.43338	3.06093	2.83123	2.6854	3.93735	3.02478	3.46373	3.61696	3.07628	3.05341	4.21742	3.07009	3.50795	3.02698	2.56292	2.74457	3.39806	3.9372	4.07468	3.82401	3.40215	3.0783	3.02574
B3GNTL1	1.24896	2.65505	2.1907	2.28112	2.50147	2.37046	2.58492	2.76497	3.07042	3.29306	2.38679	2.72275	2.51075	1.42395	2.57966	2.59046	2.68774	3.44811	2.08465	2.35657	2.82225	1.66053	1.76634	2.93416	2.83895	2.25207	2.51578	1.10758	2.20215	2.90491	2.28358	1.46731	3.24687	3.001	2.74775	2.23438	2.29082	2.76432	2.52337	2.71737	2.56567	1.93019	3.32488	2.09071	2.55194	3.01346	2.12665	2.6222	2.07593
B4GALNT1	0.084998	-0.473639	-0.218978	1.19833	-0.536698	-0.777962	-1.1689	-0.318768	-1.04779	-0.612364	0.898323	0.98222	-1.13165	-0.265523	-0.153893	0.505406	-0.979084	-1.01977	-1.01302	-0.108899	0.345175	-0.97387	-1.00975	-1.11004	-0.370655	-1.6533	0.752808	1.35071	-1.15264	-1.39176	0.693641	0.375519	-1.12806	-1.73772	0.349976	0.560234	1.10533	0.384464	-0.812718	-3.08618	-0.55486	-1.99304	-0.69045	0.265498	0.959723	-0.331239	-0.10125	-0.271916	-0.618288
B4GALNT3	4.00557	3.91802	2.87284	4.12377	3.54755	3.41643	4.38933	2.42155	3.1341	4.35654	3.77541	3.88202	3.52296	3.26945	3.11102	4.02111	2.83966	2.12326	4.44719	3.03664	3.33234	4.08114	3.35025	2.72813	4.1541	2.62535	3.73056	3.09819	3.00037	3.1714	3.83304	3.37497	3.68089	3.83017	3.33718	4.29577	3.38859	3.59818	3.34159	3.41197	4.10976	3.94638	1.72974	3.83086	3.80424	3.39468	3.47077	3.55448	3.18488
B4GALNT4	1.76681	1.1414	1.58339	0.436152	-0.48684	0.846909	0.469155	-0.532687	1.92051	2.3653	2.25164	1.28927	1.63403	2.27993	1.55348	0.454578	1.12672	1.21618	2.83439	1.09715	2.76622	1.9034	-1.31671	3.29485	1.93339	2.37718	2.05592	3.94958	1.57621	-0.49843	1.61478	1.70359	0.0420565	1.41074	2.00255	2.30926	0.332489	1.50169	1.47386	-2.2579	1.80295	1.00317	2.23218	0.879588	2.15328	-0.739822	0.744848	2.01977	2.06778
B4GALT1	3.19189	3.55072	3.43893	3.53421	3.48254	2.64717	2.829	3.80644	3.12892	3.46709	3.58551	2.87493	3.21803	3.93893	3.5128	4.10004	3.45065	3.35647	3.98469	3.55581	4.07796	3.69419	4.31251	3.09676	3.29141	3.3026	3.62483	3.03945	4.06292	3.45349	3.52452	4.1468	3.46377	3.57631	3.416	2.92347	3.47518	3.8488	3.13088	3.43548	3.56424	2.79393	2.94531	3.90099	3.95779	3.66636	3.95314	3.33811	3.64999
B4GALT2	2.43857	2.74483	2.68042	2.9308	2.42807	2.8937	2.55766	2.64675	2.88982	2.56368	2.82433	2.44178	2.43366	2.67163	2.56372	3.14081	2.74969	2.47882	2.88315	2.72009	2.46117	2.75475	3.05096	3.47085	2.83397	2.41301	2.6997	2.79359	2.62008	2.66649	2.68004	3.07219	3.09211	3.04885	2.05429	2.48535	3.00452	2.53764	2.72299	2.7845	2.36196	2.44658	3.21172	2.75499	3.02063	2.98231	3.06749	2.45366	2.31213
B4GALT5	2.49208	3.70242	2.52827	3.18368	3.17233	3.6633	3.63207	4.34898	3.13	3.53567	3.23203	3.57849	2.91575	3.22505	2.81081	2.85397	2.72362	2.3922	2.66948	2.67499	2.58714	3.77524	3.35515	2.97269	2.87951	2.89292	3.06105	3.99663	3.75581	3.00912	2.84146	3.12825	2.74624	2.56214	3.22194	3.16649	3.1988	3.90498	2.66311	2.88415	3.72523	2.67963	3.61357	3.31239	2.7793	2.67163	3.02564	3.04252	3.27187
B4GALT6	1.51292	0.407021	0.360197	0.374525	0.802668	1.48015	0.37205	0.445891	1.43228	0.371797	0.461157	0.875734	2.12423	0.459113	1.05782	1.04892	2.35001	0.48974	2.70894	0.4975	1.38542	0.524493	0.497378	0.419447	1.44091	1.14708	0.484399	1.29803	0.960697	1.68511	0.882789	1.62973	2.26985	0.425139	0.385154	1.11472	-0.57622	1.30578	0.279137	0.403011	0.899605	2.01633	0.762952	1.28208	1.74383	1.76815	1.19843	-0.0309244	-0.452466
B4GALT7	3.92807	2.72845	3.22389	3.42423	2.34182	3.38847	3.66965	3.21197	3.67605	3.72859	3.47841	3.64526	3.25912	2.40172	2.78395	3.07195	2.75758	3.36391	4.26514	3.13631	3.3614	3.46338	2.66846	2.85327	3.24464	2.06594	2.84156	4.21507	3.27634	3.12757	2.852	2.97627	3.30715	3.31085	3.08252	3.0963	3.58464	3.11647	3.75775	3.68752	2.83244	2.63445	3.60863	3.24257	3.58659	3.35693	3.76534	3.00092	3.15747
B9D1	2.13891	2.02327	2.0777	2.35839	2.04879	2.2399	2.95444	1.63374	2.78925	2.74727	2.21464	2.20103	2.23423	1.84922	2.06324	2.82239	2.62437	2.55974	2.92544	1.46066	3.10836	2.52798	2.05954	2.36667	2.46613	2.60332	1.17586	2.49349	1.82992	2.34677	2.3844	2.65971	2.16915	2.92152	2.507	2.35633	1.4809	2.68504	2.90901	2.17024	2.45388	2.35819	1.57654	2.13839	2.40198	2.17737	2.60782	2.64811	2.62392
B9D2	1.56102	2.73452	-0.35929	2.06423	2.14658	0.610147	3.00481	1.83744	3.41854	2.54179	1.88879	1.29914	0.996016	3.6058	1.07193	3.77395	3.26196	2.73465	4.03066	2.61788	2.05844	0.765949	3.4861	2.42874	3.15466	-0.929896	-0.929896	2.49695	2.54298	1.47535	3.32604	2.62382	3.17901	2.88428	1.76358	1.2649	3.28295	2.47773	3.62794	3.55698	2.50545	1.84977	1.62592	1.78744	2.42728	3.38182	2.28556	2.09923	1.47699
BAALC	1.50266	1.87175	1.77948	2.49141	1.49439	1.71957	1.80271	1.51638	2.92125	2.0627	1.98065	2.20676	1.49879	1.5218	1.48666	1.53164	1.54756	1.53452	1.53669	1.53778	1.52052	1.54923	1.53773	1.50567	1.92608	-0.070728	0.558891	2.86795	2.09154	1.16972	2.63438	1.00912	0.903158	2.44056	1.93755	2.77989	1.78157	2.02922	2.08107	2.09896	2.23548	2.56131	0.425318	1.48141	1.43533	2.32196	1.03415	1.72227	1.88472
BABAM1	3.85805	3.85742	3.85102	3.85307	3.85533	3.84862	3.85272	3.86223	3.86486	3.85269	3.86404	4.05484	3.8568	3.8638	3.85261	3.86655	3.87081	3.86734	3.86792	3.86822	3.86344	3.87124	3.8682	3.859	3.80666	3.87611	3.70599	3.66401	3.91465	4.12989	3.91888	3.79259	3.80335	3.87142	3.80107	3.94901	3.87582	3.89974	3.79462	4.10343	3.76062	3.89951	3.93007	3.75508	3.61722	3.83065	4.01449	3.97806	4.105
BACH1	2.88196	3.25416	3.25848	2.59104	2.96857	2.66896	2.9857	2.80036	2.81321	2.92873	3.16428	2.75536	3.50608	3.24271	2.58916	2.65389	2.67588	2.6579	2.84446	2.66242	2.63828	3.29017	3.236	3.04219	2.5457	2.77558	3.72288	2.68705	3.26455	2.96962	2.75488	3.0142	3.0136	3.15446	2.78703	2.92219	2.93358	2.80954	2.76647	2.81056	2.84262	2.9083	2.45631	3.1637	3.26903	3.46885	2.80207	2.56771	2.60203
BACH2	0.695788	0.695064	0.688255	0.690318	0.69272	0.683892	0.68996	0.700846	0.70421	0.689924	0.703145	0.696725	0.694355	0.702836	1.34693	0.706434	1.83513	0.708392	0.71034	0.711325	0.702369	0.721412	0.711279	0.696901	0.738321	-0.689877	0.629429	0.547465	1.76266	0.42451	0.949734	2.15299	0.399527	1.11043	1.84553	1.7193	0.946156	0.277887	-0.226476	-0.0243731	1.66307	1.56075	0.859825	0.631651	1.09148	-0.000525461	1.53879	-0.104627	1.23344
BAD	2.99081	4.06922	3.34239	2.97928	2.98437	3.27959	3.19268	3.00131	3.55761	2.97844	3.00603	2.99276	2.98781	3.0054	2.97828	3.01275	4.066	3.01489	3.01648	3.01729	3.00444	3.02564	3.01725	2.99313	3.25982	2.51839	3.20365	2.56935	2.77698	3.11664	3.15655	3.47107	3.84179	3.43007	3.17015	3.33331	3.49897	3.29294	3.01718	2.63854	2.53928	2.81714	3.34281	3.50089	3.20128	3.46016	3.51703	3.18491	3.08404
BAG2	0.432486	1.68882	1.36478	0.919075	0.628614	0.191385	0.0644473	1.92329	1.31611	1.78777	1.35983	1.61491	-0.0571052	1.16385	0.182046	-0.731321	0.541581	1.01583	1.48477	2.1107	0.0213666	1.21793	-0.0334156	0.598673	1.59645	1.12897	-0.0646414	0.909852	0.976716	0.050633	1.30425	0.542652	1.05534	1.69227	0.0817002	0.582878	1.60389	0.604483	0.938168	0.633782	0.0122783	0.133869	-0.862368	1.62273	1.62657	1.64968	1.61061	0.34984	0.963189
BAG3	4.93192	4.70302	4.52088	4.51777	4.96279	5.025	4.6761	4.66841	4.51558	4.55792	4.90181	4.38469	4.01633	4.71283	5.11326	5.74804	5.38541	4.81873	5.67516	4.70521	5.53029	5.09727	4.91942	4.89515	4.72458	4.45966	5.08433	4.88268	5.20304	4.46698	4.44465	5.25095	4.47256	4.97021	4.68359	4.64076	5.51268	5.33309	4.53529	4.90659	5.77069	4.4289	4.99154	5.26243	4.72881	5.00307	4.88953	4.39989	4.57798
BAG4	1.54266	1.5423	1.53862	1.5398	1.5411	1.63608	1.5396	1.54507	1.54658	1.53958	1.5461	1.54312	1.54194	1.54597	1.53954	1.54755	1.54999	1.548	1.54833	1.5485	1.54576	1.55024	1.5485	1.54321	1.11496	1.9147	2.41114	0.75382	1.38807	2.21349	1.84052	2.27435	1.74289	2.00344	0.834791	1.67822	0.788873	1.5171	1.25701	1.11624	1.51891	2.08174	1.77402	1.7304	1.94276	1.8672	2.16112	0.418568	0.965934
BAG5	2.97533	3.20071	2.65488	3.03092	2.6764	2.78495	3.15561	3.26527	2.72904	3.20987	2.85721	3.11126	3.65445	3.55036	2.66264	3.50403	3.08069	3.00457	3.45688	3.00999	2.72081	3.1551	3.10386	2.69594	2.73469	3.20388	2.9916	2.8348	3.29159	3.23465	3.08743	3.43264	3.50889	3.01911	2.9221	3.09892	3.05269	2.95643	2.54065	2.79167	3.31651	2.91348	2.7069	3.11781	2.80266	3.45227	3.02366	3.19325	3.0898
BAG6	2.51612	2.24699	1.96105	2.60535	1.97456	1.94755	2.599	1.99853	2.331	2.09356	2.18201	1.98646	2.72491	2.18	1.96589	2.47181	2.24101	2.01769	2.59624	2.218	2.00295	2.40876	2.02103	1.98698	3.7233	3.8526	-0.0698256	3.85995	-0.0698256	-0.0698256	3.43778	-0.0698256	3.2352	-0.0698256	3.99071	3.21698	3.1729	3.81293	3.76154	-0.0698256	3.21638	1.7956	3.61144	2.94111	2.78782	2.72715	1.77401	-2.67774	3.04844
BAHCC1	2.43603	2.89714	1.80461	1.62944	1.17319	1.25425	2.43928	1.08989	2.25931	1.61525	2.6197	1.27269	1.42599	1.87036	1.46247	1.50418	1.91483	1.21498	1.80925	2.40931	0.758811	0.885098	2.70025	1.49841	2.26328	2.10614	0.897131	0.604554	1.99047	0.506728	1.2456	2.341	2.06894	2.23071	2.35377	2.48654	1.58291	1.64722	1.72168	1.84263	1.58574	0.779437	2.79577	2.21925	1.87774	1.61653	1.56082	1.41942	1.64129
BAHD1	1.57759	2.36062	2.33949	1.67852	2.49235	2.39608	1.48427	1.36684	2.15913	2.39777	1.38881	2.40948	2.87242	1.92755	1.66866	2.54577	2.33533	2.71372	2.03135	1.77419	2.43848	2.3486	2.60379	2.52627	1.76145	1.66462	1.31378	2.39497	2.87032	1.34	2.04555	2.18775	1.91658	2.10794	2.52887	2.6969	2.18695	2.70008	2.38145	2.13188	2.73461	1.7702	2.54047	2.26774	1.91575	2.2968	1.64174	2.01458	2.3673
BAIAP2	3.19755	3.19578	3.17916	3.18419	3.50254	3.39975	3.47095	3.20993	3.63145	3.18323	3.61957	3.88007	3.52109	3.61613	3.33052	3.94183	3.51089	3.22627	3.22821	3.47771	3.21367	3.23948	3.22915	3.57918	3.35511	3.60338	3.17212	2.37723	3.40318	2.77678	3.296	4.00695	4.00695	3.41811	3.84466	3.66002	3.79561	3.62832	3.04976	3.34949	3.85103	3.60318	2.28235	3.52164	3.19698	3.37226	3.65535	3.72027	3.66879
BAIAP2L1	4.17479	4.58688	4.33974	3.9711	4.24005	4.63012	3.72141	5.20344	4.9166	4.44329	4.59507	4.28466	3.54558	5.03483	3.84366	4.70319	5.31211	5.31874	4.478	5.24871	5.01844	4.19791	4.51207	4.46358	4.13762	4.59699	4.90864	5.57442	4.99836	4.653	5.04932	4.89207	4.09147	4.0648	4.20403	4.53526	4.68797	4.56992	3.83123	3.61157	4.78582	4.46873	5.44964	3.89943	4.15042	4.35397	4.42899	4.58905	4.27795
BAIAP2L2	1.16258	0.341324	1.7622	0.665103	-0.469335	1.59179	0.413529	-0.794286	1.34676	1.67049	2.43409	1.46247	1.03561	0.940597	2.74475	-1.86844	0.854959	1.88266	1.94469	-0.365678	1.47458	2.00431	0.165588	0.176067	2.22001	-1.8214	1.12697	1.84085	-1.8214	-1.8214	-1.8214	1.2961	1.43362	2.11006	1.63131	1.74099	3.59127	1.47583	1.74636	2.57882	-0.289786	1.05551	1.8687	0.536258	0.488143	1.07871	2.08663	-0.0450392	0.687249
BAIAP3	0.587663	0.587305	0.585343	0.585512	0.586114	0.584997	0.585483	0.590045	0.591541	0.764452	0.591073	0.588118	0.586951	0.590937	0.585473	0.592503	0.594924	0.59295	0.593282	0.59345	0.590729	0.595173	0.593443	0.588203	0.877314	1.03384	1.11895	1.88415	0.950796	0.622017	-0.930551	0.115399	-0.285807	0.243604	1.0895	-0.477205	-0.454178	1.72691	0.923823	1.13279	1.06793	0.779497	-0.857497	0.345299	-0.0596665	0.201921	0.469598	1.67066	1.07527
BAK1	3.73023	2.36273	0.663631	2.59352	3.17505	1.30222	3.0942	1.25108	2.36665	2.32119	3.24069	1.48146	1.96825	1.96791	1.43208	2.62994	3.20667	0.0510523	2.72591	1.8344	-0.0691038	0.693849	1.58492	0.82772	0.444671	3.40228	0.444671	3.3939	0.444671	0.444671	0.444671	0.444671	2.99602	2.07043	2.7522	1.86632	3.1535	3.03819	2.13454	2.78331	1.94823	2.50194	3.08305	1.80984	1.47094	2.43227	2.24451	0.135664	1.73459
BAMBI	0.368959	2.05544	2.05951	0.929912	0.358448	0.776636	1.39687	0.386491	1.26104	0.348946	1.23542	0.372186	0.364037	0.39346	0.348683	0.406168	0.426854	0.4099	0.412704	0.41413	0.39182	0.429036	0.414063	0.372792	0.879059	0.411739	-0.463496	1.62749	0.888659	-0.0152311	0.7672	2.32952	0.431232	0.437919	1.73276	0.4091	1.61023	0.276893	0.467295	-0.780318	1.62819	-0.199626	-1.27359	1.3424	0.610233	1.09351	1.63157	1.76689	0.216698
BANF1	3.54429	3.1751	2.71476	2.72027	2.72664	2.70306	2.71931	2.74804	2.75682	2.71922	2.75404	2.73722	2.73097	2.75324	2.71901	3.79051	2.77755	4.48912	2.76736	2.7684	2.75202	2.7791	3.37619	2.73768	3.93821	-1.07936	3.64418	3.01953	3.10764	2.76698	3.84314	-1.07936	3.79211	4.26599	3.37704	2.95336	3.8393	3.37025	3.86969	3.99767	2.37767	2.42599	3.40236	3.16972	3.10366	3.41598	3.72094	2.62551	2.50683
[truncated: 11,945 more rows]
[truncated: 55 more columns]
